# Supplementary material for: A novel immune-related prognostic signature based on Chemoradiotherapy sensitivity predicts long-term survival in patients with esophageal squamous cell carcinoma
Source: PeerJ. 2023 Aug 18;11:e15839. doi: 10.7717/peerj.15839 (PMC10441524; doi:10.7717/peerj.15839)
Supplement: Table S1 [file peerj-11-15839-s006.xlsx]

## Sheet: Sheet1
				Supplement Table S1. Clinical characteristics of GSE45670 enrolled patients (n=28)
				Gender	male	25
					female	3
				Age(years)	<55	12
					>=55	16
				Tumor location	upper	4
					middle	18
					lower	6
				TNM stage	T2N1M0	8
					T3N1M0	20
				CRT response	CR	11
					<CR	17
				CRT: chemoradiotherapy, CR: pathological complete response, <CR: less than CR
