# Supplementary material for: A novel immune-related prognostic signature based on Chemoradiotherapy sensitivity predicts long-term survival in patients with esophageal squamous cell carcinoma
Source: PeerJ. 2023 Aug 18;11:e15839. doi: 10.7717/peerj.15839 (PMC10441524; doi:10.7717/peerj.15839)
Supplement: Table S2 [file peerj-11-15839-s007.xlsx]

## Sheet: Sheet1
Supplement Table S2
Patients characteristics of TCGA "primary therapy outcome" dataset.
Clinical characteristics		Total (94)	%
Age at diagnosis (y)		58 (51-90)
Gender	Male	81	86.1702
	Female	13	13.8298
Histologic grade	GX	14	14.8936
	G1	12	12.766
	G2	43	45.7447
	G3	25	26.7
Status	With Tumor	32	34.0426
	Tumor Free	61	64.8936
	Unknown	1	1.06383
Stage	I	11	11.7021
	II	50	53.3
	III	24	25.5319
	IV	2	2.12766
	Not Available	7	7.44681
Tumor cental location	Proximal	6	6.3
	Mid	34	36.1702
	Distal	53	56.383
	Not Available	1	1.06383
Primary therapy outcome	Complete Remission/Response	74	78.7234
	Partial Remission/Response	3	3.3
	Stable Disease	7	7.44681
	Progressive Disease	10	10.6383
OS event	Alive	72	76.5957
	Dead	22	23.4043
OS, overall survival
