# Supplementary material for: A novel immune-related prognostic signature based on Chemoradiotherapy sensitivity predicts long-term survival in patients with esophageal squamous cell carcinoma
Source: PeerJ. 2023 Aug 18;11:e15839. doi: 10.7717/peerj.15839 (PMC10441524; doi:10.7717/peerj.15839)
Supplement: Supplemental Information 8 [file peerj-11-15839-s008.xlsx]

## Sheet: Sheet1
Supplement Table S3
Patients characteristics of TCGA "OS event" dataset.
Clinical characteristics		Total (162)	%
Age at diagnosis (y)		66 (51-90)
Gender	Male	139	85.8025
	Female	23	14.1975
Histologic Grade	GX	36	22.2222
	G1	16	9.87654
	G2	66	40.7407
	G3	44	27.1605
Status	With Tumor	60	37.037
	Tumor Free	92	56.7901
	Unknown	10	6.17284
Stage	I	16	9.87654
	II	69	42.5926
	III	49	30.2469
	IV	8	4.93827
	Not Available	20	12.4
Tumor cental location	Proximal	6	3.7037
	Mid	42	25.9259
	Distal	113	69.7531
	Not Available	1	0.617284
Primary therapy outcome	Complete Remission/Response	74	45.679
	Partial Remission/Response	3	1.85185
	Stable Disease	7	4.32099
	Progressive Disease	10	6.1
	Not Available	68	41.9753
OS event	Alive	97	59.8765
	Dead	65	40.1235
OS, overall survival
