# Supplementary material for: A novel immune-related prognostic signature based on Chemoradiotherapy sensitivity predicts long-term survival in patients with esophageal squamous cell carcinoma
Source: PeerJ. 2023 Aug 18;11:e15839. doi: 10.7717/peerj.15839 (PMC10441524; doi:10.7717/peerj.15839)
Supplement: Table S4 [file peerj-11-15839-s009.xlsx]

## Sheet: GSE45670 difference analysis
id	logFC	AveExpr	t	P.Value	adj.P.Val	B	Gene.Symbol
204151_x_at	-1.01878	13.7252	-2.73312	0.0106767	0.580328	-2.80357	AKR1C1
230835_at	1.60937	13.2733	2.41111	0.0226107	0.616181	-3.29065	KRTDAP
224328_s_at	2.34604	12.4309	4.01733	0.00039302	0.567141	-0.664223	LCE3D
206291_at	-2.60338	8.40257	-1.72445	0.0954952	0.709903	-4.2009	NTS
209160_at	-1.3996	12.3068	-2.61795	0.0140292	0.601408	-2.9813	AKR1C3
204475_at	2.27604	12.1839	2.89803	0.00716098	0.567141	-2.54314	MMP1
202554_s_at	-1.19911	11.9057	-2.19007	0.0368866	0.642149	-3.60511	GSTM3
201105_at	1.19056	11.8947	2.13001	0.0419659	0.652979	-3.68732	LGALS1
236119_s_at	2.26463	11.8051	3.54576	0.00137943	0.567141	-1.47111	SPRR2G
202831_at	-1.51953	11.757	-2.4227	0.0220244	0.614891	-3.27368	GPX2
210074_at	1.00397	11.366	3.24719	0.00298774	0.567141	-1.97306	CTSV
204580_at	1.37097	11.1059	3.26151	0.00288041	0.567141	-1.94924	MMP12
211737_x_at	-1.21259	11.0191	-2.18577	0.037231	0.643099	-3.61104	PTN
223611_s_at	-1.06801	10.9535	-2.25401	0.0320916	0.637298	-3.51601	LNX1
232170_at	1.15951	10.8234	2.30633	0.0285944	0.631243	-3.44194	S100A7A
1552767_a_at	-1.03209	10.7878	-2.19554	0.0364525	0.642149	-3.59754	HS6ST2
227140_at	2.19117	10.6246	2.60029	0.0146229	0.601408	-3.00823	INHBA
206642_at	1.46056	10.5304	2.53488	0.0170297	0.601408	-3.10715	DSG1
211756_at	1.53649	10.4905	2.30889	0.028433	0.631243	-3.43831	PTHLH
219764_at	-1.07079	10.4833	-3.62921	0.00110763	0.567141	-1.32921	FZD10
221796_at	-1.53066	10.4577	-2.96859	0.00601922	0.567141	-2.42981	NTRK2
202609_at	-1.07255	10.4559	-2.74201	0.0104516	0.579312	-2.78969	EPS8
205680_at	2.38261	10.4413	2.96835	0.0060227	0.567141	-2.43019	MMP10
204948_s_at	1.35467	10.3055	2.68925	0.011854	0.59044	-2.87169	FST
212473_s_at	1.00435	10.2778	2.68049	0.0121031	0.591631	-2.88523	MICAL2
220513_at	1.95013	6.25598	1.96743	0.0589681	0.675527	-3.90228	KHDC1L
203936_s_at	1.2789	10.089	3.11757	0.00415018	0.567141	-2.18725	MMP9
207381_at	1.36191	10.0337	2.30629	0.0285972	0.631243	-3.44201	ALOX12B
218368_s_at	1.44563	9.92712	2.70863	0.0113196	0.586655	-2.84166	TNFRSF12A
204083_s_at	1.18829	9.86179	2.76391	0.00991644	0.579312	-2.75544	TPM2
206513_at	1.06956	9.70135	2.74319	0.0104222	0.579312	-2.78786	AIM2
209522_s_at	-1.08809	9.68058	-2.8331	0.00838991	0.567141	-2.64646	CRAT
205660_at	1.15792	9.67527	3.15891	0.00373904	0.567141	-2.11922	OASL
206515_at	-1.83958	9.51996	-3.49713	0.00156659	0.567141	-1.55353	CYP4F3
222242_s_at	1.55895	9.42591	3.8366	0.000638557	0.567141	-0.9746	KLK5
212224_at	-1.84356	8.81598	-1.97747	0.0577656	0.672074	-3.88934	ALDH1A1
221690_s_at	1.33239	9.28272	2.20523	0.035695	0.642149	-3.58413	NLRP2
1553605_a_at	-1.61789	9.17172	-2.22699	0.0340451	0.642149	-3.55386	ABCA13
202242_at	-1.19789	9.14221	-3.32671	0.00243687	0.567141	-1.84042	TSPAN7
206421_s_at	1.16208	8.97365	2.32098	0.0276793	0.629927	-3.42103	SERPINB7
210138_at	1.2425	8.81516	3.6517	0.00104379	0.567141	-1.29088	RGS20
227791_at	-1.17959	8.77138	-3.78581	0.000731233	0.567141	-1.06163	SLC9A9
202627_s_at	1.43207	8.70674	2.84665	0.00811808	0.567141	-2.62498	SERPINE1
221185_s_at	1.07235	8.63702	2.15311	0.039943	0.649352	-3.65588	IQCG
219825_at	1.23645	8.5775	3.7427	0.000820135	0.567141	-1.13543	CYP26B1
226834_at	1.36198	8.55348	2.40187	0.0230882	0.616181	-3.30414	CLMP
224348_s_at	1.72189	6.04785	1.81391	0.0802698	0.701208	-4.0943	HOTS
203815_at	-1.71872	5.2674	-1.76905	0.0876241	0.707753	-4.14826	GSTT1
227019_at	-1.02267	8.46527	-2.90036	0.00712011	0.567141	-2.53941	C1orf226
228653_at	-1.10408	8.45099	-2.36925	0.0248489	0.620538	-3.35156	SAMD5
1552365_at	-1.33212	8.38507	-2.10795	0.0439826	0.657111	-3.71715	SCIN
1553081_at	1.7344	8.34867	3.0641	0.00474631	0.567141	-2.27479	WFDC12
210065_s_at	-1.97504	8.30913	-2.33423	0.0268745	0.625359	-3.40204	UPK1B
223552_at	-1.11052	8.29176	-2.92976	0.00662429	0.567141	-2.49231	LRRC4
1559827_at	-1.53887	8.23675	-2.59946	0.0146514	0.601408	-3.0095	LINC00960
219956_at	1.32991	8.19218	2.42214	0.0220525	0.614891	-3.2745	GALNT6
205959_at	2.82355	8.10036	2.68097	0.0120893	0.591631	-2.88449	MMP13
206714_at	-1.15316	8.08253	-2.05426	0.0492553	0.666451	-3.78889	ALOX15B
232417_x_at	-1.56301	8.03832	-2.69958	0.0115664	0.586655	-2.8557	ZDHHC11
235728_at	-1.08246	8.01581	-3.37983	0.00212486	0.567141	-1.75135	ZFP3
209278_s_at	1.61581	5.89438	1.54552	0.13329	0.750454	-4.40161	TFPI2
222717_at	-1.46517	8.01179	-3.77259	0.000757453	0.567141	-1.08428	SDPR
204337_at	1.03207	8.0022	2.44471	0.0209495	0.614891	-3.24133	RGS4
207307_at	-1.60722	5.80448	-1.52374	0.138632	0.754657	-4.42485	HTR2C
214598_at	-1.62332	7.92963	-3.38573	0.0020927	0.567141	-1.74144	CLDN8
205828_at	1.60188	10.6578	1.76677	0.0880126	0.707753	-4.15097	MMP3
204199_at	-1.09762	7.89024	-3.144	0.00388262	0.567141	-2.14379	RALGPS1
213201_s_at	2.02788	7.87018	3.13815	0.00394044	0.567141	-2.15343	TNNT1
237732_at	2.48415	7.74434	2.77858	0.00957252	0.579312	-2.73244	PRR9
214146_s_at	-1.32018	7.74389	-2.06776	0.0478799	0.665067	-3.77098	PPBP
1558195_at	1.23189	7.68219	2.82152	0.008629	0.567141	-2.66478	LINC00592
227828_s_at	1.11764	7.60911	2.64899	0.0130402	0.59777	-2.93375	EVA1A
205328_at	-1.08241	7.58567	-2.13673	0.0413684	0.65223	-3.6782	CLDN10
229057_at	-1.57327	5.08251	-1.8976	0.0679568	0.689544	-3.991	SCN2A
221911_at	-1.1362	7.53246	-2.80389	0.00900527	0.570112	-2.69261	ETV1
241987_x_at	-1.56149	7.42581	-1.87043	0.0717619	0.695211	-4.02491	SNX31
206192_at	1.78994	7.48203	2.57454	0.0155298	0.601408	-3.04732	CDSN
235355_at	-1.15104	7.43518	-2.64564	0.0131438	0.59777	-2.9389	CSRNP3
219550_at	1.09133	7.40286	2.22136	0.0344652	0.642149	-3.56171	ROBO3
206376_at	1.04949	7.31824	2.37728	0.0244046	0.619277	-3.33993	SLC6A15
210163_at	1.54078	8.10786	1.64508	0.110977	0.729661	-4.29204	CXCL11
232684_at	-1.20239	7.31387	-2.5608	0.016035	0.601408	-3.0681	ZNF503-AS1
238127_at	-1.17323	7.26405	-2.82339	0.00858984	0.567141	-2.66182	GAS6-AS1
232195_at	1.6304	7.23174	2.49179	0.0188095	0.607966	-3.17159	GPR158
230973_at	1.1323	7.2109	2.06888	0.0477675	0.665067	-3.76949	SH2D5
236039_at	1.2028	7.20317	2.4382	0.0212624	0.614891	-3.25092	LYPD5
228260_at	1.68412	7.13558	3.03432	0.00511278	0.567141	-2.32331	ELAVL2
219733_s_at	1.12393	7.09296	3.23377	0.00309175	0.567141	-1.99535	SLC27A5
205899_at	1.52363	6.82949	1.93693	0.0627582	0.686032	-3.94131	CCNA1
1553770_a_at	1.09455	7.04157	2.10823	0.0439569	0.657111	-3.71678	SLAMF9
219655_at	1.81929	7.03828	2.87949	0.0074933	0.567141	-2.57274	SUGCT
226698_at	1.6134	7.01976	3.37896	0.00212963	0.567141	-1.7528	FCHSD1
206999_at	1.04944	7.01013	2.55117	0.0163981	0.601408	-3.08264	IL12RB2
218980_at	1.08985	6.96267	2.658	0.0127655	0.59777	-2.91991	FHOD3
203889_at	1.21214	6.96202	2.07705	0.0469527	0.665067	-3.75859	SCG5
206373_at	-2.64867	6.90026	-2.22309	0.0343352	0.642149	-3.55929	ZIC1
219768_at	-1.50457	5.87109	-1.86571	0.072441	0.695211	-4.03076	VTCN1
227226_at	-3.57348	6.83917	-5.46415	7.46e-06	0.1616	1.77051	MRAP2
206424_at	-1.878	6.78187	-2.4324	0.0215446	0.614891	-3.25944	CYP26A1
1555943_at	1.05903	6.77846	3.09546	0.00438744	0.567141	-2.22351	PGAM5
229156_s_at	-1.19649	6.77132	-2.31929	0.0277837	0.630006	-3.42345	PRKAG2-AS1
202017_at	-1.50585	6.76534	-2.97297	0.00595427	0.567141	-2.42273	EPHX1
1556579_s_at	-1.73367	6.75407	-3.87098	0.000582443	0.567141	-0.915619	IGSF10
1558308_at	-1.54798	6.72512	-2.08726	0.0459525	0.662774	-3.74495	LINC00942
239067_s_at	-1.11877	6.68925	-2.52647	0.017364	0.601408	-3.11976	PANX2
238697_at	-1.2178	6.66341	-2.72814	0.0108045	0.580328	-2.81132	LINC00086
233002_at	1.8571	6.6271	2.74481	0.0103817	0.579312	-2.78532	PPP4R4
205199_at	2.52996	6.6109	4.50765	0.000103483	0.567141	0.176946	CA9
219523_s_at	1.89432	6.57428	4.28537	0.000189982	0.567141	-0.20362	TENM3
228558_at	1.17616	6.50322	3.37416	0.00215626	0.567141	-1.76088	C14orf80
209867_s_at	-1.25742	6.47971	-2.72728	0.0108267	0.580328	-2.81266	LPHN3
235382_at	1.45735	3.4332	1.82829	0.0780275	0.700405	-4.07679	AQPEP
1562684_at	-1.26184	6.47579	-2.43859	0.0212433	0.614891	-3.25034	RP11-342L8.2
220979_s_at	1.14047	6.43935	2.30917	0.028415	0.631243	-3.4379	ST6GALNAC5
214451_at	-1.44159	6.21833	-1.64073	0.111883	0.732337	-4.29695	TFAP2B
220646_s_at	-1.11189	6.42158	-2.05159	0.0495315	0.666451	-3.79243	KLRF1
231778_at	1.05747	6.41913	2.84873	0.00807716	0.567141	-2.62168	DLX3
229435_at	1.27521	6.40938	2.09329	0.0453702	0.661166	-3.73686	GLIS3
231148_at	2.02699	6.38102	2.52353	0.0174828	0.601408	-3.12418	IGFL2
221874_at	-1.22621	6.29077	-2.69854	0.0115949	0.586655	-2.85731	KIAA1324
206083_at	1.25447	6.27754	3.87215	0.000580621	0.567141	-0.913611	BAI1
1559072_a_at	1.09346	6.24806	2.3088	0.0284383	0.631243	-3.43843	ELFN2
204133_at	1.03014	6.22905	2.64746	0.0130875	0.59777	-2.93611	RRP9
214612_x_at	-1.43	10.3264	-1.07191	0.292782	0.832195	-4.84334	MAGEA6
228888_at	-1.07591	6.2119	-2.29174	0.0295337	0.633915	-3.46271	STAC2
214063_s_at	-1.41117	7.82625	-2.03395	0.051392	0.667353	-3.81572	TF
223836_at	-2.05437	6.18882	-2.16916	0.0385893	0.649302	-3.6339	FGFBP2
207146_at	-1.06631	6.17381	-2.57157	0.0156378	0.601408	-3.05182	KRT32
229199_at	-1.47784	6.1505	-3.18463	0.00350323	0.567141	-2.07676	SCN9A
243611_at	1.3143	6.09085	3.56023	0.00132804	0.567141	-1.44654	MICALCL
219425_at	1.40564	6.08472	2.94997	0.0063025	0.567141	-2.45982	SULT4A1
244119_at	-1.49432	6.02847	-2.36302	0.0251986	0.622166	-3.36057	LINC00551
221022_s_at	1.03486	6.00199	2.75633	0.0100988	0.579312	-2.76732	PMFBP1
206502_s_at	1.39588	3.94007	1.50833	0.142514	0.757745	-4.44114	INSM1
217284_x_at	-1.00469	5.97427	-2.535	0.0170246	0.601408	-3.10696	SERHL2
1556190_s_at	-1.06002	5.97375	-2.09196	0.0454983	0.661252	-3.73865	LOC100507516
204584_at	2.09195	5.94831	3.21147	0.0032724	0.567141	-2.03235	L1CAM
220528_at	1.35804	5.931	2.14737	0.040437	0.649352	-3.66371	VNN3
235557_at	-1.19473	5.9206	-2.11615	0.043223	0.654114	-3.70608	GPAT2
236863_at	-1.44011	5.90991	-3.24336	0.00301709	0.567141	-1.97943	C17orf67
210861_s_at	1.37971	6.00099	1.37571	0.179665	0.778729	-4.57562	WISP3
205000_at	-1.37828	10.1874	-1.28945	0.207644	0.792611	-4.65749	DDX3Y
213847_at	1.15461	5.78454	3.13646	0.00395724	0.567141	-2.1562	PRPH
203828_s_at	1.52262	5.7834	3.50896	0.0015189	0.567141	-1.53349	IL32
1552390_a_at	-1.40126	5.71634	-2.39075	0.0236754	0.617893	-3.32036	ERICH5
228111_s_at	-1.08937	5.71563	-2.9002	0.00712305	0.567141	-2.53968	DNAH1
1558882_at	1.17474	5.67953	2.0605	0.0486155	0.666451	-3.78062	HTATSF1P2
1557181_s_at	-1.36323	3.86833	-1.74014	0.0926604	0.709458	-4.18249	C11orf87
229975_at	1.36301	6.55265	1.87096	0.0716849	0.695211	-4.02424	BMPR1B
206149_at	-1.71179	5.67688	-3.02569	0.00522394	0.567141	-2.33735	CHP2
226328_at	1.29362	5.67004	3.42291	0.00190052	0.567141	-1.67887	KLF16
209612_s_at	-1.60643	5.66282	-2.27604	0.0305747	0.633915	-3.48495	ADH1B
1568745_at	-1.03646	5.6469	-2.23725	0.0332908	0.637891	-3.53952	LOC646268
226961_at	-1.58149	5.63407	-2.78223	0.00948877	0.579312	-2.72671	PRR15
1569775_at	-1.02028	5.62517	-2.331	0.0270686	0.625359	-3.40667	RNF157
1552913_at	1.35162	1.48649	1.82499	0.0785366	0.700405	-4.08081	MAGEB18
206924_at	1.3504	6.86308	1.73707	0.09321	0.709564	-4.18611	IL11
219475_at	-1.22013	5.6208	-2.419	0.0222102	0.616181	-3.2791	OSGIN1
232388_at	1.0175	5.6182	2.06842	0.0478132	0.665067	-3.77009	CNTNAP4
241394_at	1.44087	5.6058	2.52083	0.0175921	0.601408	-3.12822	LOC101928710
1560288_at	-1.34416	5.23656	-1.99316	0.0559289	0.668846	-3.86903	LOC101927196
205900_at	1.33966	10.826	1.58474	0.124097	0.745859	-4.35909	KRT1
237779_at	-1.00525	5.6018	-2.43038	0.0216437	0.614891	-3.26241	LOC100505711
236984_at	1.33777	3.87694	1.5906	0.12277	0.743452	-4.35267	C4orf26
219619_at	-1.33485	3.92833	-1.67864	0.104192	0.720173	-4.25391	DIRAS2
230119_at	1.1884	5.59982	3.6099	0.00116547	0.567141	-1.36209	RP1-74M1.3
220062_s_at	1.85501	5.55202	2.63118	0.0135996	0.601017	-2.96107	MAGEC2
208102_s_at	-1.06709	5.55081	-2.28932	0.0296919	0.633915	-3.46614	PSD
215420_at	1.02121	5.54345	2.17239	0.0383212	0.648551	-3.62946	IHH
244751_at	-1.08659	5.54162	-2.82086	0.00864265	0.567141	-2.66581	PCP2
229230_at	-1.6769	5.51571	-2.92275	0.00673935	0.567141	-2.50355	SLC51A
228068_at	1.63307	5.50452	2.28213	0.0301668	0.633915	-3.47633	GOLGA7B
1553808_a_at	-1.46274	5.48524	-2.87088	0.00765256	0.567141	-2.58646	NKX2-3
223869_at	-1.54132	5.482	-2.16969	0.0385452	0.649065	-3.63317	SOST
220053_at	1.01017	5.46342	3.02114	0.00528337	0.567141	-2.34473	GDF3
210143_at	-2.01016	5.4577	-2.52847	0.0172841	0.601408	-3.11677	ANXA10
231898_x_at	-1.78252	5.45327	-2.93847	0.0064837	0.567141	-2.47832	SOX2-OT
1567361_at	-1.3107	3.57072	-1.89688	0.0680541	0.689544	-3.9919	BDNF-AS
1554960_at	-1.30761	7.74758	-1.4796	0.149986	0.764777	-4.47113	C1orf110
207897_at	1.08988	5.44511	2.10173	0.0445669	0.658231	-3.72553	CRHR2
1553413_at	-1.30524	7.59171	-1.52455	0.13843	0.754657	-4.42399	FLJ13744
235832_at	-1.00562	5.43824	-2.36815	0.0249104	0.620538	-3.35315	NKX6-2
1562443_at	1.07758	5.42395	2.66373	0.0125936	0.59777	-2.91108	CLVS2
207663_x_at	1.29519	5.99566	1.11431	0.274487	0.82331	-4.8095	GAGE3
208176_at	-1.27402	5.42045	-2.86089	0.00784143	0.567141	-2.60236	DUX1
220378_at	-1.02052	5.41557	-2.59706	0.0147337	0.601408	-3.01313	TCP11
230275_at	1.29248	5.92369	1.68481	0.102985	0.720173	-4.24684	ARSI
203440_at	1.95392	5.37519	2.93919	0.00647215	0.567141	-2.47715	CDH2
228635_at	1.28953	4.09379	1.89093	0.0688732	0.691767	-3.99935	PCDH10
205576_at	1.28946	4.07438	1.90846	0.066485	0.689544	-3.97735	SERPIND1
207649_at	1.66344	5.36566	3.61334	0.00115493	0.567141	-1.35622	KRT37
212768_s_at	-1.28387	3.64647	-1.53996	0.134638	0.751924	-4.40757	OLFM4
229160_at	-1.28269	7.11879	-1.6334	0.113422	0.733513	-4.30517	MUM1L1
240184_at	-1.16408	5.3651	-2.40587	0.0228806	0.616181	-3.29831	SYNPR-AS1
219197_s_at	-1.72296	5.34558	-2.93324	0.00656778	0.567141	-2.48672	SCUBE2
223534_s_at	-1.10198	5.3424	-2.53467	0.0170378	0.601408	-3.10746	RPS6KL1
208179_x_at	1.24903	5.31417	2.61424	0.0141522	0.601408	-2.98697	KIR2DL3
215733_x_at	2.24174	5.30925	2.27757	0.030472	0.633915	-3.48279	CTAG2
1569841_x_at	-1.07912	5.29449	-2.40547	0.022901	0.616181	-3.29889	LOC101927798
205311_at	-1.27204	5.25249	-1.47609	0.15092	0.764777	-4.47476	DDC
216910_at	1.22521	5.28693	3.0249	0.00523419	0.567141	-2.33863	XPNPEP2
219179_at	1.26805	6.45445	1.58188	0.12475	0.746532	-4.36223	DACT1
204755_x_at	-1.26676	8.04537	-1.99654	0.0555401	0.668846	-3.86464	HLF
217305_s_at	-1.37424	5.25949	-2.91754	0.00682628	0.567141	-2.51191	ADCY10
210227_at	-1.2601	3.79692	-1.99217	0.0560429	0.668846	-3.87031	DLGAP2
229579_s_at	1.86309	5.25664	3.13581	0.00396368	0.567141	-2.15726	DISP2
209982_s_at	1.07254	5.25472	2.06953	0.0477023	0.665067	-3.76862	NRXN2
232010_at	1.2559	2.74646	1.81336	0.0803557	0.701208	-4.09496	FSTL5
232122_s_at	1.00312	5.24791	2.20629	0.0356134	0.642149	-3.58266	VEPH1
228504_at	-1.06956	5.23041	-2.05631	0.0490449	0.666451	-3.78619	SCN7A
1556364_at	-1.72948	5.22541	-4.39038	0.000142643	0.567141	-0.0235733	ADAMTS9-AS2
239612_at	1.16594	5.19363	2.26973	0.0310022	0.636759	-3.49386	LOC100240734
209955_s_at	1.24852	8.68897	1.95235	0.0608159	0.680403	-3.92163	FAP
220625_s_at	-1.24836	6.44977	-1.73279	0.0939785	0.709902	-4.19113	ELF5
211696_x_at	-1.24282	11.3962	-1.84938	0.0748352	0.697888	-4.05093	HBB
217308_at	1.19751	5.17785	2.18893	0.0369781	0.642149	-3.60669	OR1F2P
243688_at	1.50397	5.14628	3.18072	0.00353821	0.567141	-2.08324	MGC45800
1554475_a_at	1.37679	5.13993	2.81364	0.00879537	0.56904	-2.67724	C19orf47
205720_at	-1.14872	5.13752	-2.24755	0.0325491	0.637298	-3.52508	POMC
204712_at	-2.21651	5.12674	-2.21185	0.0351852	0.642149	-3.57493	WIF1
242002_at	-2.4301	5.12135	-3.06398	0.00474764	0.567141	-2.27497	NKAIN2
1556468_at	-1.0333	5.11395	-2.55768	0.0161517	0.601408	-3.07281	AX747261
206547_s_at	1.00408	5.10838	2.52203	0.0175433	0.601408	-3.12643	PPEF1
224390_s_at	1.0054	5.08232	2.26329	0.0314442	0.636759	-3.50294	RGS8
207106_s_at	1.08027	5.05328	2.4224	0.0220395	0.614891	-3.27412	LTK
220548_at	-1.0059	5.04368	-2.24324	0.0328575	0.637891	-3.53112	PKDREJ
1555659_a_at	1.35468	5.0363	3.1522	0.00380307	0.567141	-2.13029	TREML1
221177_at	-1.22498	3.22687	-1.81869	0.079518	0.701208	-4.08848	MIA2
237314_at	1.00767	5.02802	2.29392	0.0293916	0.633915	-3.45961	ENKUR
241873_at	1.22406	3.60068	1.91783	0.0652369	0.689544	-3.96552	RP11-710C12.1
223938_at	1.19551	5.01739	2.64202	0.0132564	0.59777	-2.94445	TEX35
1558871_at	1.74794	5.0015	3.08821	0.00446806	0.567141	-2.23538	BC016361
238226_at	1.16045	4.99878	2.30441	0.0287168	0.631243	-3.44469	TMEM255B
239430_at	1.21776	10.6078	1.83715	0.0766726	0.700272	-4.06595	IGFL1
210452_x_at	-1.21758	6.93682	-1.97207	0.0584102	0.672276	-3.89631	CYP4F2
213711_at	1.02494	4.95593	2.69964	0.0115647	0.586655	-2.85561	KRT81
240713_s_at	1.21719	2.07408	1.77612	0.0864272	0.706827	-4.13981	LINC00403
207964_x_at	1.14633	4.94812	2.3585	0.0254555	0.622166	-3.3671	IFNA4
207929_at	1.04683	4.9443	2.13369	0.0416382	0.65223	-3.68234	GRPR
1557321_a_at	-1.21459	11.4698	-1.56378	0.128945	0.748999	-4.38193	CAPN14
220354_at	-1.21446	5.0322	-1.93563	0.0629241	0.686459	-3.94296	MCF2L-AS1
1561354_at	-1.21757	4.94199	-2.48848	0.0189531	0.608042	-3.17651	RP11-151E14.1
206735_at	1.04555	4.94088	2.56795	0.0157702	0.601408	-3.05729	CHRNA4
1562403_a_at	1.02144	4.92938	2.83321	0.00838759	0.567141	-2.64628	SLC8A3
234626_at	1.10248	4.92299	2.64513	0.0131595	0.59777	-2.93968	OR51I1
230776_at	-1.0505	4.92222	-2.43907	0.0212204	0.614891	-3.24964	RNF157-AS1
211741_x_at	1.21015	4.35035	1.95539	0.0604395	0.680002	-3.91774	PSG3
1552742_at	-1.55757	4.91771	-2.3004	0.0289728	0.631243	-3.45039	KCNH8
228058_at	-1.20967	6.16723	-1.63656	0.112755	0.733249	-4.30163	ZG16B
241014_at	-1.20604	7.86494	-2.04557	0.0501596	0.666451	-3.80039	FLG-AS1
217384_x_at	1.03338	4.8932	2.48399	0.0191497	0.609182	-3.1832	LOC100293211
241810_at	1.06997	4.8828	2.58881	0.015021	0.601408	-3.02568	LOC100131180
1553842_at	-1.20977	4.86185	-3.21756	0.00322211	0.567141	-2.02226	BEND2
1553592_x_at	1.50585	4.82914	3.92564	0.000503027	0.567141	-0.821772	BCRP3
205368_at	1.01344	4.82288	2.44737	0.0208227	0.613971	-3.23741	FAM131B
234774_at	1.08187	4.81721	2.13342	0.0416621	0.65223	-3.6827	R3HDML
1562053_at	-1.6484	4.81581	-3.82911	0.000651449	0.567141	-0.987427	RP11-10K16.1
1569849_at	-1.33847	4.80216	-3.52809	0.00144477	0.567141	-1.50108	LOC102723831
209930_s_at	1.02131	4.79263	2.17382	0.0382036	0.648248	-3.6275	NFE2
237610_at	-1.21834	4.78411	-2.37584	0.0244835	0.619277	-3.34201	LOC101929512
220844_at	1.00076	4.7833	2.7445	0.0103895	0.579312	-2.78581	TCEB3B
240115_at	1.06994	4.7772	2.05082	0.0496115	0.666451	-3.79345	LOC100286925
205627_at	1.19299	8.43324	1.64668	0.110645	0.729661	-4.29024	CDA
230690_at	-1.65152	4.76434	-2.49826	0.0185319	0.60434	-3.16196	TUBB1
207207_at	-1.3698	4.76371	-2.89856	0.00715162	0.567141	-2.54229	RBMXL2
237083_at	-1.38942	4.74849	-2.40177	0.0230935	0.616181	-3.30429	RP4-813F11.4
237389_at	-1.18776	4.8826	-2.03008	0.0518071	0.667353	-3.8208	RP11-676J12.4
1569785_at	1.21675	4.69129	2.75993	0.0100118	0.579312	-2.76168	LOC101927943
231391_at	1.04086	4.68248	2.37918	0.0243006	0.619277	-3.33717	CTXN3
240089_at	-1.1849	4.16844	-2.03807	0.0509522	0.66651	-3.8103	CTB-119C2.1
240661_at	-1.16432	4.65534	-2.73434	0.0106455	0.580328	-2.80167	LOC100506459
207846_at	1.18296	2.20697	1.4135	0.168375	0.774998	-4.53834	POU1F1
1558601_at	1.13226	4.65186	2.28872	0.0297309	0.633915	-3.46699	TUSC7
216895_at	-1.02423	4.62056	-2.16056	0.0393091	0.649352	-3.64568	GABRG3
1555124_at	-1.34773	4.61616	-2.9992	0.00557959	0.567141	-2.38032	LINC01126
219308_s_at	1.49122	4.57694	3.08359	0.00452009	0.567141	-2.24293	AK5
207962_at	1.05902	4.57416	2.36305	0.025197	0.622166	-3.36053	CAPN11
220745_at	-1.17627	6.86701	-1.76918	0.087602	0.707753	-4.1481	IL19
206814_at	1.59513	4.57164	3.6939	0.000933531	0.567141	-1.21886	NGF
241568_at	-1.06221	4.56377	-2.95794	0.00617965	0.567141	-2.44698	LOC100506319
231163_at	-1.02569	4.56311	-2.2397	0.0331135	0.637891	-3.5361	C1orf111
1568872_at	-1.06574	4.55772	-2.64415	0.0131902	0.59777	-2.94119	ISPD-AS1
231202_at	1.17279	7.09799	1.98134	0.0573079	0.672074	-3.88435	ALDH1L2
204777_s_at	-1.17044	13.5313	-1.47311	0.151717	0.765299	-4.47784	MAL
206859_s_at	1.17043	4.2249	1.99024	0.056267	0.668846	-3.87282	PAEP
231751_at	-1.22775	4.53784	-3.50786	0.00152329	0.567141	-1.53536	ABCG8
210712_at	-1.16917	2.70796	-1.72345	0.0956783	0.710173	-4.20207	LDHAL6B
203325_s_at	1.16845	10.1111	2.02992	0.0518245	0.667353	-3.82101	COL5A1
1568663_a_at	1.21265	4.53368	2.99557	0.00563004	0.567141	-2.3862	PWRN2
243425_at	1.10109	4.46434	2.26972	0.0310028	0.636759	-3.49388	LOC101928557
211518_s_at	-1.66746	4.42437	-2.72836	0.0107989	0.580328	-2.81099	BMP4
232434_at	-1.36931	4.41628	-2.32709	0.0273054	0.626263	-3.41228	DIRC3
206779_s_at	1.14171	4.38533	2.53839	0.0168915	0.601408	-3.10187	ASMT
223913_s_at	1.31649	4.36747	2.78209	0.00949181	0.579312	-2.72692	MIR7-3HG
213456_at	-1.16241	8.27058	-1.5407	0.134458	0.751924	-4.40678	SOSTDC1
1562841_at	1.29448	4.36565	2.64316	0.013221	0.59777	-2.94271	LOC339666
232227_at	1.14357	4.31285	2.34879	0.0260147	0.623216	-3.38111	LOC101928612
219195_at	-1.58611	4.30907	-2.28083	0.0302538	0.633915	-3.47818	PPARGC1A
205030_at	1.15804	5.21045	1.99366	0.0558709	0.668846	-3.86838	FABP7
203001_s_at	-1.09254	4.29955	-2.94376	0.0063998	0.567141	-2.46982	STMN2
240838_s_at	-1.23945	4.29951	-2.40844	0.0227479	0.616181	-3.29456	LOC145837
230273_at	1.04005	4.2983	2.18523	0.0372748	0.643176	-3.61179	C6orf165
1560652_at	-1.30625	4.29793	-2.35612	0.0255916	0.623216	-3.37054	RP6-24A23.7
1553973_a_at	1.15436	7.78455	1.70884	0.0983878	0.714049	-4.21909	SPINK6
1563082_at	1.01451	4.29437	2.31126	0.0282839	0.631243	-3.43492	LINC00486
243823_at	1.04522	4.26703	2.06462	0.048197	0.665853	-3.77515	RP1-28O17.1
227194_at	-1.15241	9.66487	-1.4146	0.168056	0.774476	-4.53725	FAM3B
233076_at	-2.08158	4.26016	-2.26171	0.0315539	0.636759	-3.50518	JAKMIP3
1557260_a_at	1.14969	4.15961	1.66059	0.107796	0.72517	-4.27449	ZNF382
208262_x_at	1.33293	4.25282	2.78602	0.00940234	0.579312	-2.72074	MEFV
230222_at	1.15645	4.24689	2.85708	0.00791459	0.567141	-2.60842	RP11-456H18.2
206526_at	1.14707	5.00455	2.03786	0.0509739	0.66651	-3.81057	RIBC2
1555990_at	-1.32752	4.23558	-2.35359	0.025737	0.623216	-3.37419	C22orf42
234513_at	1.2296	4.2342	2.51045	0.0180185	0.601408	-3.14375	ELOVL3
1553765_a_at	-1.14565	1.68831	-1.67283	0.105342	0.720173	-4.26056	KLHL32
1555773_at	1.14377	6.53853	1.66612	0.106681	0.721482	-4.2682	BPIFC
237021_at	1.04241	4.22708	2.07853	0.0468066	0.664287	-3.75662	CEP83-AS1
206153_at	-1.14355	5.44805	-1.31669	0.198468	0.785137	-4.63212	CYP4F11
229309_at	-1.14217	5.93765	-1.92496	0.0643024	0.689341	-3.95651	ADRB1
1560765_a_at	1.10717	4.22457	2.95769	0.00618359	0.567141	-2.44739	BC043540
207636_at	-1.74495	4.22208	-2.59947	0.0146509	0.601408	-3.00947	SERPINI2
236044_at	1.14026	6.28591	1.79525	0.0832613	0.704156	-4.11686	PPAPDC1A
206280_at	1.93113	4.2133	2.82816	0.00849118	0.567141	-2.65428	CDH18
244570_at	1.25891	4.20623	2.18182	0.0375503	0.645358	-3.61649	LOC101928433
244505_at	-1.50414	4.19945	-2.84057	0.00823899	0.567141	-2.63462	LOC102724537
237461_at	1.13545	5.51565	1.72371	0.0956311	0.710173	-4.20177	NLRP7
241470_x_at	-1.13331	8.53179	-2.04702	0.0500078	0.666451	-3.79848	RASSF9
209946_at	1.13305	7.8026	1.79079	0.0839907	0.704779	-4.12223	VEGFC
220851_at	1.13774	4.1798	2.09968	0.0447614	0.658729	-3.72829	BC069756
1562122_at	1.10874	4.17954	2.38014	0.0242478	0.619277	-3.33577	RP11-214N1.1
230900_at	-1.13223	3.87353	-2.00842	0.0541917	0.668846	-3.84917	CCDC110
205626_s_at	1.13203	7.38215	1.07199	0.292748	0.832195	-4.84328	CALB1
220006_at	-1.21515	4.16583	-2.41127	0.0226025	0.616181	-3.29041	EFCC1
1561300_at	-1.20177	4.16496	-2.85824	0.0078922	0.567141	-2.60657	BC041998
1562274_at	1.1826	4.16233	3.14166	0.00390561	0.567141	-2.14764	LOC101928446
204533_at	1.1296	10.5271	1.52832	0.137495	0.754657	-4.41999	CXCL10
210029_at	1.12762	8.31088	1.63728	0.112606	0.733249	-4.30083	IDO1
240100_at	-1.12629	5.40742	-1.98966	0.0563338	0.668846	-3.87357	LOC100505920
1562822_at	1.12493	3.76669	2.02863	0.0519641	0.667353	-3.82271	LOC101928389
206017_at	-1.31777	4.14996	-2.26742	0.0311605	0.636759	-3.49713	KIAA0319
210521_s_at	-1.12318	5.33057	-1.40224	0.171679	0.77638	-4.54954	FETUB
231688_at	1.38317	4.14552	2.30208	0.0288653	0.631243	-3.448	MMP8
236693_at	1.0254	4.14237	2.44136	0.0211098	0.614891	-3.24626	MIR124-2HG
231044_at	1.09549	4.11016	2.71681	0.0111009	0.586319	-2.82896	C1orf194
214254_at	1.1195	7.2311	0.888828	0.381561	0.867583	-4.97566	MAGEA4
1564548_at	1.02476	4.10959	2.2689	0.0310587	0.636759	-3.49503	LOC642620
241513_at	-1.06269	4.10115	-2.15256	0.0399897	0.649352	-3.65662	RP11-1152H14.1
1560794_at	-1.08881	4.09437	-2.08146	0.0465182	0.664287	-3.7527	RP11-274B18.4
202267_at	1.11853	10.6199	1.72606	0.0952009	0.709903	-4.19902	LAMC2
220279_at	1.07652	4.08081	2.24867	0.0324695	0.637298	-3.52351	TRIM17
220779_at	-1.11661	8.80936	-1.76675	0.0880156	0.707753	-4.15099	PADI3
220026_at	-1.11436	12.9259	-1.58564	0.123894	0.745213	-4.35811	CLCA4
219932_at	-1.11322	4.91259	-1.34549	0.189111	0.779664	-4.60481	SLC27A6
244209_at	1.1305	4.07596	2.73214	0.0107016	0.580328	-2.80509	LBX1-AS1
207201_s_at	1.11078	5.10457	1.77481	0.0866489	0.706827	-4.14139	SLC22A1
236694_at	-1.11062	8.37531	-1.14282	0.262657	0.817195	-4.78609	TXLNGY
1570032_at	2.02199	4.05466	3.10353	0.00429942	0.567141	-2.21029	AP3B2
205478_at	-1.21248	4.05129	-2.60731	0.014384	0.601408	-2.99753	PPP1R1A
1560697_at	1.43872	4.03937	2.2403	0.0330701	0.637891	-3.53526	TRHDE-AS1
216307_at	-1.86482	4.02582	-4.16002	0.000267143	0.567141	-0.41892	DGKB
1561328_at	1.10737	2.30994	1.79702	0.0829744	0.702978	-4.11473	MIR3663HG
210454_s_at	1.10711	4.0111	3.12312	0.00409255	0.567141	-2.17813	KCNJ6
210884_s_at	-1.12027	3.99372	-2.41282	0.0225232	0.616181	-3.28815	SPAG11A
243986_at	1.10522	2.48717	1.60688	0.119142	0.740108	-4.33472	LINC00355
207802_at	-1.10511	9.07714	-0.609221	0.547221	0.919965	-5.13267	CRISP3
218944_at	1.10491	4.60912	1.89253	0.0686528	0.691719	-3.99735	PYCRL
232732_at	-1.43404	3.99307	-3.61339	0.00115479	0.567141	-1.35614	LOC100652999
209728_at	-1.10298	7.25237	-1.1572	0.256831	0.815246	-4.77408	HLA-DRB4
206155_at	-1.43198	3.98924	-2.49369	0.0187278	0.607113	-3.16877	ABCC2
205747_at	1.18072	3.98132	2.43193	0.0215676	0.614891	-3.26013	CBLN1
214240_at	1.10185	7.15402	1.77506	0.0866064	0.706827	-4.14108	GAL
217109_at	-1.10128	11.0885	-1.46195	0.154731	0.767377	-4.48932	MUC4
1554892_a_at	-1.09323	3.97548	-2.37202	0.0246949	0.620346	-3.34755	MS4A3
206588_at	1.5751	3.9668	2.54752	0.0165377	0.601408	-3.08814	DAZL
205623_at	-1.09882	10.3872	-1.62139	0.115984	0.735423	-4.3186	ALDH3A1
229245_at	-1.09867	5.79959	-1.82853	0.0779891	0.700405	-4.07649	PLEKHA6
237523_at	1.12119	3.9597	3.04713	0.00495197	0.567141	-2.30246	RP11-66N11.7
243996_at	1.50569	3.95562	2.42818	0.0217524	0.614891	-3.26565	RP11-112J3.16
236748_at	1.09777	3.9304	2.0443	0.0502927	0.666451	-3.80207	RASGEF1C
244196_at	-1.08687	3.94303	-2.3039	0.0287491	0.631243	-3.44541	RP11-73M18.7
1563044_at	1.14703	3.94201	2.21934	0.0346168	0.642149	-3.56452	LOC101927865
210503_at	-1.09707	8.14613	-0.873036	0.389965	0.87082	-4.986	MAGEA11
241986_at	-1.36067	3.92879	-2.36438	0.0251219	0.621732	-3.3586	BMPER
231210_at	1.09478	4.17632	1.71649	0.0969617	0.712088	-4.21019	C11orf85
236833_at	-1.20059	3.92645	-2.92302	0.00673499	0.567141	-2.50313	TTC16
1552386_at	-1.09443	4.51851	-1.80347	0.081932	0.70128	-4.10694	GAPT
207854_at	1.22777	3.926	2.32717	0.0273005	0.626263	-3.41216	GYPE
214957_at	1.19781	3.90426	2.55345	0.0163114	0.601408	-3.07919	ACTL8
1569418_at	1.09322	3.53143	1.51818	0.140023	0.755626	-4.43075	LINC00682
235845_at	1.24122	3.89787	2.1253	0.0423898	0.652979	-3.69371	SP5
1562601_at	1.13045	3.88545	3.45781	0.0017357	0.567141	-1.62	LINC01121
1561394_s_at	1.26831	3.88416	2.34005	0.0265281	0.625098	-3.39369	KIAA1755
206382_s_at	-1.09003	6.82362	-1.77579	0.0864828	0.706827	-4.14021	BDNF
1557765_at	1.5249	3.86052	2.22416	0.0342556	0.642149	-3.5578	LINC01021
1558402_at	1.09819	3.84425	2.56862	0.0157458	0.601408	-3.05629	CTD-3080P12.3
240167_at	1.07101	3.84403	2.12444	0.0424674	0.652979	-3.69488	LINC01085
243737_at	1.17012	3.83346	2.70687	0.0113673	0.586655	-2.8444	ATP1B4
209758_s_at	1.08845	7.72048	1.48198	0.149357	0.764364	-4.46867	MFAP5
217233_at	1.03755	3.82973	2.13239	0.0417539	0.65223	-3.6841	RP3-359N14.1
1564533_at	1.10061	3.82093	2.20219	0.0359311	0.642149	-3.58834	LOC643711
232707_at	-1.27678	3.80348	-2.6351	0.0134746	0.600397	-2.95507	ISX
223883_s_at	-1.08462	7.0357	-2.00412	0.0546769	0.668846	-3.85478	STK31
236646_at	-1.08374	4.92572	-1.70413	0.0992752	0.714049	-4.22455	TMEM52B
1570186_at	1.09719	3.8008	2.46819	0.0198558	0.61195	-3.20664	GRASPOS
1557211_a_at	1.17957	3.76371	2.19382	0.0365887	0.642149	-3.59993	FAM181A-AS1
1562751_at	1.1231	3.75962	2.39395	0.023505	0.617617	-3.31569	RP1-58B11.1
221091_at	1.17367	3.75581	2.59013	0.0149747	0.601408	-3.02368	INSL5
1562472_at	-1.08186	4.32858	-1.81192	0.0805843	0.701208	-4.09671	AX746830
205751_at	1.08077	3.14902	1.43416	0.162446	0.769203	-4.51761	SH3GL2
1556410_a_at	-1.0805	4.16217	-1.43615	0.161882	0.769203	-4.51559	KRTAP19-1
229485_x_at	-1.2549	3.75394	-2.2612	0.0315895	0.636759	-3.5059	SHISA3
1560712_at	-1.07946	12.7313	-1.30507	0.202344	0.788672	-4.643	TMPRSS11B
208334_at	1.02561	3.72686	2.35175	0.025843	0.623216	-3.37684	NDST4
210445_at	1.07861	7.82159	1.63759	0.112541	0.733249	-4.30048	FABP6
241418_at	-1.07787	9.45556	-1.33779	0.191577	0.782706	-4.61216	LOC344887
217067_s_at	-1.09159	3.71553	-2.66774	0.0124748	0.59777	-2.90491	DMP1
229430_at	-1.07716	3.5132	-1.76425	0.088444	0.707753	-4.15397	C8orf46
224362_at	-1.38415	3.71234	-2.5516	0.0163818	0.601408	-3.08199	LOC100128922
220429_at	1.27814	3.71038	2.51388	0.0178767	0.601408	-3.13863	NDST3
220519_s_at	1.07476	4.91579	1.6883	0.102305	0.720173	-4.24282	LIM2
220810_at	-1.07388	5.81232	-1.84252	0.0758601	0.699341	-4.05936	CLCA3P
208025_s_at	1.07321	9.00109	1.72563	0.0952792	0.709903	-4.19952	HMGA2
1562071_at	-1.07267	2.66153	-1.83972	0.0762821	0.700272	-4.06279	BC045791
236141_at	1.24962	3.70901	2.4121	0.0225599	0.616181	-3.2892	HAND2-AS1
228511_s_at	1.60179	3.70356	4.3514	0.000158672	0.567141	-0.0903715	RP11-998D10.7
205373_at	1.53325	3.6962	2.97563	0.00591526	0.567141	-2.41844	CTNNA2
229290_at	-1.07209	11.7884	-1.69701	0.100629	0.716942	-4.23279	DAPL1
1564300_at	1.05562	3.67736	2.24134	0.0329949	0.637891	-3.5338	IQCF5-AS1
1561988_at	-1.00237	3.66802	-3.20057	0.00336435	0.567141	-2.0504	LOC286068
240273_at	1.13033	3.66056	2.24315	0.0328641	0.637891	-3.53125	RP11-39H13.1
1562514_at	1.13836	3.63981	2.26266	0.0314879	0.636759	-3.50383	RP11-201A3.1
1563371_at	-1.22953	3.63811	-2.55284	0.0163346	0.601408	-3.08011	LOC101929167
232832_at	1.4927	3.62914	2.68532	0.0119653	0.59163	-2.87778	DKFZp434J0226
1557599_a_at	-2.10287	3.61347	-2.53243	0.0171265	0.601408	-3.11083	LOC101927870
1564691_at	-1.30303	3.60134	-2.8496	0.00805996	0.567141	-2.62029	LL0XNC01-116E7.2
1559559_at	1.43188	3.59172	3.04613	0.00496435	0.567141	-2.30409	SPATA31E1
1558411_at	-1.06597	2.77794	-1.54818	0.132651	0.750454	-4.39876	EGFEM1P
220448_at	1.1981	3.5739	2.09882	0.044843	0.658729	-3.72945	KCNK12
202768_at	-1.06552	6.79877	-1.36252	0.183741	0.778729	-4.58843	FOSB
1552698_at	1.06364	6.16151	1.98964	0.0563369	0.668846	-3.8736	TUBA3FP
240427_at	-1.28687	3.57258	-2.05434	0.0492475	0.666451	-3.78879	LOC101929050
231179_at	1.06254	3.99262	1.89698	0.0680415	0.689544	-3.99178	IP6K3
211338_at	1.06254	3.29635	2.0179	0.0531368	0.668846	-3.83678	IFNA2
219101_x_at	1.05547	3.53962	2.27493	0.0306492	0.633915	-3.48652	ABHD8
220893_at	1.22446	3.53611	2.27315	0.0307698	0.635801	-3.48904	LOC57399
220090_at	-1.06006	13.7738	-1.22954	0.228956	0.804671	-4.71167	CRNN
207107_at	-1.42343	3.52406	-2.83437	0.00836404	0.567141	-2.64444	RPE65
240970_x_at	-1.47409	3.52058	-2.98938	0.0057172	0.567141	-2.39622	LOC102723684
1554012_at	1.93849	3.49999	2.96211	0.00611635	0.567141	-2.44026	RSPO2
206941_x_at	-1.05857	3.5476	-1.72069	0.0961847	0.710173	-4.20529	SEMA3E
206354_at	1.05801	8.29392	0.977668	0.336493	0.851474	-4.91428	SLCO1B3
204259_at	1.05782	8.09396	1.56382	0.128934	0.748999	-4.38188	MMP7
227949_at	-1.05775	4.66626	-1.91013	0.0662613	0.689544	-3.97525	PHACTR3
233640_x_at	1.00854	3.4874	2.30072	0.0289525	0.631243	-3.44994	KRTAP9-4
207893_at	-1.05676	2.93913	-2.02528	0.0523278	0.668189	-3.82711	SRY
220595_at	1.05616	5.23127	1.71062	0.0980534	0.714049	-4.21701	PDZRN4
1559283_a_at	-1.38725	3.47928	-2.60476	0.0144704	0.601408	-3.00142	CNPY1
231935_at	1.18582	3.45264	2.37384	0.0245938	0.619277	-3.3449	ARPP21
217401_at	1.05292	3.27463	1.93439	0.0630832	0.687167	-3.94454	RP1-217P22.2
1556842_at	1.05221	3.71879	1.49831	0.145084	0.761707	-4.45165	LOC286087
1563265_at	-1.0513	3.05603	-1.92033	0.0649087	0.689544	-3.96237	HNF4A-AS1
1564160_at	1.05082	1.70087	1.88051	0.0703291	0.695211	-4.01237	DTHD1
229002_at	-1.05073	6.10555	-1.73319	0.0939077	0.709902	-4.19067	FAM69B
1570262_at	-1.38745	3.43121	-2.81082	0.00885552	0.56904	-2.68168	LOC101928851
1559970_at	1.05012	4.29385	1.81054	0.0808033	0.701208	-4.09838	LOC100506731
1558846_at	1.05005	7.85824	1.8373	0.0766495	0.700272	-4.06577	PNLIPRP3
1560746_at	-1.41093	3.41593	-2.55529	0.0162418	0.601408	-3.07642	NEXN-AS1
1558301_a_at	1.44722	3.41279	2.19385	0.036586	0.642149	-3.59988	EFCAB5
229266_at	-1.04948	5.52174	-1.73974	0.0927325	0.709458	-4.18297	SHISA6
220622_at	-1.04945	2.93459	-1.51815	0.140029	0.755626	-4.43077	LRRC31
230673_at	-1.21339	3.40578	-2.07954	0.0467072	0.664287	-3.75527	PKHD1L1
1561230_at	-1.04848	2.19239	-1.59461	0.121868	0.743154	-4.34826	RP11-171I2.1
242345_at	-1.04828	5.95013	-1.69521	0.100973	0.717638	-4.23486	COL28A1
1558574_at	-1.29562	3.39783	-3.59313	0.00121806	0.567141	-1.39062	LOC100508631
239558_at	-1.58194	3.38323	-2.71235	0.0112198	0.586655	-2.83589	LOC100996404
1569954_at	-1.04553	2.90884	-1.98847	0.0564719	0.669348	-3.87511	LOC101928834
233604_at	1.51084	3.37655	2.43939	0.0212049	0.614891	-3.24917	FLJ22763
204736_s_at	1.04494	6.3977	1.89941	0.0677091	0.689544	-3.98873	CSPG4
219895_at	-1.04368	5.68305	-1.76399	0.0884884	0.707753	-4.15428	TMEM255A
239359_at	-1.04249	4.07695	-1.77386	0.0868088	0.706974	-4.14252	2022-03-11
238251_at	-1.18467	3.36724	-2.48519	0.0190967	0.609182	-3.18141	AC108056.1
206112_at	1.54072	3.34662	2.89001	0.007303	0.567141	-2.55596	ANKRD7
1556371_at	1.04055	3.54599	1.89713	0.06802	0.689544	-3.99158	OLIG3
240586_at	-1.32622	3.34531	-2.25153	0.0322663	0.637298	-3.51949	ENAM
218963_s_at	1.03802	9.76129	1.95348	0.0606764	0.680403	-3.92019	KRT23
1553549_at	-1.16758	3.32205	-2.36577	0.0250436	0.620538	-3.35659	VN1R2
233047_at	-1.165	3.31854	-2.08191	0.0464745	0.664287	-3.75211	FRMD7
1567060_at	1.02107	3.31802	2.65056	0.0129921	0.59777	-2.93135	OR8G1
1564749_at	-1.43775	3.29946	-3.44233	0.00180701	0.567141	-1.64612	LOC100289045
234830_at	1.34687	3.20029	2.17317	0.0382573	0.648248	-3.62839	FLJ20518
210495_x_at	1.03304	12.1978	1.46926	0.152752	0.765418	-4.48181	FN1
1564758_at	1.57569	3.20021	3.14765	0.00384706	0.567141	-2.13779	LOC643659
1552448_a_at	-1.40178	3.19332	-2.51287	0.0179186	0.601408	-3.14014	C8orf12
1570273_at	-1.03027	2.60481	-1.96718	0.0589988	0.675527	-3.9026	LOC101927907
228819_at	-1.03022	6.37539	-2.00818	0.0542184	0.668846	-3.84948	TSPAN18
208554_at	-1.00816	3.18136	-2.37655	0.0244444	0.619277	-3.34098	POU4F3
229947_at	1.02807	9.36548	1.98641	0.0567121	0.670432	-3.87778	PI15
230495_at	1.02757	2.76626	2.02927	0.0518955	0.667353	-3.82188	LINC01102
1553183_at	-1.02741	3.3507	-1.6591	0.1081	0.725712	-4.27619	UMODL1
1557843_at	1.02738	3.43778	1.48641	0.148188	0.763338	-4.46406	LINC01087
231186_at	-1.0834	3.1781	-2.12787	0.0421581	0.652979	-3.69023	LINC00643
215657_at	-1.64173	3.17586	-2.96162	0.00612374	0.567141	-2.44105	SLC26A3
224116_at	-1.27226	3.17054	-2.1452	0.0406257	0.649655	-3.66667	RP11-157E16.1
1564662_at	1.16754	3.11873	2.10853	0.0439293	0.657111	-3.71638	ZNF852
231229_at	1.47974	3.11738	3.38376	0.00210337	0.567141	-1.74474	HILS1
1559264_at	1.11909	3.10839	2.10425	0.0443297	0.657581	-3.72214	LOC286190
220781_at	-1.0985	3.09339	-2.58331	0.0152151	0.601408	-3.03402	2022-12-01
1556648_a_at	1.96658	3.0649	3.72697	0.000855135	0.567141	-1.16234	C10orf40
206439_at	-1.53738	3.06174	-2.82476	0.00856136	0.567141	-2.65965	EPYC
221445_at	1.2367	3.05747	3.22899	0.0031297	0.567141	-2.0033	OR1A2
237357_at	1.02116	3.28914	1.95605	0.060359	0.680002	-3.9169	OSTM1-AS1
231551_at	1.18027	3.03975	2.18953	0.03693	0.642149	-3.60586	C1orf234
241283_at	1.47096	2.94898	2.61162	0.0142394	0.601408	-2.99096	LOC102723742
1560538_at	1.34828	2.91878	2.42962	0.0216812	0.614891	-3.26353	LOC101928386
1562337_at	1.01975	5.40392	1.92436	0.0643804	0.689495	-3.95727	OR7D2
231344_at	1.00436	2.83731	2.90241	0.00708455	0.567141	-2.53614	RP11-102C16.3
241439_at	-1.01828	3.48671	-2.02383	0.0524863	0.668189	-3.82902	LOC101929004
1561408_at	1.0178	4.68198	1.92849	0.0638431	0.68818	-3.95203	RP11-167H9.3
1553052_at	1.04991	2.83436	2.93573	0.00652764	0.567141	-2.48272	WFDC13
239443_at	1.01738	6.48768	1.69399	0.101207	0.718567	-4.23627	PCDHB6
1563162_at	-1.01573	4.22354	-1.86423	0.0726548	0.695211	-4.03259	LOC101927508
216223_at	1.47631	2.72182	2.6477	0.01308	0.59777	-2.93574	CPN2
1556158_at	-1.01412	2.96632	-1.59035	0.122825	0.74351	-4.35294	FAM154B
228979_at	-1.01392	2.66894	-1.89238	0.0686732	0.691719	-3.99754	SFTA3
224167_at	1.38229	2.713	2.17654	0.0379801	0.647095	-3.62375	SPZ1
1556133_s_at	-1.01198	2.4843	-1.5695	0.127605	0.748629	-4.37571	TEX36-AS1
234800_at	-1.40582	2.70417	-2.20643	0.0356025	0.642149	-3.58247	RP11-339A11.2
230220_at	1.01011	3.63104	1.79418	0.0834357	0.704156	-4.11814	UNC80
1553924_at	-1.00875	5.8036	-1.17013	0.251672	0.813185	-4.76317	FMO9P
211694_at	1.18725	2.64319	2.86455	0.00777163	0.567141	-2.59653	TSSK1B
244325_at	-1.15403	2.6177	-2.3011	0.0289281	0.631243	-3.4494	LINC00690
1560425_s_at	-1.00772	3.74349	-1.6917	0.101647	0.719502	-4.2389	RP11-75C9.1
1562558_at	-1.31941	2.60338	-2.36073	0.0253283	0.622166	-3.36388	LOC440704
227711_at	1.00758	7.97835	1.23475	0.22704	0.803097	-4.70705	GTSF1
1569756_at	-1.51162	2.50536	-2.63196	0.0135747	0.601017	-2.95988	LOC101927292
228375_at	-1.00658	7.09918	-1.75448	0.0901318	0.707753	-4.16556	IGSF11
240747_at	1.11858	2.48224	2.10074	0.0446603	0.658352	-3.72686	LOC102724587
226553_at	-1.00566	9.63269	-1.86283	0.072858	0.695211	-4.03432	TMPRSS2
206935_at	-1.45968	2.4703	-2.32004	0.0277372	0.629927	-3.42237	PCDH8
237020_at	1.00474	2.44824	2.79009	0.00931051	0.579312	-2.71435	CATSPERD
211601_at	-1.00716	2.40377	-2.11827	0.0430286	0.653425	-3.70322	CATR1
237477_at	-1.29043	2.34433	-2.28528	0.0299582	0.633915	-3.47188	PDCL2
214043_at	-1.00472	6.75435	-1.77139	0.0872269	0.707753	-4.14547	PTPRD
1564209_at	1.31751	2.31007	2.19107	0.0368073	0.642149	-3.60373	LINC00700
206569_at	1.00455	8.16397	1.73559	0.0934754	0.709902	-4.18785	IL24
206895_at	1.1556	2.20175	2.57487	0.0155181	0.601408	-3.04683	PPP1R3A
1560676_at	1.14845	2.1703	2.35266	0.0257906	0.623216	-3.37553	SIAH3
1561331_at	1.92866	2.16039	3.21718	0.00322522	0.567141	-2.02288	ERVMER61-1
1560182_at	1.40237	2.08298	2.29054	0.0296119	0.633915	-3.46441	LOC101927066
1562190_at	-1.06019	1.90005	-2.09028	0.04566	0.66212	-3.7409	LOC101928739
1561290_at	-1.10922	1.77651	-2.11848	0.0430095	0.653425	-3.70294	LOC339622
206556_at	-1.00236	3.95724	-1.949	0.0612331	0.681652	-3.92591	CLUL1
1557787_at	1.00188	2.50199	1.7565	0.0897817	0.707753	-4.16318	LOC101929153
230964_at	-1.00112	5.67382	-1.18724	0.244968	0.811554	-4.74857	FREM2
207054_at	1.10884	1.21282	2.86265	0.00780785	0.567141	-2.59956	IMPG1
205513_at	-1.00071	9.65421	-1.55182	0.131778	0.750454	-4.39484	TCN1
205691_at	-1.00043	6.25111	-1.86889	0.0719829	0.695211	-4.02682	SYNGR3
231496_at	-1.00002	4.49134	-2.04641	0.0500719	0.666451	-3.79929	FCAMR
234327_at	-0.999611	5.25431	-2.7642	0.00990958	0.579312	-2.75499	RP11-1007O24.3
243871_at	0.99866	7.6503	2.55203	0.0163654	0.601408	-3.08134	LOC100130476
220023_at	0.998504	4.91456	2.2645	0.0313607	0.636759	-3.50124	APOBR
205380_at	0.9984	4.95103	1.56413	0.128862	0.748999	-4.38155	PDZK1
201506_at	0.996906	12.5925	2.13393	0.0416166	0.65223	-3.68201	TGFBI
210295_at	0.996512	4.47627	0.908783	0.371111	0.862392	-4.96234	MAGEA10
243409_at	0.996144	6.27853	1.96505	0.0592572	0.676088	-3.90535	FOXL1
209680_s_at	0.995787	8.44573	2.61536	0.0141149	0.601408	-2.98525	KIFC1
1553887_at	-0.995686	3.09571	-1.67374	0.105162	0.720173	-4.25952	SIGLECL1
1569124_at	-0.995053	2.73327	-1.53939	0.134776	0.751924	-4.40817	LRRC63
221118_at	0.994679	4.1262	2.12928	0.0420317	0.652979	-3.68832	PKD2L2
240967_at	-0.994537	5.09474	-2.13251	0.041743	0.65223	-3.68393	KRTAP19-3
244353_s_at	-0.993978	8.22352	-2.55818	0.0161332	0.601408	-3.07206	SLC2A12
224506_s_at	0.993905	4.2261	1.71419	0.0973875	0.712716	-4.21286	PPAPDC3
208510_s_at	-0.993486	6.82507	-2.28052	0.030274	0.633915	-3.47861	PPARG
206612_at	0.993435	4.5092	2.56325	0.015944	0.601408	-3.06441	CACNG1
231722_at	0.992809	3.28982	2.15938	0.0394092	0.649352	-3.6473	CASP14
1553454_at	-0.992765	7.8872	-1.41841	0.166951	0.772505	-4.53344	RPTN
234053_at	-0.99213	4.72586	-1.88634	0.0695113	0.693352	-4.00509	RP11-442O18.2
1556832_at	-0.991309	2.28948	-1.80197	0.0821741	0.70141	-4.10876	LOC101927314
239104_at	-0.991256	3.64769	-1.85615	0.0738337	0.697436	-4.04257	LOC439933
203726_s_at	0.991149	10.4964	2.30272	0.0288247	0.631243	-3.4471	LAMA3
1553654_at	-0.99023	4.16718	-1.55106	0.13196	0.750454	-4.39566	SYT14
240320_at	-0.990227	5.96058	-1.87582	0.070992	0.695211	-4.0182	RNF212B
243200_at	-0.989619	5.9208	-1.40206	0.171732	0.77638	-4.54971	RP11-369C8.1
208321_s_at	0.98919	4.8868	3.23808	0.00305798	0.567141	-1.9882	CABP1
1558832_at	-0.988349	5.91416	-2.53588	0.0169901	0.601408	-3.10564	SLC2A1-AS1
217280_x_at	0.988342	4.68709	2.45424	0.0204989	0.612988	-3.22727	GABRA5
227172_at	-0.988237	9.38135	-2.73822	0.0105469	0.579678	-2.79561	TMEM116
233249_at	-0.987852	4.26808	-2.11075	0.043722	0.657111	-3.71338	LOC100507073
207276_at	0.986151	2.08565	1.62576	0.115046	0.735423	-4.31372	CDR1
1564838_a_at	-0.986032	3.87085	-1.60018	0.120625	0.74263	-4.34213	LOC151760
205498_at	-0.983929	8.61583	-2.47509	0.0195446	0.611208	-3.19641	GHR
204424_s_at	0.983635	4.23607	1.67437	0.105037	0.720173	-4.2588	LMO3
1555264_a_at	0.983501	5.21315	1.87156	0.0715993	0.695211	-4.0235	LINC00598
210845_s_at	0.982861	10.0182	2.76097	0.00998693	0.579312	-2.76006	PLAUR
1552340_at	0.982371	3.87	2.20786	0.035492	0.642149	-3.58048	SP7
232381_s_at	0.982234	6.57086	2.40637	0.0228547	0.616181	-3.29758	DNAH5
206177_s_at	-0.981275	6.8093	-1.26589	0.215839	0.794797	-4.67907	ARG1
233996_x_at	-0.981237	3.50826	-1.53537	0.135758	0.752968	-4.41247	EYS
217376_at	-0.981229	4.57478	-2.29636	0.0292329	0.632778	-3.45614	LOC100289473
62987_r_at	0.980888	7.86093	3.03042	0.00516262	0.567141	-2.32964	CACNG4
203851_at	0.980883	10.3996	1.82392	0.0787024	0.700405	-4.08212	IGFBP6
208487_at	0.980305	3.51265	2.85623	0.00793091	0.567141	-2.60976	LMX1B
240823_at	0.980081	3.93484	2.30469	0.0286987	0.631243	-3.44428	AP006216.10
1553747_at	0.97856	3.59424	1.99676	0.0555152	0.668846	-3.86436	MGC16025
220784_s_at	0.978024	6.44615	1.16253	0.254697	0.815189	-4.7696	UTS2
205898_at	-0.977727	6.90013	-2.11594	0.0432427	0.654114	-3.70637	CX3CR1
1561021_at	-0.977619	1.65607	-1.4136	0.168345	0.774998	-4.53824	RP11-96H17.1
229241_at	-0.977212	5.91732	-1.59497	0.121788	0.743154	-4.34787	LDHD
204697_s_at	0.975814	3.74161	1.30287	0.203083	0.78983	-4.64505	CHGA
202087_s_at	0.975147	10.7753	2.68902	0.0118606	0.59044	-2.87206	CTSL
227985_at	-0.973946	8.27032	-2.04034	0.0507111	0.666451	-3.8073	LOC100506098
205075_at	-0.97353	5.47359	-2.61753	0.0140433	0.601408	-2.98195	SERPINF2
1558672_at	0.972599	3.74202	1.69758	0.100519	0.716737	-4.23212	BC040734
242833_at	0.972378	4.78952	2.17223	0.038335	0.648551	-3.62969	RP11-402G3.5
1552673_at	-0.971611	2.62538	-1.67511	0.104889	0.720173	-4.25795	RFX6
210809_s_at	0.971482	11.1313	1.1536	0.258277	0.816002	-4.7771	POSTN
1563496_at	-0.970478	5.36539	-2.51375	0.0178821	0.601408	-3.13882	STL
237684_at	0.970372	3.56079	1.86737	0.0722008	0.695211	-4.02869	LOC100507461
220918_at	0.970316	7.02518	1.97193	0.0584264	0.672276	-3.89649	RUNX1-IT1
233397_at	0.970204	4.72764	1.94949	0.0611719	0.681652	-3.92528	CTC-471C19.1
220665_at	0.969895	4.11477	2.12757	0.0421855	0.652979	-3.69064	LUZP4
229124_at	0.96936	5.05481	2.55749	0.0161589	0.601408	-3.0731	PROK1
227676_at	-0.968108	10.0318	-1.52688	0.13785	0.754657	-4.42151	FAM3D
204487_s_at	-0.967792	7.11287	-3.25237	0.00294848	0.567141	-1.96445	KCNQ1
219719_at	-0.967706	5.30234	-1.91482	0.065636	0.689544	-3.96933	HIGD1B
231600_at	-0.967288	4.53757	-1.56959	0.127586	0.748629	-4.37562	CLEC12B
222450_at	0.966901	10.3574	1.9113	0.0661051	0.689544	-3.97378	PMEPA1
243421_at	-0.965754	2.682	-1.45517	0.156585	0.76764	-4.49626	RP11-355F16.1
229070_at	0.965589	8.0587	2.37263	0.0246607	0.620242	-3.34666	ADTRP
205295_at	-0.965128	5.33906	-2.45451	0.0204866	0.612988	-3.22688	CKMT2
235498_at	0.965097	5.4561	2.00158	0.0549644	0.668846	-3.85809	LRRIQ3
202637_s_at	0.963465	8.40138	2.38667	0.0238938	0.617921	-3.32628	ICAM1
223969_s_at	0.96331	4.57531	1.9958	0.0556247	0.668846	-3.8656	RETNLB
242138_at	0.963119	6.85806	1.51358	0.141182	0.756707	-4.43561	DLX1
1560262_at	-0.963113	3.4272	-2.00393	0.0546983	0.668846	-3.85503	AP001189.4
214561_at	-0.962907	4.46229	-1.61841	0.116626	0.735423	-4.32192	LILRP2
1552405_at	0.96241	3.8784	2.48121	0.0192722	0.60991	-3.18733	NLRP5
238426_at	0.962251	3.43753	2.10194	0.0445474	0.658231	-3.72525	TMEM130
1557107_at	-0.961864	3.64254	-1.42975	0.163696	0.769741	-4.52205	SLC26A4-AS1
1560424_at	-0.961762	4.79959	-2.17033	0.0384918	0.649021	-3.63229	AK098263
227647_at	-0.961432	9.1931	-1.89733	0.067993	0.689544	-3.99134	KCNE3
205259_at	-0.96102	6.04456	-1.82847	0.0779994	0.700405	-4.07657	NR3C2
229475_at	-0.960324	5.76965	-1.32303	0.19638	0.784613	-4.62616	MAEL
220591_s_at	-0.960145	7.21467	-2.17735	0.0379141	0.647095	-3.62264	EFHC2
1558890_at	0.959357	3.94065	2.28575	0.0299266	0.633915	-3.4712	LOC100507054
1553970_s_at	-0.958936	7.73805	-2.59484	0.0148107	0.601408	-3.01652	CEL
232305_at	0.957917	3.4416	1.83173	0.0774981	0.700405	-4.07258	HMGCLL1
229566_at	-0.957857	10.7565	-2.17008	0.0385126	0.649021	-3.63263	WFDC21P
208182_x_at	0.957522	4.35054	1.82238	0.0789426	0.700405	-4.084	IFNA14
223761_at	-0.957365	4.60772	-2.05251	0.0494362	0.666451	-3.79121	FGF19
1560895_at	-0.955425	2.62636	-2.38422	0.0240263	0.617921	-3.32985	LOC645188
205333_s_at	0.955322	6.17611	2.24264	0.0329012	0.637891	-3.53198	RCE1
204667_at	-0.955266	7.81833	-2.04887	0.0498148	0.666451	-3.79603	FOXA1
233498_at	-0.955254	4.66847	-2.03103	0.051705	0.667353	-3.81956	ERBB4
228341_at	-0.954703	8.02196	-3.8488	0.00061806	0.567141	-0.953671	NUDT16
204947_at	0.954382	6.85886	2.67026	0.0124003	0.59777	-2.90102	E2F1
223998_at	-0.954063	2.5462	-2.05652	0.0490234	0.666451	-3.78591	TTLL2
208303_s_at	0.953064	4.11231	2.25412	0.0320841	0.637298	-3.51586	CRLF2
220365_at	0.952918	4.07948	1.4682	0.153039	0.765418	-4.48291	ALLC
231032_at	0.952064	5.32221	1.56357	0.128993	0.748999	-4.38215	LOC286071
221729_at	0.951267	11.7777	1.86618	0.0723737	0.695211	-4.03018	COL5A2
228672_at	-0.9511	3.05223	-1.89982	0.0676527	0.689544	-3.98821	AC114730.11
1557534_at	-0.950966	2.16331	-1.20032	0.239929	0.809615	-4.73728	LOC339862
207534_at	0.950615	3.94159	1.70005	0.100049	0.714892	-4.22927	MAGEB1
219389_at	-0.950511	9.54407	-3.11237	0.00420485	0.567141	-2.19578	SUSD4
231114_at	0.949761	4.30684	1.86118	0.0730987	0.695211	-4.03637	SPATA22
234538_at	-0.94962	3.12602	-1.41414	0.168188	0.774805	-4.5377	RP11-307O13.1
225510_at	0.948465	6.96959	2.65737	0.0127846	0.59777	-2.92088	OAF
217231_s_at	-0.948435	4.33512	-2.2504	0.0323466	0.637298	-3.52108	MAST1
240974_at	0.947989	4.43192	2.34638	0.0261552	0.623216	-3.38457	LOC100506851
232735_at	0.947447	4.41281	2.18702	0.037131	0.643099	-3.60932	ANKRD34A
227552_at	0.94738	4.92127	2.02047	0.0528541	0.668846	-3.83342	SEPT1
208283_at	0.947156	3.54655	1.35265	0.186837	0.778729	-4.59794	GAGE1
242488_at	-0.947064	7.66052	-2.34427	0.026279	0.623299	-3.38762	CHRM3
218332_at	0.947015	7.3672	1.77934	0.0858884	0.706827	-4.13597	BEX1
238997_at	0.946597	4.61402	1.34908	0.187968	0.778884	-4.60137	PSORS1C3
227084_at	-0.946199	7.4113	-2.51042	0.0180197	0.601408	-3.14379	DTNA
204823_at	0.945974	7.4167	1.74477	0.0918369	0.709458	-4.17703	NAV3
219725_at	0.945144	7.17329	1.66621	0.106665	0.721482	-4.26811	TREM2
238581_at	0.943487	8.14212	1.86927	0.0719275	0.695211	-4.02634	GBP5
1569670_at	-0.94321	3.49132	-3.04616	0.00496395	0.567141	-2.30404	PP12613
214079_at	0.943186	8.02757	0.818076	0.420124	0.881738	-5.02063	DHRS2
240063_at	-0.942569	4.17716	-1.45737	0.155983	0.76764	-4.49402	GUSBP5
218717_s_at	0.941815	10.0195	2.06127	0.0485366	0.666451	-3.7796	LEPREL1
1553077_at	0.941427	7.95005	2.50394	0.018291	0.601408	-3.15348	SDR9C7
1567257_at	0.941413	4.97402	2.0551	0.0491692	0.666451	-3.78779	OR1J2
1552954_at	-0.941305	4.90496	-1.84469	0.0755349	0.698424	-4.0567	C5orf17
202007_at	0.940206	10.0354	1.7373	0.0931683	0.709564	-4.18584	NID1
1562653_at	-0.940136	4.76147	-2.5556	0.0162301	0.601408	-3.07595	LOC101929413
204622_x_at	-0.939471	8.87548	-3.01877	0.00531464	0.567141	-2.34858	NR4A2
224061_at	-0.93781	6.43198	-1.97226	0.0583875	0.672276	-3.89607	INMT
233332_at	-0.937624	3.91411	-1.85706	0.0737011	0.697436	-4.04146	RP11-255P5.2
232664_at	0.936962	4.9706	1.56715	0.128154	0.748629	-4.37827	LINC00954
235548_at	0.936382	4.61928	1.2179	0.233284	0.806444	-4.72194	APCDD1L
220267_at	-0.935862	9.46998	-0.859324	0.397357	0.874084	-4.99484	KRT24
242798_at	0.935358	5.44147	3.5946	0.00121337	0.567141	-1.38813	LINC01424
223614_at	0.934774	6.3592	1.86024	0.0732347	0.695569	-4.03752	MMP16
1560537_at	-0.934763	4.97563	-1.81502	0.0800952	0.701208	-4.09295	FGF13-AS1
208335_s_at	-0.934474	6.53606	-1.33616	0.192105	0.782706	-4.61372	ACKR1
222967_at	0.934339	4.37436	1.60654	0.119217	0.740363	-4.3351	SLC5A7
228806_at	-0.934246	5.56639	-1.44566	0.159217	0.769203	-4.50596	RORC
1561555_at	-0.934078	4.14382	-1.57268	0.126866	0.748629	-4.37225	LINC00970
237670_at	0.933316	2.40586	1.66846	0.106213	0.720565	-4.26554	MIR663AHG
1559254_at	0.932629	5.37128	2.21399	0.0350226	0.642149	-3.57197	LINC00162
229390_at	0.932565	9.10205	2.08492	0.0461796	0.66353	-3.74807	FAM26F
232733_s_at	0.93255	5.79189	2.27883	0.0303874	0.633915	-3.48101	COL20A1
220972_s_at	0.93233	2.3745	1.32093	0.19707	0.784685	-4.62814	KRTAP9-9
1558662_s_at	-0.932146	6.99997	-2.50135	0.0184003	0.603725	-3.15734	BANK1
231473_at	0.931934	4.14022	1.68073	0.103783	0.720173	-4.25152	LOC100506530
205413_at	-0.93161	7.05818	-1.44719	0.158792	0.768841	-4.50441	MPPED2
206157_at	0.931595	5.51598	1.13766	0.264769	0.818271	-4.79037	PTX3
229941_at	-0.929256	5.41653	-2.30056	0.0289629	0.631243	-3.45017	FAM166B
229306_at	0.929175	4.99728	2.10787	0.0439908	0.657111	-3.71727	C2CD4B
239150_at	-0.92887	3.54214	-1.65544	0.108845	0.727616	-4.28034	SNTN
243979_at	0.928671	2.21818	1.56907	0.127706	0.748629	-4.37618	RP11-506N2.1
1562209_at	-0.928608	5.55324	-1.92457	0.0643532	0.689495	-3.957	DCAF4L1
1556903_at	-0.92761	5.04593	-3.42445	0.00189292	0.567141	-1.67627	LOC101928335
1568635_at	-0.926553	3.78883	-1.63847	0.112355	0.733249	-4.29948	LINC00354
234386_s_at	0.925942	4.21377	2.39443	0.0234797	0.617617	-3.315	C15orf49
1558630_at	0.925458	5.32596	2.39768	0.0233079	0.617033	-3.31026	LOC101926987
206334_at	0.925429	4.82761	1.68747	0.102467	0.720173	-4.24378	LIPF
1553043_a_at	0.925155	6.34885	1.83551	0.076921	0.700405	-4.06796	CD300LF
226766_at	-0.924928	7.54246	-2.72345	0.0109261	0.582561	-2.81862	ROBO2
1557770_at	0.924912	4.34306	1.798	0.082815	0.702177	-4.11355	IPO11
229446_at	0.924293	5.01177	1.59849	0.121001	0.74263	-4.34399	CTD-2256P15.2
1558334_a_at	0.923339	5.8415	1.99254	0.0559999	0.668846	-3.86983	C22orf15
231963_at	0.922913	6.38629	1.98687	0.0566587	0.670432	-3.87718	ANKRD33B
1561508_at	0.922182	3.80195	2.00681	0.0543728	0.668846	-3.85127	RP11-552F3.10
224169_at	0.921477	4.20734	1.01924	0.316692	0.842593	-4.88372	NPFFR2
230254_at	0.921341	6.31174	2.38427	0.0240235	0.617921	-3.32977	FAM26E
243734_x_at	-0.921239	3.47035	-1.59842	0.121017	0.74263	-4.34407	VWC2
213309_at	-0.920198	6.53181	-1.79016	0.0840944	0.704779	-4.12299	PLCL2
243818_at	0.920154	3.43441	2.63337	0.0135296	0.601017	-2.95772	SFTA1P
234700_s_at	0.91972	9.74606	2.16246	0.0391487	0.649352	-3.64308	RNASE7
206830_at	-0.919657	3.03037	-1.40633	0.170474	0.775059	-4.54548	SLC4A10
232492_at	0.919489	4.0092	1.75125	0.0906959	0.708043	-4.16938	BVES-AS1
224100_s_at	0.919181	4.95185	1.93781	0.0626461	0.686032	-3.94019	DPYSL5
1562074_a_at	0.918688	5.10684	2.38569	0.023947	0.617921	-3.32772	UNC13C
219736_at	0.918495	6.04464	3.0385	0.00505969	0.567141	-2.3165	TRIM36
1569078_at	0.918266	3.13624	2.25397	0.0320944	0.637298	-3.51607	LOC100294362
227860_at	0.918221	5.49758	1.44081	0.160572	0.769203	-4.51088	CPXM1
209921_at	-0.918146	10.5726	-1.55999	0.129836	0.749757	-4.38602	SLC7A11
235849_at	0.917798	5.50905	1.35842	0.185021	0.778729	-4.59238	SCARA5
228492_at	-0.917689	8.84811	-1.06874	0.294184	0.832256	-4.84582	USP9Y
230425_at	-0.917181	7.48966	-1.45579	0.156416	0.76764	-4.49563	EPHB1
213965_s_at	0.916973	5.34118	2.38255	0.0241167	0.618043	-3.33227	CHD5
1552398_a_at	-0.91674	6.09526	-1.18929	0.244171	0.81107	-4.7468	CLEC12A
1561432_at	-0.91667	4.2043	-1.90027	0.0675918	0.689544	-3.98765	RP11-539G18.2
240519_at	-0.916346	4.40308	-1.92324	0.0645271	0.689544	-3.95869	RP11-141M1.1
1557871_at	-0.916331	3.60808	-1.55521	0.130969	0.750454	-4.39118	LOC253573
1553835_a_at	-0.915553	6.17369	-2.37851	0.024337	0.619277	-3.33814	COL6A5
231051_at	0.915248	5.3796	2.46575	0.0199668	0.61195	-3.21025	LINC00948
208792_s_at	-0.915211	9.69343	-2.58085	0.015303	0.601408	-3.03776	CLU
237405_at	-0.914829	3.27394	-2.15309	0.0399444	0.649352	-3.6559	AX747191
229125_at	0.913434	4.53737	0.951321	0.349467	0.853662	-4.93305	KANK4
217357_at	-0.913028	4.32999	-1.89817	0.0678784	0.689544	-3.99028	RP11-560G2.2
219568_x_at	0.912685	4.09568	1.84507	0.0754777	0.698424	-4.05623	SOX18
206390_x_at	-0.912264	6.78492	-2.12199	0.0426895	0.653425	-3.69819	PF4
230617_at	0.912225	5.40121	2.34941	0.0259789	0.623216	-3.38022	OVOL1-AS1
220430_at	-0.911756	5.24001	-2.39703	0.0233421	0.617183	-3.3112	FAM110D
201818_at	0.91174	10.2689	2.72258	0.0109491	0.582561	-2.81999	LPCAT1
1564264_at	0.911592	4.43555	2.01309	0.0536696	0.668846	-3.84307	RP11-65J3.14
208195_at	-0.911532	5.90454	-2.11057	0.0437393	0.657111	-3.71363	TTN
237056_at	-0.91115	3.92939	-1.5	0.144648	0.760465	-4.44988	INSC
1563053_at	0.910791	2.70972	1.82153	0.0790751	0.700405	-4.08503	LOC729083
1557219_at	-0.910272	4.93798	-1.95979	0.0598988	0.678404	-3.9121	LOC100506827
204825_at	0.909721	10.9953	3.60486	0.00118104	0.567141	-1.37067	MELK
204857_at	0.909437	7.93591	2.81822	0.00869825	0.56904	-2.67	MAD1L1
243499_at	-0.909349	5.14184	-1.68211	0.103512	0.720173	-4.24994	RP11-1103G16.1
1555550_at	-0.907741	5.0003	-2.54889	0.0164849	0.601408	-3.08606	ZACN
203910_at	0.907132	9.77451	3.01945	0.00530565	0.567141	-2.34747	ARHGAP29
207027_at	-0.906814	3.79011	-2.29991	0.0290043	0.631243	-3.45109	HGFAC
226311_at	0.90604	8.47821	1.74996	0.090922	0.70811	-4.17091	ADAMTS2
232616_at	-0.905789	4.71259	-2.36202	0.0252553	0.622166	-3.36202	LOC100129935
1556514_at	0.905572	2.13364	2.40432	0.0229606	0.616181	-3.30057	C12orf74
1552870_s_at	-0.905375	4.90609	-1.69186	0.101616	0.719502	-4.23872	AXDND1
214534_at	-0.90513	3.90366	-1.73793	0.0930562	0.709554	-4.1851	HIST1H1B
220718_at	-0.903909	4.00951	-1.49186	0.14676	0.762537	-4.45838	HEXA-AS1
232462_s_at	0.903628	5.63507	1.93722	0.0627213	0.686032	-3.94094	A1BG-AS1
230660_at	-0.903262	9.11529	-3.70745	0.000900586	0.567141	-1.1957	SERTAD4
217004_s_at	0.902999	4.80243	2.22813	0.03396	0.642149	-3.55226	MCF2
236909_at	0.90296	3.82476	2.23703	0.0333067	0.637891	-3.53982	CCDC173
208555_x_at	0.902877	5.31347	2.02794	0.0520389	0.667353	-3.82362	CST2
219708_at	-0.902777	3.8859	-1.6946	0.101089	0.717969	-4.23556	NT5M
243208_x_at	0.902177	3.79942	1.94293	0.0619962	0.683917	-3.93367	ACTL9
1553197_at	0.902011	4.65381	1.64501	0.110991	0.729661	-4.29212	DCAF4L2
1564319_at	0.901938	4.64495	1.72014	0.0962858	0.710173	-4.20593	FAM71E2
236331_at	0.901409	4.86024	1.40363	0.171267	0.776164	-4.54816	CDKL2
235468_at	0.901406	4.30038	1.69266	0.101464	0.719502	-4.23781	RBFOX3
227389_x_at	-0.899891	5.00506	-2.15064	0.040155	0.649352	-3.65925	RP4-781K5.2
241432_at	0.899801	3.85399	1.52921	0.137274	0.754657	-4.41904	SLIT2-IT1
207182_at	0.899478	2.08954	1.43301	0.16277	0.769203	-4.51876	GABRA6
205100_at	0.898862	7.90919	2.52428	0.0174525	0.601408	-3.12306	GFPT2
220205_at	0.898619	4.25216	1.22542	0.23048	0.804877	-4.71531	TPTE
206214_at	0.898077	7.73727	2.51312	0.0179078	0.601408	-3.13976	PLA2G7
239444_at	-0.897981	4.83704	-1.81289	0.0804315	0.701208	-4.09554	LOC728024
203789_s_at	0.897921	10.8735	1.74714	0.0914192	0.708415	-4.17424	SEMA3C
1557431_at	0.897775	3.95736	1.37428	0.180102	0.778729	-4.57701	RP4-561L24.3
222051_s_at	-0.89743	5.08326	-2.33155	0.0270353	0.625359	-3.40588	RP11-219B4.3
237326_at	-0.897116	3.51166	-1.55148	0.131859	0.750454	-4.3952	LINC00310
228262_at	-0.896906	5.97625	-0.985263	0.332814	0.85065	-4.90878	MAP7D2
212328_at	-0.896608	8.86941	-3.04324	0.00500024	0.567141	-2.30879	LIMCH1
230882_at	-0.896131	5.48791	-1.14145	0.263216	0.817195	-4.78723	DLX6-AS1
230854_at	-0.89588	3.93731	-1.91091	0.0661562	0.689544	-3.97426	BCAR4
208516_at	0.895686	4.55925	2.10201	0.0445408	0.658231	-3.72516	MTNR1B
1557778_at	-0.89542	3.9809	-1.44836	0.158466	0.768236	-4.50321	LOC101927967
207158_at	-0.895331	5.08597	-2.01655	0.0532858	0.668846	-3.83855	APOBEC1
238673_at	-0.895222	8.02883	-2.10413	0.0443411	0.657581	-3.7223	SAMD12
227544_at	0.894729	5.54799	1.86304	0.0728279	0.695211	-4.03406	TMEM229B
204320_at	0.894058	7.20172	1.31419	0.199296	0.785598	-4.63447	COL11A1
206104_at	0.894008	5.08026	1.72853	0.0947501	0.709902	-4.19612	ISL1
205319_at	-0.893932	8.73423	-1.72752	0.0949353	0.709902	-4.19731	PSCA
234766_at	-0.893885	3.72389	-1.37626	0.179494	0.778729	-4.57508	OR8D2
1563904_at	-0.893801	3.10687	-1.52734	0.137738	0.754657	-4.42103	LOC100129620
238804_at	-0.893753	7.44813	-2.38922	0.0237571	0.617921	-3.32258	AC024560.2
220148_at	-0.893641	7.04035	-1.39946	0.172501	0.776615	-4.55229	ALDH8A1
210505_at	-0.893618	11.2642	-1.5223	0.138989	0.754657	-4.42637	ADH7
206026_s_at	0.892933	8.83603	1.74318	0.0921192	0.709458	-4.17891	TNFAIP6
237529_at	0.891815	4.10864	1.83178	0.0774907	0.700405	-4.07252	LINC00708
240799_at	0.891287	2.94365	1.96548	0.0592049	0.67608	-3.90479	SLC35F4
234973_at	0.891255	7.09912	1.88966	0.0690493	0.692552	-4.00094	SLC38A5
244864_at	0.891191	4.19754	1.64594	0.110799	0.729661	-4.29108	LOC101929475
220620_at	0.890948	12.3892	1.59096	0.122688	0.743452	-4.35227	CRCT1
206609_at	0.889569	5.42027	1.75102	0.0907363	0.708043	-4.16965	MAGEC1
238491_at	-0.889327	5.43686	-1.91906	0.0650756	0.689544	-3.96398	TAF1A-AS1
204674_at	-0.88925	7.90129	-2.15036	0.040179	0.649352	-3.65963	LRMP
1563887_at	-0.888835	3.89019	-2.40601	0.0228731	0.616181	-3.2981	INTS4L1
204720_s_at	0.888187	7.15744	2.23819	0.0332224	0.637891	-3.5382	DNAJC6
1570006_at	0.888042	3.93112	1.55707	0.130528	0.750454	-4.38918	LOC400958
1561450_at	-0.888036	2.11957	-1.59954	0.120765	0.74263	-4.34283	LOC101928618
207330_at	-0.887087	4.64831	-1.73917	0.0928334	0.709458	-4.18364	PZP
216025_x_at	-0.886262	8.44319	-2.1265	0.0422815	0.652979	-3.69209	CYP2C9
238296_at	-0.885732	5.14777	-1.84876	0.0749268	0.697888	-4.05169	GLIPR1L1
209220_at	-0.885724	7.18818	-1.31977	0.197452	0.784698	-4.62923	GPC3
202018_s_at	-0.885642	7.6505	-0.89963	0.375881	0.865516	-4.96848	LTF
205888_s_at	-0.885406	5.12572	-1.60067	0.120516	0.74263	-4.34159	JAKMIP2
1556154_a_at	-0.885204	5.65036	-3.36698	0.00219661	0.567141	-1.77293	SNAI3-AS1
221458_at	-0.884823	5.21485	-2.06498	0.0481603	0.665853	-3.77467	HTR1F
1555798_at	-0.884704	1.63545	-1.68297	0.103342	0.720173	-4.24894	LOC400692
230302_at	-0.883806	5.61432	-1.98187	0.057245	0.671892	-3.88366	RP11-48B3.4
1553486_a_at	0.883645	3.53798	1.50625	0.143045	0.758111	-4.44332	C17orf78
235201_at	-0.883385	9.08927	-2.10867	0.043916	0.657111	-3.71619	FOXP2
204011_at	-0.882832	9.16801	-2.99934	0.00557757	0.567141	-2.38009	SPRY2
1563391_at	0.882575	4.38122	1.70475	0.099157	0.714049	-4.22383	LOC101927553
1560087_a_at	-0.882487	2.88075	-1.85457	0.0740665	0.697888	-4.04453	RP5-1102E8.3
241291_at	0.882387	1.05768	1.4654	0.153795	0.7667	-4.48578	LOC100505776
210508_s_at	0.882374	4.56972	1.86182	0.0730053	0.695211	-4.03557	KCNQ2
207639_at	0.881998	4.05654	2.20369	0.0358146	0.642149	-3.58627	FZD9
237351_at	-0.8817	7.2246	-2.08107	0.0465567	0.664287	-3.75323	LOC284825
1569698_s_at	0.881412	4.72779	1.95011	0.0610952	0.681652	-3.9245	LOC101929591
206311_s_at	-0.881358	4.51292	-1.86206	0.07297	0.695211	-4.03527	PLA2G1B
212741_at	-0.881246	11.1203	-3.57722	0.00127008	0.567141	-1.41767	MAOA
207316_at	0.880784	6.04324	2.84175	0.00821542	0.567141	-2.63275	HAS1
225898_at	0.880739	9.91087	2.76564	0.00987527	0.579312	-2.75273	WDR54
239481_at	0.880689	5.84999	1.23644	0.226422	0.802012	-4.70554	FAM133A
217345_at	-0.880238	4.1839	-1.98591	0.0567712	0.670693	-3.87843	RP11-15P13.1
239552_at	-0.880086	4.73556	-1.31056	0.200505	0.785779	-4.63787	VWDE
1552383_at	-0.879999	6.25531	-3.06857	0.00469349	0.567141	-2.26749	FAM71A
209291_at	-0.879256	10.5999	-2.93552	0.00653094	0.567141	-2.48305	ID4
1556362_at	-0.879231	5.61926	-2.68528	0.0119665	0.59163	-2.87784	LOC101927531
242158_at	-0.878691	4.61024	-2.03921	0.0508309	0.66651	-3.80879	PAPOLB
1560251_at	0.878406	3.16622	1.38622	0.176467	0.778469	-4.56534	LOC645485
239736_at	0.878404	7.06965	1.17227	0.250828	0.81264	-4.76136	LINC01214
202729_s_at	0.876373	10.9748	2.48983	0.0188945	0.607966	-3.17451	LTBP1
224231_at	-0.876174	2.29181	-1.50187	0.144167	0.759964	-4.44792	PRO0471
224093_at	0.876013	4.04469	1.37014	0.181378	0.778729	-4.58104	IFNK
219779_at	0.875657	6.59153	2.46717	0.019902	0.61195	-3.20815	ZFHX4
206783_at	-0.87556	5.53003	-1.82844	0.0780038	0.700405	-4.0766	FGF4
233095_at	-0.874687	3.84259	-1.5083	0.142521	0.757745	-4.44116	RP11-389G6.3
1552897_a_at	-0.874652	5.62248	-1.81066	0.0807847	0.701208	-4.09824	KCNG3
227892_at	-0.874594	7.12934	-2.39007	0.0237114	0.617893	-3.32133	PRKAA2
219863_at	0.874568	9.3999	2.30263	0.0288302	0.631243	-3.44722	HERC5
1552848_a_at	-0.874446	5.08783	-1.46577	0.153695	0.7667	-4.4854	PTCHD1
219945_at	0.874204	4.2697	2.36595	0.0250337	0.620538	-3.35634	DDX25
215465_at	0.873141	8.7894	2.51115	0.0179896	0.601408	-3.14271	ABCA12
239882_at	-0.872169	5.05061	-1.70448	0.0992077	0.714049	-4.22414	LOC101928304
215770_at	0.871742	4.54448	2.12627	0.0423019	0.652979	-3.69239	OR7E2P
1558930_at	0.871734	5.58053	1.24898	0.221869	0.798477	-4.69434	LINC00460
219480_at	0.870767	4.85527	1.82294	0.0788543	0.700405	-4.08331	SNAI1
1552326_a_at	-0.870471	6.16741	-1.38881	0.175685	0.778168	-4.56279	CCDC11
216808_at	0.870049	3.12352	2.19706	0.036333	0.642149	-3.59545	MIR622
207218_at	-0.870009	5.13146	-2.19437	0.0365453	0.642149	-3.59917	F9
1562400_at	-0.869504	4.17429	-2.04936	0.0497639	0.666451	-3.79539	LOC283112
219737_s_at	0.869169	4.71043	1.49271	0.146537	0.762537	-4.4575	PCDH9
233602_at	-0.868973	2.51263	-1.38644	0.1764	0.778469	-4.56512	RP11-95O2.1
213695_at	0.86873	6.2703	1.5274	0.137721	0.754657	-4.42096	PON3
223495_at	0.867913	7.028	2.2609	0.03161	0.636759	-3.50632	CCDC8
218959_at	0.867666	7.71655	1.70057	0.0999491	0.714892	-4.22867	HOXC10
1561223_at	-0.867362	5.76072	-2.72519	0.010881	0.581796	-2.81592	RP11-677O4.2
219948_x_at	-0.867239	4.09943	-1.44745	0.158719	0.768747	-4.50414	UGT2A3
223391_at	0.867129	10.5242	2.77469	0.00966252	0.579312	-2.73854	SGPP1
203434_s_at	0.867109	6.41689	1.72804	0.0948409	0.709902	-4.1967	MME
204719_at	-0.867072	7.22689	-1.32846	0.194602	0.783091	-4.62102	ABCA8
1568922_at	-0.867059	5.19905	-2.19313	0.0366433	0.642149	-3.60088	SLC24A4
242093_at	-0.866934	9.24789	-1.43651	0.161781	0.769203	-4.51523	SYTL5
215241_at	0.866881	3.71609	1.37342	0.180365	0.778729	-4.57784	ANO3
240807_at	-0.866686	4.14465	-1.78916	0.0842585	0.704779	-4.12419	LINC01187
243116_at	0.86632	5.89198	3.21007	0.00328408	0.567141	-2.03467	PIP5KL1
242348_at	-0.866232	3.45255	-1.18232	0.246884	0.811554	-4.75279	FAM19A4
1562742_at	-0.866018	4.51731	-1.27504	0.212628	0.793867	-4.67073	LINC01362
205451_at	-0.865866	6.38625	-2.4996	0.0184748	0.604276	-3.15996	FOXO4
1567248_at	-0.865593	3.82479	-1.41098	0.16911	0.775059	-4.54085	OR9A1P
1557511_at	-0.865376	5.07886	-2.22688	0.034053	0.642149	-3.55401	LOC101928614
220752_at	0.864088	3.85885	1.46951	0.152683	0.765418	-4.48155	LOC51145
219305_x_at	0.862596	8.04684	3.14946	0.00382943	0.567141	-2.1348	FBXO2
231338_at	0.862587	5.95163	2.21122	0.0352337	0.642149	-3.57581	NUTM1
223812_at	0.861691	5.91895	2.34531	0.0262179	0.623216	-3.38612	FAM178B
1552873_s_at	0.861383	6.62627	2.11831	0.0430255	0.653425	-3.70317	ASMTL-AS1
229302_at	-0.861345	6.15043	-2.28426	0.0300255	0.633915	-3.47332	TMEM178A
1562069_at	-0.860898	5.15837	-2.30033	0.0289772	0.631243	-3.45049	AX747405
1560448_at	0.860893	5.51596	2.9737	0.00594363	0.567141	-2.42157	PRR7-AS1
244127_at	-0.860809	4.13192	-1.98206	0.0572231	0.671892	-3.88341	AC068831.3
227182_at	-0.860478	5.85459	-1.71791	0.0966981	0.71176	-4.20853	SUSD3
202145_at	0.860295	7.67862	2.1705	0.0384775	0.649021	-3.63205	LY6E
1563013_at	0.860283	3.07998	2.0406	0.0506833	0.666451	-3.80695	LOC646522
216498_at	-0.859811	3.11093	-1.48543	0.148444	0.763371	-4.46508	RP3-336K20__B.2
1557131_at	0.859523	5.47356	2.14659	0.0405048	0.649352	-3.66477	SSSCA1-AS1
1556435_at	0.859285	5.10015	1.55503	0.131012	0.750454	-4.39138	LOC400622
1555490_s_at	0.858749	4.32828	2.06702	0.0479542	0.665232	-3.77196	PDZD3
206349_at	-0.858676	1.76662	-1.59438	0.12192	0.743154	-4.34852	LGI1
1562510_at	-0.858057	3.76155	-2.05795	0.0488764	0.666451	-3.78401	LINC01343
206787_at	-0.858046	3.50766	-1.4761	0.150919	0.764777	-4.47476	BRDT
1569044_at	-0.857367	6.14318	-2.00272	0.0548355	0.668846	-3.85661	CDC42BPG
223962_at	0.855958	2.07464	1.56859	0.127817	0.748629	-4.3767	TTC29
1562034_at	0.85556	5.60148	2.30249	0.0288392	0.631243	-3.44742	LINC00163
216273_at	0.854842	5.50652	2.04632	0.0500807	0.666451	-3.7994	ZNF460
232654_s_at	-0.85426	5.74121	-2.5187	0.0176789	0.601408	-3.13142	UGT1A6
237230_at	-0.854177	4.276	-2.0817	0.0464943	0.664287	-3.75238	GPHA2
208345_s_at	0.854061	5.86086	2.46073	0.0201975	0.612546	-3.21768	POU3F1
226344_at	-0.85382	6.58009	-2.16159	0.0392222	0.649352	-3.64427	ZMAT1
202363_at	0.853723	8.38341	2.24197	0.0329491	0.637891	-3.53291	SPOCK1
226464_at	-0.853604	11.9334	-3.20402	0.00333496	0.567141	-2.04468	C3orf58
1555839_a_at	-0.853571	4.47949	-3.12581	0.00406498	0.567141	-2.17372	C3orf79
1570337_at	0.852895	2.87334	2.46419	0.0200385	0.612036	-3.21257	FIGLA
236701_at	-0.852509	5.5988	-2.09227	0.0454684	0.661252	-3.73823	GSG1L
215117_at	0.852052	3.10194	1.51778	0.140122	0.755684	-4.43116	RAG2
210486_at	-0.851788	5.81082	-2.19796	0.0362618	0.642149	-3.59419	ANKMY1
205479_s_at	0.851661	11.4158	1.8143	0.0802084	0.701208	-4.09382	PLAU
228788_at	-0.851641	6.54022	-2.07925	0.0467358	0.664287	-3.75566	YPEL1
215784_at	-0.851528	4.87346	-1.12079	0.271766	0.82211	-4.80423	CD1E
240771_at	-0.851287	5.69152	-2.80509	0.00897907	0.570112	-2.69071	C1orf101
232891_at	0.851188	5.80269	2.7732	0.00969737	0.579312	-2.74088	SIRPD
226960_at	-0.851133	9.80558	-1.91191	0.0660234	0.689544	-3.97301	CXCL17
1562864_at	0.851033	2.95702	2.00707	0.0543436	0.668846	-3.85093	LOC101929239
220203_at	0.850804	4.72615	2.25584	0.031963	0.637298	-3.51344	BMP8A
204865_at	-0.850212	4.64351	-2.07003	0.0476522	0.665067	-3.76796	CA3
1561665_at	0.849947	3.92988	1.60252	0.120105	0.742428	-4.33954	RP11-266L9.1
202458_at	0.849851	10.6075	2.33379	0.0269011	0.625359	-3.40268	PRSS23
1562585_at	0.849308	2.8559	1.67863	0.104194	0.720173	-4.25392	LOC284263
223500_at	0.849155	5.67703	1.94515	0.0617165	0.682845	-3.93083	CPLX1
238983_at	-0.849033	6.94918	-2.67688	0.0122074	0.595385	-2.89081	NSUN7
209459_s_at	-0.848839	9.87204	-2.20706	0.0355536	0.642149	-3.58159	ABAT
1568899_at	0.848127	4.84733	1.72889	0.0946859	0.709902	-4.19571	LOC101929511
231335_at	0.848021	4.88539	1.92239	0.0646382	0.689544	-3.95976	MS4A6E
232833_at	-0.847635	6.05808	-2.08958	0.0457281	0.662369	-3.74184	RP6-201G10.2
241535_at	0.847376	5.57343	1.10136	0.279984	0.825311	-4.81996	LOC101060391
238029_s_at	-0.847215	9.32411	-2.21676	0.0348118	0.642149	-3.56811	SLC16A14
205290_s_at	0.846852	9.14157	1.71572	0.0971044	0.712088	-4.21109	BMP2
1553656_at	-0.84683	4.42634	-2.45908	0.0202737	0.612548	-3.22012	TECTB
206001_at	0.846782	5.24211	2.1432	0.0408003	0.649655	-3.6694	NPY
242595_at	-0.846688	4.24975	-1.79746	0.0829033	0.70265	-4.1142	TSSK4
1554234_at	-0.846254	5.46525	-1.35684	0.185518	0.778729	-4.59391	KATNAL2
201313_at	0.846033	8.08171	1.59915	0.120854	0.74263	-4.34326	ENO2
230184_at	0.845772	5.62324	1.85359	0.074211	0.697888	-4.04574	LINC01158
234705_at	-0.845677	3.73702	-1.80435	0.0817906	0.70128	-4.10587	CATX-1
236771_at	0.845206	3.80956	1.4196	0.166608	0.772461	-4.53225	RIPPLY2
233043_at	-0.844945	4.85973	-1.93286	0.0632793	0.687596	-3.94648	LOC221814
223719_s_at	0.84466	3.92176	2.42216	0.0220514	0.614891	-3.27447	RTBDN
207861_at	0.844583	6.08435	1.41956	0.166618	0.772461	-4.53228	CCL22
240352_at	0.844477	5.40083	2.04542	0.0501759	0.666451	-3.8006	LOC101929609
220353_at	-0.844369	6.58464	-1.82382	0.0787189	0.700405	-4.08224	FAM86C1
206076_at	0.844257	6.20709	2.0443	0.0502931	0.666451	-3.80207	LRRC23
204363_at	0.844193	11.5025	1.87585	0.0709886	0.695211	-4.01817	F3
207354_at	0.844114	3.77017	1.43547	0.162076	0.769203	-4.51629	CCL16
1553523_at	-0.843912	3.243	-2.29501	0.0293206	0.633037	-3.45806	NLRP14
209995_s_at	-0.843352	5.62133	-1.95471	0.0605244	0.680154	-3.91862	TCL1A
1557068_at	0.843113	4.74696	1.30174	0.203463	0.790188	-4.6461	LOC100505782
229823_at	-0.843018	7.34364	-1.59528	0.121719	0.743154	-4.34753	RIMS2
204457_s_at	0.842718	9.58068	1.89604	0.06817	0.689823	-3.99296	GAS1
1555231_a_at	-0.842394	5.27079	-2.22183	0.0344297	0.642149	-3.56105	C21orf88
1556736_at	-0.842299	4.7857	-1.83491	0.0770128	0.700405	-4.06869	SCOC-AS1
240490_at	-0.842266	5.41131	-2.60172	0.0145739	0.601408	-3.00605	LOC101929592
220188_at	0.84203	4.7052	2.23915	0.033153	0.637891	-3.53686	JPH3
224038_at	0.841965	4.17703	1.73307	0.0939283	0.709902	-4.1908	TIMM23
221403_s_at	0.84131	4.69311	1.93919	0.0624696	0.685993	-3.93843	INSL6
203355_s_at	-0.841051	10.6423	-2.88355	0.00741926	0.567141	-2.56626	PSD3
213707_s_at	-0.839762	7.44065	-1.61654	0.117032	0.735423	-4.324	DLX5
1553851_at	0.839083	3.55033	1.50717	0.142808	0.758111	-4.44235	SPIC
1559837_at	0.838994	3.84108	1.93058	0.0635725	0.68818	-3.94937	LOC101928420
212817_at	0.838437	7.31512	2.87502	0.00757564	0.567141	-2.57987	DNAJB5
206891_at	-0.838203	5.38177	-2.70093	0.0115293	0.586655	-2.85361	ACTN3
205893_at	-0.837937	4.80643	-1.83801	0.076541	0.700272	-4.06489	NLGN1
222802_at	0.837903	8.26696	2.25173	0.0322528	0.637298	-3.51922	EDN1
1557832_at	0.837899	3.40607	1.34193	0.190248	0.780567	-4.60822	LOC101926960
228922_at	0.837836	6.30975	2.67243	0.0123367	0.59777	-2.89767	SHF
220850_at	0.837763	1.57398	1.80644	0.0814565	0.701208	-4.10335	MORC1
204730_at	0.837267	8.71191	3.10626	0.00427002	0.567141	-2.20581	RIMS3
204114_at	0.837048	8.72718	1.45168	0.157548	0.768054	-4.49983	NID2
205765_at	-0.836261	9.98315	-1.52975	0.13714	0.754657	-4.41846	CYP3A5
203417_at	0.836236	9.3394	2.50625	0.0181941	0.601408	-3.15004	MFAP2
1570023_at	-0.836124	2.53514	-1.09411	0.283099	0.827237	-4.82577	LOC641515
208464_at	0.835762	4.91111	1.58108	0.124933	0.746532	-4.3631	GRIA4
1568851_at	0.835669	4.09854	1.70478	0.099152	0.714049	-4.2238	LINC01352
1554957_at	-0.835587	3.88178	-1.43707	0.161623	0.769203	-4.51466	LOC101928921
209189_at	-0.8355	10.8138	-1.46793	0.15311	0.765418	-4.48318	FOS
227623_at	-0.835472	9.24949	-1.882	0.0701195	0.695211	-4.01051	CACNA2D1
210683_at	0.835297	6.06985	1.52105	0.139302	0.755206	-4.4277	NRTN
1559812_at	-0.835221	2.95986	-1.26238	0.217079	0.795255	-4.68225	FAM53B-AS1
1563170_at	0.835185	2.92065	1.69992	0.100073	0.714892	-4.22942	LOC101927059
204409_s_at	-0.835149	9.25073	-0.920046	0.365297	0.859667	-4.95471	EIF1AY
206395_at	-0.834764	5.73914	-1.80681	0.0813971	0.701208	-4.1029	DGKG
230158_at	-0.834659	6.59456	-2.35015	0.0259356	0.623216	-3.37914	DPY19L2
234328_at	-0.834197	4.66983	-1.53226	0.136521	0.75406	-4.41579	RP4-730D4.1
239381_at	0.833288	12.9623	2.29164	0.0295398	0.633915	-3.46284	KLK7
1561424_at	-0.831544	4.42838	-1.99	0.0562944	0.668846	-3.87313	LOC101928907
206799_at	0.831386	3.35776	1.58318	0.124453	0.746154	-4.3608	SCGB1D2
208484_at	0.830951	4.3363	1.62251	0.115744	0.735423	-4.31736	HIST1H1A
236076_at	-0.830117	6.19466	-2.2539	0.0320994	0.637298	-3.51617	LOC257396
205792_at	-0.830026	4.45004	-1.57181	0.127069	0.748629	-4.3732	WISP2
215543_s_at	-0.829914	7.3059	-2.1865	0.0371727	0.643099	-3.61004	LARGE
226846_at	-0.829892	6.95408	-2.33069	0.0270874	0.625359	-3.40712	PHYHD1
240420_at	-0.829761	6.32004	-0.943276	0.353494	0.855394	-4.93868	AADACL2
229687_s_at	-0.829703	7.06192	-2.70578	0.0113968	0.586655	-2.84608	PRDM11
1553849_at	0.829326	3.85746	1.30781	0.201424	0.786814	-4.64044	CCDC26
1558077_s_at	-0.82927	5.86184	-2.37415	0.0245769	0.619277	-3.34446	MDH1B
238125_at	-0.828774	4.5714	-2.09404	0.045299	0.661017	-3.73586	ADAMTS16
233159_at	0.828747	5.20074	2.04261	0.050471	0.666451	-3.8043	STARD13-AS
214261_s_at	-0.828525	4.84996	-1.94486	0.0617528	0.682845	-3.9312	ADH6
207761_s_at	-0.827982	10.931	-2.01109	0.0538928	0.668846	-3.84569	METTL7A
214453_s_at	0.827883	10.962	2.00488	0.0545903	0.668846	-3.85379	IFI44
237729_at	0.827829	2.78907	1.35737	0.185353	0.778729	-4.5934	RRS1-AS1
208330_at	-0.827437	4.38517	-1.84046	0.0761707	0.700272	-4.06189	ALX4
206761_at	-0.827142	5.71024	-1.60141	0.12035	0.74263	-4.34077	CD96
221912_s_at	0.826748	6.26062	1.97839	0.0576562	0.672074	-3.88815	CCDC28B
220226_at	-0.826744	4.96391	-2.19272	0.0366757	0.642149	-3.60144	TRPM8
222304_x_at	-0.826232	6.82379	-2.62977	0.0136446	0.601408	-2.96322	OR7E47P
1557608_a_at	-0.82618	4.50741	-1.82764	0.0781278	0.700405	-4.07759	LOC284080
209114_at	-0.825827	7.92094	-1.08278	0.288011	0.829703	-4.83477	TSPAN1
231303_at	0.825817	5.04104	1.80289	0.0820249	0.70141	-4.10764	LINC00158
231672_at	-0.825679	5.7614	-1.30505	0.202349	0.788672	-4.64302	LOC100653086
1560960_at	-0.825676	4.13904	-1.83456	0.0770651	0.700405	-4.06911	AY927499
1564660_at	0.825561	4.43732	1.95829	0.0600821	0.679414	-3.91402	LOC100131864
1558957_s_at	-0.825491	5.24043	-2.01552	0.0534001	0.668846	-3.8399	RP5-1180E21.5
216481_at	0.825324	6.04116	2.26195	0.0315374	0.636759	-3.50484	GRIP2
209800_at	0.824263	14.2341	2.91107	0.00693562	0.567141	-2.52228	KRT16
1567244_at	0.824135	4.92987	1.81246	0.0804994	0.701208	-4.09606	OR5J2
205278_at	0.823848	5.68578	0.993321	0.328941	0.849041	-4.90291	GAD1
1561530_at	-0.823474	4.84585	-1.5385	0.134993	0.751924	-4.40913	LOC101927164
1552929_at	-0.823311	3.45137	-1.26182	0.217278	0.795462	-4.68276	GRK7
239752_at	-0.823262	8.21377	-1.62793	0.114582	0.73496	-4.3113	CECR2
1564786_at	-0.823186	4.42059	-2.07138	0.0475166	0.665067	-3.76615	LOC338667
227464_at	-0.823089	6.814	-1.93389	0.0631476	0.687167	-3.94518	ACSF3
206326_at	0.823013	5.41791	1.40287	0.171492	0.776268	-4.54891	GRP
229510_at	0.821593	5.96909	2.15352	0.0399078	0.649352	-3.65532	MS4A14
1561609_at	0.821454	5.24679	2.00072	0.0550624	0.668846	-3.85921	BC028044
207633_s_at	-0.821409	3.46483	-1.22826	0.229431	0.804671	-4.71281	MUSK
236803_at	0.820891	3.87982	2.42856	0.0217332	0.614891	-3.26508	LOC101927060
243753_at	0.82076	3.36346	1.43222	0.162995	0.769323	-4.51956	ERICH3
1562754_at	0.820424	4.22839	1.1208	0.27176	0.82211	-4.80422	RP11-381P6.1
201497_x_at	-0.820194	9.17367	-0.995659	0.327823	0.849041	-4.9012	MYH11
219659_at	0.81988	5.20068	1.607	0.119115	0.740108	-4.33459	ATP8A2
235373_at	-0.819642	7.34238	-1.43699	0.161645	0.769203	-4.51474	LOC100506314
214253_s_at	0.819443	4.36742	3.20462	0.00332988	0.567141	-2.04369	DTNB
218865_at	-0.81934	8.023	-2.24195	0.0329504	0.637891	-3.53293	MARC1
203562_at	0.819101	9.01958	1.98085	0.0573651	0.672074	-3.88497	FEZ1
204378_at	-0.818987	7.92872	-2.29135	0.0295587	0.633915	-3.46326	BCAS1
227705_at	0.818748	6.05467	1.4575	0.155945	0.76764	-4.49388	TCEAL7
214974_x_at	0.81852	8.79086	0.922292	0.364144	0.859103	-4.95317	CXCL5
228108_at	-0.818286	8.65404	-2.13044	0.0419277	0.652979	-3.68674	PPM1L
232884_s_at	0.818195	4.40734	1.4943	0.146125	0.76236	-4.45584	ZNF853
227197_at	-0.818177	9.40155	-1.91871	0.0651211	0.689544	-3.96441	ARHGEF26
215172_at	-0.818032	8.23417	-1.58733	0.123508	0.744177	-4.35625	PTPN20B
1562850_at	-0.817924	4.31919	-1.66713	0.106479	0.721389	-4.26705	LOC101928283
239537_at	0.817803	4.24795	1.62589	0.115019	0.735423	-4.31359	ST8SIA2
226926_at	0.817677	11.0541	2.12119	0.042762	0.653425	-3.69927	DMKN
221933_at	-0.81767	6.82523	-1.25518	0.219643	0.795997	-4.68876	NLGN4X
1553293_at	0.817521	5.36912	1.26192	0.217241	0.795459	-4.68266	MRGPRX3
206834_at	-0.817365	4.84225	-1.39221	0.174664	0.777852	-4.55945	HBD
210311_at	0.81724	5.20827	1.99226	0.0560327	0.668846	-3.8702	FGF5
213429_at	0.81721	6.57125	1.22275	0.231474	0.805413	-4.71767	BICC1
221294_at	-0.816286	5.91023	-3.04742	0.00494829	0.567141	-2.30198	GPR21
1553472_at	0.81605	3.81393	1.43351	0.162628	0.769203	-4.51826	FLJ32955
229275_at	0.815678	6.17319	1.72898	0.0946691	0.709902	-4.1956	IGFN1
203939_at	0.815588	9.04779	1.48682	0.148081	0.763338	-4.46364	NT5E
1554398_at	-0.815438	3.75672	-1.35986	0.184572	0.778729	-4.591	LYG2
219140_s_at	-0.815433	5.45855	-1.35	0.187677	0.778729	-4.60049	RBP4
207502_at	-0.815252	4.103	-1.59278	0.12228	0.743452	-4.35028	GUCA2B
224476_s_at	0.81496	6.2959	1.99109	0.0561678	0.668846	-3.87171	MESP1
206646_at	-0.814799	4.77383	-1.24753	0.22239	0.798515	-4.69563	GLI1
203217_s_at	0.814459	8.54234	1.79872	0.082698	0.701805	-4.11267	ST3GAL5
228880_at	-0.814314	5.89593	-2.07257	0.0473982	0.665067	-3.76457	NAT8L
227628_at	0.814011	9.61529	2.00036	0.0551031	0.668846	-3.85967	GPX8
1561592_at	0.813642	2.79488	1.30448	0.202543	0.789048	-4.64355	LOC101928823
217239_x_at	0.813641	5.99227	1.72053	0.0962154	0.710173	-4.20548	LOC101930405
1564039_at	0.8126	5.43075	1.79279	0.0836627	0.704779	-4.11982	ZSCAN23
204844_at	0.81252	7.89815	1.9442	0.0618361	0.682845	-3.93205	ENPEP
219874_at	-0.81207	8.84863	-2.66727	0.0124885	0.59777	-2.90563	SLC12A8
221870_at	0.81172	8.82515	2.74609	0.0103501	0.579312	-2.78333	EHD2
211178_s_at	-0.811585	6.33694	-2.59893	0.0146695	0.601408	-3.0103	PSTPIP1
1563787_a_at	-0.810991	2.39873	-1.41649	0.167507	0.773341	-4.53536	CAGE1
203915_at	0.810963	9.45779	1.40015	0.172296	0.776615	-4.5516	CXCL9
1553046_s_at	0.810895	4.39649	1.84588	0.075357	0.698424	-4.05524	GAL3ST2
1564274_at	0.810386	4.69662	1.99894	0.0552652	0.668846	-3.86152	C9orf47
1557591_at	-0.810186	3.43782	-1.64405	0.111191	0.730533	-4.29321	LOC283038
1568908_at	0.809738	4.20853	1.54527	0.133352	0.750454	-4.40188	LOC101927348
216874_at	-0.809562	5.84268	-1.53495	0.13586	0.753214	-4.41292	LOC100505498
231880_at	0.808958	8.42301	2.61771	0.0140373	0.601408	-2.98167	STRIP2
211712_s_at	-0.808304	8.32488	-1.49781	0.145215	0.761707	-4.45217	ANXA9
227070_at	0.807812	8.37169	1.5745	0.126445	0.748629	-4.37027	GLT8D2
1555430_at	0.807771	2.57715	1.60836	0.118817	0.739253	-4.33308	TSTD2
233562_at	-0.807661	6.88574	-1.3684	0.181914	0.778729	-4.58273	LINC00839
225728_at	-0.807583	8.25204	-1.83021	0.0777312	0.700405	-4.07444	SORBS2
231442_at	0.807179	3.47052	1.22772	0.229628	0.804671	-4.71328	ZPBP2
205768_s_at	-0.807107	8.37505	-2.6252	0.0137924	0.601408	-2.97023	SLC27A2
213909_at	0.80661	7.28364	1.9445	0.0617985	0.682845	-3.93166	LRRC15
229526_at	-0.80648	5.86831	-1.80824	0.0811686	0.701208	-4.10117	AQP11
206480_at	-0.80641	4.53675	-1.80042	0.0824239	0.701607	-4.11063	LTC4S
1552675_at	0.80626	2.93212	1.3736	0.180311	0.778729	-4.57767	DNAJB7
1557791_at	-0.806024	2.36985	-2.07159	0.0474953	0.665067	-3.76587	RP4-676L2.1
1553177_at	-0.805305	6.63377	-2.04636	0.0500774	0.666451	-3.79936	SH2D1B
229405_at	0.805289	5.32679	1.87479	0.0711384	0.695211	-4.01948	KIF7
223423_at	-0.805083	9.5897	-2.17581	0.0380402	0.647101	-3.62476	GPR160
231145_at	-0.804787	10.5935	-1.83841	0.0764815	0.700272	-4.06441	PAX9
1562549_at	0.804716	4.06366	2.00547	0.0545237	0.668846	-3.85302	LINC01271
1552912_a_at	-0.804422	3.99739	-1.53641	0.135503	0.752498	-4.41136	IL23R
1553064_at	0.804249	4.02538	2.7351	0.0106261	0.580328	-2.80048	H1FOO
1552879_a_at	0.804174	5.75431	2.22514	0.0341828	0.642149	-3.55644	ATOH7
210587_at	0.804029	5.02371	1.1264	0.269425	0.820073	-4.79964	INHBE
234686_at	0.803858	4.70398	1.8468	0.0752191	0.697888	-4.0541	SUGT1P1
222760_at	-0.803682	9.03787	-2.61197	0.0142279	0.601408	-2.99044	ZNF703
1555363_s_at	-0.80359	6.81448	-2.45392	0.020514	0.612988	-3.22774	LINC00663
210221_at	0.803333	6.59686	1.38125	0.177973	0.778729	-4.57021	CHRNA3
223543_at	0.80311	6.02307	2.52005	0.017624	0.601408	-3.1294	PDZD4
232799_at	0.803087	2.7665	1.89807	0.0678922	0.689544	-3.99041	GPR1-AS
1555025_at	0.803066	3.249	1.48	0.149881	0.764777	-4.47072	TMEM26
207878_at	0.802961	4.96666	1.2858	0.208897	0.792698	-4.66085	KRT76
232355_at	-0.80255	4.15101	-1.27659	0.212086	0.793867	-4.66931	SNORD114-3
244619_at	0.802175	4.2547	1.27079	0.214112	0.794588	-4.6746	LOC646626
218404_at	0.802004	9.16227	2.17327	0.0382486	0.648248	-3.62825	SNX10
207324_s_at	0.801997	7.48331	0.879289	0.386623	0.869702	-4.98192	DSC1
35147_at	-0.801845	7.73352	-1.79603	0.0831343	0.703733	-4.11592	MCF2L
220282_at	0.801686	5.52534	1.42102	0.166197	0.772384	-4.53082	RIC3
205844_at	0.801423	7.77145	1.14518	0.26169	0.817012	-4.78412	VNN1
207070_at	0.801376	4.26506	1.70816	0.0985159	0.714049	-4.21988	RGR
232040_at	0.800555	4.4164	1.9289	0.0637896	0.68818	-3.95151	LOC157860
207206_s_at	-0.800543	9.73665	-1.46105	0.154977	0.767377	-4.49025	ALOX12
223720_at	-0.800494	12.286	-0.811413	0.423876	0.882176	-5.02469	SPINK7
1553084_at	-0.800006	3.37408	-1.35087	0.187402	0.778729	-4.59966	STARD6
225664_at	0.799946	11.5336	1.64511	0.110971	0.729661	-4.29201	COL12A1
224289_s_at	0.7997	4.85548	2.20828	0.0354595	0.642149	-3.5799	VN1R10P
226612_at	0.799604	6.49924	1.11952	0.272295	0.822391	-4.80526	UBE2QL1
205715_at	-0.799589	3.67189	-1.46765	0.153185	0.765418	-4.48346	BST1
210675_s_at	0.799551	4.98748	1.7206	0.0962022	0.710173	-4.2054	PTPRR
232203_at	0.799477	5.46219	1.70222	0.0996367	0.714892	-4.22676	NKD1
1555002_at	-0.798794	1.75088	-1.23219	0.22798	0.803915	-4.70932	MGC39545
214371_at	-0.798648	4.38992	-1.68359	0.103222	0.720173	-4.24824	TSSK2
229313_at	0.798639	4.80124	1.3394	0.19106	0.781969	-4.61063	ANO5
1569831_at	-0.798574	2.15988	-1.19161	0.243276	0.81105	-4.74481	RP11-586K2.1
1567679_at	-0.798555	3.07634	-1.45812	0.155776	0.76764	-4.49325	SNORA74A
207519_at	-0.79836	5.19709	-1.27287	0.213383	0.794584	-4.6727	SLC6A4
223990_at	-0.79831	4.51451	-1.61833	0.116643	0.735423	-4.32201	C4orf17
1553082_at	0.798206	2.86276	1.65885	0.108149	0.725712	-4.27647	CRYGN
239380_at	0.797879	5.13147	1.89342	0.0685303	0.691208	-3.99624	C5orf27
212845_at	0.797243	8.78999	2.47135	0.0197127	0.61195	-3.20196	SAMD4A
1569838_at	0.797179	4.36474	1.832	0.0774573	0.700405	-4.07226	LOC101928597
207763_at	0.796979	3.25127	2.83359	0.00837983	0.567141	-2.64567	S100A5
240894_at	-0.796746	3.36796	-1.46355	0.154296	0.7667	-4.48768	LOC102467079
242522_at	-0.796617	4.17213	-1.24319	0.223963	0.800327	-4.69952	TCF24
1553556_at	-0.796454	4.11408	-1.54203	0.134135	0.750982	-4.40535	TAS2R40
224157_at	-0.796357	3.5318	-1.92836	0.0638598	0.68818	-3.95219	KAAG1
211496_s_at	0.796193	3.94441	1.85077	0.0746283	0.697888	-4.04921	PDC
208571_at	0.795921	3.50483	1.39847	0.172797	0.777198	-4.55327	ANP32D
228116_at	0.79564	9.17466	1.11211	0.275416	0.823774	-4.81129	LL22NC03-N14H11.1
238956_at	-0.795564	5.51409	-1.35492	0.186121	0.778729	-4.59576	EFNA2
220269_at	0.794963	2.69993	1.24227	0.224297	0.800327	-4.70035	ZBBX
231767_at	-0.79399	7.87188	-2.74017	0.0104978	0.579312	-2.79256	HOXB4
207342_at	0.793881	6.6521	1.04102	0.306645	0.839228	-4.86724	CNGB1
1561679_at	-0.793544	3.31837	-1.4374	0.161531	0.769203	-4.51433	RP11-544D21.2
1561535_at	0.793527	3.44724	1.28647	0.208668	0.792698	-4.66024	LOC101928273
238413_at	-0.793411	5.16693	-1.74865	0.0911526	0.70811	-4.17246	RRN3P3
227159_at	0.793295	5.51771	1.83497	0.0770039	0.700405	-4.06862	GHDC
221273_s_at	-0.792987	5.32913	-1.81732	0.0797321	0.701208	-4.09015	RNF208
224526_at	0.792319	5.23748	1.99111	0.0561664	0.668846	-3.8717	LOC100132319
1561333_at	-0.792136	3.09165	-1.26313	0.216812	0.794983	-4.68157	RP11-753D20.4
224228_s_at	0.792092	3.23863	2.15618	0.0396805	0.649352	-3.65168	PRDM7
244446_at	0.791967	3.79977	1.27181	0.213755	0.794588	-4.67367	SMAD1-AS2
209815_at	-0.791464	9.09066	-2.24987	0.0323841	0.637298	-3.52183	PTCH1
243776_at	0.791418	3.29854	1.3504	0.18755	0.778729	-4.60011	RP11-63A11.1
224836_at	-0.79141	10.0438	-1.87899	0.0705439	0.695211	-4.01426	TP53INP2
206070_s_at	-0.791304	6.34077	-1.8839	0.0698526	0.69459	-4.00814	EPHA3
203180_at	0.791111	11.5512	1.91667	0.0653909	0.689544	-3.967	ALDH1A3
231569_at	0.791088	4.66698	1.75804	0.0895146	0.707753	-4.16135	TMEM31
237250_at	-0.791036	2.65622	-1.39115	0.174981	0.777852	-4.56049	RP11-320H14.1
1562509_at	-0.791023	5.38626	-2.34813	0.0260532	0.623216	-3.38206	TMEM108-AS1
218885_s_at	-0.790477	9.8267	-2.02644	0.052202	0.667711	-3.82559	GALNT12
229053_at	-0.79036	7.8115	-1.9889	0.0564223	0.669348	-3.87456	SYT17
233491_at	0.789944	3.59107	1.47133	0.152195	0.765418	-4.47968	LOC100268168
206486_at	0.789811	6.79425	2.55715	0.0161715	0.601408	-3.0736	LAG3
239326_at	0.789743	4.49823	1.85348	0.0742269	0.697888	-4.04587	CTD-2033C11.1
216460_at	-0.789421	5.37841	-1.96293	0.059515	0.676179	-3.90807	LOC101927181
241290_at	0.789323	2.56124	1.85656	0.0737746	0.697436	-4.04208	LOC101927342
222557_at	0.788809	9.10538	2.98636	0.00576016	0.567141	-2.40111	STMN3
222090_at	-0.788763	6.39766	-2.33543	0.026803	0.625359	-3.40033	NDUFB2-AS1
214978_s_at	0.788045	5.69514	1.41676	0.167427	0.773341	-4.53508	PPFIA4
241233_x_at	-0.787734	10.4534	-1.20197	0.239299	0.809555	-4.73585	ANKRD20A11P
243884_at	0.787546	4.05382	1.34976	0.187752	0.778729	-4.60072	TEX26
230439_at	0.787513	5.14344	2.23475	0.0334729	0.63864	-3.54301	RBAKDN
1560413_at	0.786971	2.96068	1.34439	0.189463	0.780002	-4.60587	LINC00298
220116_at	0.786686	5.18122	1.42782	0.164248	0.770874	-4.524	KCNN2
239565_at	0.786673	5.49534	1.81124	0.0806922	0.701208	-4.09753	DLG5-AS1
218840_s_at	-0.786388	10.1368	-3.41888	0.00192049	0.567141	-1.68566	NADSYN1
209692_at	-0.786128	9.40547	-1.5438	0.133705	0.750684	-4.40345	EYA2
1552421_a_at	0.786058	2.81779	2.23137	0.0337215	0.641123	-3.54775	CALR3
228407_at	-0.785749	7.3398	-1.40926	0.169614	0.775059	-4.54257	SCUBE3
235367_at	-0.785728	4.5949	-1.78576	0.0848202	0.705911	-4.12827	MYPN
215247_at	0.785587	5.6982	2.30098	0.0289356	0.631243	-3.44957	LOC100288570
1553347_s_at	-0.785459	4.51626	-1.62759	0.114655	0.73496	-4.31168	KCNA6
1561860_at	-0.784959	3.42742	-1.40747	0.170139	0.775059	-4.54435	BC042029
1557146_a_at	-0.784726	4.81274	-1.28106	0.210534	0.793272	-4.66521	SSTR5-AS1
230671_at	0.784463	5.50941	2.55777	0.0161486	0.601408	-3.07268	CTD-2083E4.7
216299_s_at	0.783821	3.71469	1.83585	0.0768694	0.700405	-4.06754	XRCC3
203706_s_at	-0.783629	9.8467	-1.47842	0.1503	0.764777	-4.47235	FZD7
208513_at	0.783257	3.0773	1.9292	0.0637514	0.68818	-3.95113	FOXB1
1566664_at	0.782615	3.82945	1.59499	0.121782	0.743154	-4.34784	CCDC168
201626_at	-0.782018	10.4731	-3.43494	0.00184206	0.567141	-1.65859	INSIG1
1561482_at	-0.781446	3.55485	-1.3582	0.185091	0.778729	-4.5926	RSU1P2
206410_at	-0.781169	4.0097	-1.92703	0.0640334	0.68818	-3.95389	NR0B2
219365_s_at	0.780628	5.93316	1.79587	0.0831611	0.703733	-4.11611	CAMKV
215951_at	0.780493	4.7456	2.03111	0.0516967	0.667353	-3.81945	RP11-114H24.6
1560954_at	0.780468	3.6947	1.3604	0.184401	0.778729	-4.59047	LOC101928167
232531_at	-0.780333	5.8165	-2.0526	0.0494269	0.666451	-3.79109	EMX2OS
1556844_at	-0.780181	5.01669	-1.3796	0.178475	0.778729	-4.57182	LOC100132078
227439_at	0.78017	4.40235	1.57829	0.125572	0.748285	-4.36614	ANKS1B
1552281_at	-0.780072	5.93662	-2.04095	0.0506467	0.666451	-3.8065	SLC39A5
205381_at	0.779984	7.06825	1.5323	0.136512	0.75406	-4.41575	LRRC17
216045_at	-0.779732	5.36843	-1.75895	0.0893559	0.707753	-4.16026	CCDC144A
1560527_at	0.779557	4.06645	1.29643	0.205262	0.791481	-4.65104	NFE4
1555040_at	-0.779246	3.32856	-1.45495	0.156646	0.76764	-4.49649	LINC00612
241707_at	-0.779207	4.73003	-1.85206	0.0744368	0.697888	-4.04762	TRABD2B
205221_at	-0.779101	4.59502	-1.43743	0.161522	0.769203	-4.5143	HGD
234833_at	0.77869	2.83433	1.12049	0.27189	0.82211	-4.80447	LOC101927709
203886_s_at	0.77868	7.68425	1.64596	0.110794	0.729661	-4.29105	FBLN2
205483_s_at	0.77858	12.756	1.7665	0.0880587	0.707753	-4.15129	ISG15
237942_at	-0.778507	6.05132	-3.33214	0.00240304	0.567141	-1.83133	SNRK-AS1
204163_at	0.778289	5.49129	1.15048	0.25954	0.816002	-4.77971	EMILIN1
207062_at	0.778008	3.09148	1.63107	0.113916	0.733513	-4.30779	IAPP
208572_at	0.777977	4.93842	1.62582	0.115033	0.735423	-4.31366	HIST3H3
224242_at	0.777922	2.75453	1.82133	0.0791053	0.700405	-4.08527	GALP
1561251_at	0.777447	3.89308	1.618	0.116715	0.735423	-4.32238	LINC01019
235278_at	0.777388	6.06974	1.44907	0.15827	0.768236	-4.50249	MACROD2
213355_at	0.776719	7.41751	3.10224	0.00431331	0.567141	-2.21239	ST3GAL6
1552605_s_at	-0.776508	4.85728	-1.86129	0.0730826	0.695211	-4.03623	LINC00308
207395_at	-0.776261	4.26599	-1.37872	0.178745	0.778729	-4.57268	BTN1A1
231758_at	-0.776249	4.20839	-1.82952	0.0778372	0.700405	-4.07528	PRM3
1555907_at	0.776134	6.13022	2.03813	0.0509455	0.66651	-3.81021	AGAP2-AS1
1555344_at	0.775782	2.01264	1.6775	0.104418	0.720173	-4.25522	KB-1568E2.1
213488_at	-0.774983	6.11779	-2.12287	0.0426094	0.653425	-3.697	SNED1
1562330_s_at	0.774975	5.42328	2.20318	0.035854	0.642149	-3.58697	CSMD1
239395_at	0.774707	6.16049	2.71784	0.0110736	0.586319	-2.82735	ARRDC3-AS1
229331_at	-0.774534	8.38809	-2.14065	0.0410233	0.651674	-3.67287	SPATA18
235824_at	-0.774155	5.32758	-2.16253	0.0391435	0.649352	-3.64299	AP001171.1
231455_at	0.773978	3.64663	1.01154	0.320297	0.845445	-4.88947	LINC00487
240734_at	-0.773539	5.73808	-0.598746	0.554088	0.921936	-5.13746	LOC100507221
237687_at	-0.773085	4.30399	-1.6228	0.115681	0.735423	-4.31703	LOC283737
1560963_a_at	-0.772863	2.7673	-2.02729	0.0521092	0.667353	-3.82447	LOC100506379
221606_s_at	-0.772837	8.3235	-1.83926	0.0763517	0.700272	-4.06336	HMGN5
236813_at	0.772823	7.17191	2.2297	0.0338442	0.642149	-3.55007	MORN4
205139_s_at	-0.772718	9.0098	-2.80404	0.00900197	0.570112	-2.69237	UST
234635_at	-0.772498	6.38283	-1.64823	0.110325	0.729661	-4.28849	KRTAP4-1
234908_s_at	-0.772459	5.20596	-1.58957	0.123003	0.743615	-4.3538	DSCAML1
206029_at	-0.772372	3.86312	-1.49267	0.146549	0.762537	-4.45754	ANKRD1
240841_at	-0.771841	4.54406	-1.43776	0.16143	0.769203	-4.51397	INSM2
207699_at	0.771717	7.1019	3.75568	0.000792312	0.567141	-1.11322	ZFHX2
230829_at	-0.771538	4.00484	-1.6526	0.109426	0.727993	-4.28355	CST9L
231292_at	-0.771182	6.21827	-2.35977	0.025383	0.622166	-3.36527	EID3
213428_s_at	0.770982	11.4615	1.80577	0.0815631	0.701208	-4.10416	COL6A1
239553_at	-0.770747	4.07484	-1.36848	0.181891	0.778729	-4.58265	LMO7DN
231849_at	0.770418	10.1152	2.24791	0.0325239	0.637298	-3.52459	KRT80
37145_at	0.770252	7.51317	1.72972	0.094534	0.709902	-4.19473	GNLY
220158_at	0.770102	5.06665	1.95562	0.0604118	0.680002	-3.91745	LGALS14
230677_at	0.769809	4.3161	1.3835	0.177289	0.778729	-4.568	EXOC3L4
1565585_at	0.769771	2.90798	1.73762	0.093111	0.709564	-4.18546	LOC101928968
206932_at	-0.769583	8.67888	-1.63122	0.113884	0.733513	-4.30762	CH25H
220714_at	0.769475	4.28017	1.97256	0.0583512	0.672276	-3.89568	PRDM14
215271_at	0.769266	5.30353	1.64705	0.110569	0.729661	-4.28983	TNN
219147_s_at	-0.76916	11.642	-2.96821	0.00602481	0.567141	-2.43042	NMRK1
221345_at	0.76875	6.57794	1.87967	0.0704467	0.695211	-4.01341	FFAR2
206942_s_at	-0.768523	4.16799	-1.6035	0.119887	0.74236	-4.33846	PMCH
233469_at	0.768508	5.2127	1.47496	0.151222	0.764777	-4.47593	TPTEP1
206196_s_at	0.768385	7.03013	2.3745	0.0245574	0.619277	-3.34395	RUNDC3A
207751_at	0.768375	4.49744	1.4867	0.148112	0.763338	-4.46376	PRO2949
234390_x_at	-0.768355	4.69245	-1.71617	0.0970209	0.712088	-4.21057	IGHV3-54
220895_at	0.768175	3.23514	1.59273	0.122291	0.743452	-4.35033	USP29
1568868_at	0.768132	8.41633	1.73207	0.0941095	0.709902	-4.19198	CYP27C1
205597_at	0.768025	4.71578	1.86257	0.0728957	0.695211	-4.03464	SLC44A4
229819_at	0.767616	6.91635	3.05025	0.0049135	0.567141	-2.29738	A1BG
236175_at	0.767605	4.19491	1.7266	0.0951017	0.709902	-4.19838	TRIM55
213779_at	-0.767256	6.14805	-1.54804	0.132684	0.750454	-4.3989	EMID1
213905_x_at	0.766889	9.63392	1.56948	0.127612	0.748629	-4.37574	BGN
1557468_at	0.766476	3.51826	1.53839	0.13502	0.751924	-4.40925	BC043227
1563821_at	0.765993	4.14104	1.69084	0.101813	0.720043	-4.2399	LINC00858
219434_at	0.765913	7.29048	1.42941	0.163794	0.769741	-4.5224	TREM1
207465_at	-0.765832	5.21501	-1.86487	0.0725624	0.695211	-4.0318	LOC100127886
239584_at	0.765478	4.23607	1.54446	0.133547	0.750454	-4.40275	LOC101927653
217155_at	-0.764974	2.67465	-1.51477	0.14088	0.756707	-4.43434	RP1-181J22.1
232252_at	-0.764816	4.00546	-1.39091	0.175055	0.777852	-4.56073	DUSP27
214797_s_at	0.764789	5.77481	1.75519	0.0900086	0.707753	-4.16472	CDK18
205008_s_at	0.764765	8.14422	2.98862	0.00572799	0.567141	-2.39745	CIB2
1561575_at	0.764749	2.6024	1.45791	0.155835	0.76764	-4.49347	AC013733.4
202779_s_at	0.764331	10.674	3.78016	0.000742326	0.567141	-1.07131	UBE2S
216312_at	0.764104	5.25949	2.3419	0.0264184	0.624553	-3.39102	ATP2B3
233534_at	0.76393	5.98742	0.859271	0.397385	0.874084	-4.99487	KRTAP3-2
206000_at	0.763647	3.7425	1.37982	0.178407	0.778729	-4.5716	MEP1A
213395_at	-0.763606	4.33712	-1.34873	0.188081	0.779026	-4.60171	MLC1
1554912_at	0.763592	5.97715	1.50374	0.143687	0.758581	-4.44595	ESYT3
202404_s_at	0.763393	13.118	1.3746	0.180003	0.778729	-4.57669	COL1A2
237758_at	0.763392	3.73231	1.3284	0.194622	0.783091	-4.62108	LOC100505685
205163_at	-0.763137	4.32828	-1.82757	0.0781378	0.700405	-4.07766	MYLPF
1562078_at	0.763077	4.83519	1.9587	0.0600326	0.679208	-3.9135	LOC101929172
1560717_at	-0.762903	2.41885	-1.03713	0.308425	0.840169	-4.87021	AC124997.1
204936_at	0.762548	5.87175	2.03081	0.0517292	0.667353	-3.81985	MAP4K2
229152_at	-0.762486	8.42135	-0.924492	0.363018	0.85845	-4.95167	FDCSP
223737_x_at	-0.762325	5.04681	-1.00082	0.325364	0.847957	-4.8974	CHST9
216595_at	-0.761984	3.97021	-1.41515	0.167895	0.774326	-4.53669	FAM186A
234839_at	-0.761562	5.20251	-2.27721	0.0304961	0.633915	-3.4833	RP11-490G2.2
234648_s_at	0.761461	4.34543	1.56659	0.128286	0.748629	-4.37888	NXF5
231577_s_at	0.76139	11.5226	1.5953	0.121713	0.743154	-4.3475	GBP1
204953_at	0.760547	2.46257	1.68252	0.103431	0.720173	-4.24946	SNAP91
216106_at	-0.760409	4.4721	-1.61384	0.117619	0.736688	-4.32701	LOC145678
203258_at	0.760323	8.1178	4.24001	0.000214955	0.567141	-0.281486	DRAP1
243754_at	0.760241	8.87155	2.0672	0.0479358	0.665232	-3.77172	CTA-384D8.35
232738_at	0.759949	3.32946	1.48106	0.1496	0.764594	-4.46962	CCSER1
208390_s_at	0.759518	6.10797	2.32232	0.0275968	0.629726	-3.41911	GLP1R
240862_at	0.759358	4.9357	1.38334	0.177338	0.778729	-4.56816	RASGRP4
220551_at	-0.759324	3.55899	-1.52444	0.138457	0.754657	-4.42411	SLC17A6
220384_at	0.759255	2.72567	0.951569	0.349343	0.853506	-4.93287	NME8
1569406_at	-0.759254	3.11216	-1.048	0.303476	0.837	-4.8619	BC048420
241538_at	-0.759039	2.97032	-1.25005	0.221483	0.798477	-4.69337	CXorf30
243833_at	0.759019	4.29802	1.731	0.0943036	0.709902	-4.19324	UNC5A
207808_s_at	-0.75898	10.2429	-2.82643	0.00852683	0.567141	-2.65702	PROS1
1563127_at	-0.75874	3.28616	-1.39842	0.17281	0.777198	-4.55331	LINC01428
1561666_a_at	-0.758613	5.52654	-1.57713	0.12584	0.748629	-4.36741	PSMG3-AS1
203914_x_at	-0.758298	9.92683	-1.15234	0.258786	0.816002	-4.77815	HPGD
217640_x_at	0.757631	7.16382	3.26514	0.00285376	0.567141	-1.94319	SKA1
206960_at	-0.757511	4.83037	-1.74102	0.0925032	0.709458	-4.18146	LPAR4
209875_s_at	-0.757266	10.8794	-1.3008	0.203782	0.7907	-4.64698	SPP1
1553907_a_at	0.757257	3.08134	1.96249	0.0595687	0.676367	-3.90864	EXD1
1560996_at	0.757082	3.60064	1.67891	0.104139	0.720173	-4.2536	RP3-507I15.2
235261_at	0.75694	4.33376	1.48144	0.149498	0.764364	-4.46922	UNC45B
209288_s_at	0.75676	9.57183	2.19653	0.0363746	0.642149	-3.59618	CDC42EP3
206242_at	0.756457	3.65868	1.58634	0.123733	0.74491	-4.35734	TM4SF5
210095_s_at	0.756437	12.1921	1.54585	0.133211	0.750454	-4.40125	IGFBP3
224794_s_at	0.756378	6.44736	2.11931	0.0429343	0.653425	-3.70183	CERCAM
1562728_at	-0.756201	4.68498	-2.00066	0.0550686	0.668846	-3.85928	CTC-360P9.3
226950_at	0.7562	6.17526	1.35109	0.187331	0.778729	-4.59944	ACVRL1
1552592_at	0.755969	3.86325	1.55514	0.130985	0.750454	-4.39126	MMP21
219014_at	-0.755515	10.7956	-0.931849	0.359268	0.857599	-4.94661	PLAC8
224156_x_at	0.755499	6.09051	1.7308	0.0943395	0.709902	-4.19347	IL17RB
207052_at	-0.755453	4.02389	-1.40801	0.16998	0.775059	-4.54381	HAVCR1
233342_at	0.755387	4.73977	1.68839	0.102287	0.720173	-4.24271	LOC100134040
210659_at	0.754998	5.4957	1.9268	0.0640626	0.68818	-3.95418	CMKLR1
206243_at	-0.75475	3.93208	-1.40694	0.170293	0.775059	-4.54487	TIMP4
1554847_at	0.754734	5.19932	1.75949	0.0892621	0.707753	-4.15962	ATP6V1B1
206539_s_at	-0.75401	7.82723	-1.62219	0.115813	0.735423	-4.31772	CYP4F12
1556247_a_at	0.753996	3.00959	2.78031	0.00953264	0.579312	-2.72972	LOC100506271
238116_at	-0.753981	5.37638	-1.29559	0.205546	0.791671	-4.65181	DYNLRB2
1563632_at	-0.753889	5.81849	-2.1247	0.0424437	0.652979	-3.69452	TMEM72-AS1
210677_at	0.753759	4.72439	1.83184	0.0774814	0.700405	-4.07245	SOAT2
235751_s_at	0.753692	5.07323	1.51946	0.1397	0.755326	-4.42938	VMO1
210262_at	-0.753607	5.58716	-1.02723	0.312982	0.840583	-4.87771	CRISP2
207451_at	-0.753496	5.37785	-1.80288	0.0820278	0.70141	-4.10766	NKX2-8
1552946_at	0.75287	7.344	2.07602	0.047055	0.665067	-3.75997	ZNF114
239656_at	0.752854	5.30124	1.71883	0.0965287	0.711128	-4.20747	LHFPL3-AS2
228988_at	-0.752783	9.09275	-1.88523	0.069666	0.694225	-4.00647	ZNF711
243212_at	0.752768	3.36711	2.31194	0.0282409	0.631243	-3.43395	RP11-225H22.4
211010_s_at	-0.752703	5.0408	-1.83321	0.0772717	0.700405	-4.07077	NCR3
207642_at	0.7522	5.56576	1.8329	0.0773187	0.700405	-4.07115	HCRT
211734_s_at	-0.75202	7.89484	-1.65416	0.109107	0.727616	-4.28179	FCER1A
214591_at	0.751939	4.34919	1.16844	0.252343	0.813772	-4.7646	KLHL4
204439_at	0.751827	10.7205	1.18465	0.245974	0.811554	-4.75079	IFI44L
204606_at	0.751573	6.48066	1.24722	0.222502	0.798653	-4.69591	CCL21
1553378_a_at	-0.75142	4.05196	-1.50673	0.142923	0.758111	-4.44282	HEATR9
244572_at	-0.751203	6.0104	-1.59067	0.122754	0.743452	-4.35259	KY
234831_at	-0.751022	2.91318	-2.94725	0.00634492	0.567141	-2.4642	LOC101929164
224258_at	-0.750957	4.54151	-1.65905	0.108108	0.725712	-4.27624	DBIL5P2
205638_at	0.750746	3.39537	1.10316	0.279218	0.82512	-4.81852	BAI3
238445_x_at	0.750347	5.55856	1.47547	0.151087	0.764777	-4.47541	MGAT5B
238205_at	0.749962	3.57024	1.37356	0.180324	0.778729	-4.57771	DCAF12L1
228121_at	0.749923	8.18318	2.63989	0.0133232	0.59777	-2.94772	TGFB2
232593_at	0.74982	6.64703	1.7246	0.0954684	0.709903	-4.20073	NEURL3
230115_at	-0.749661	5.95719	-2.12843	0.042108	0.652979	-3.68947	DKFZp779M0652
229296_at	-0.74963	7.97739	-2.10442	0.0443137	0.657581	-3.72191	LOC100506119
234855_at	-0.749437	3.64388	-1.745	0.091797	0.709445	-4.17677	ORF1
1561281_a_at	0.749073	3.56183	1.5498	0.132262	0.750454	-4.39701	LEMD1-AS1
235514_at	0.748719	9.09617	1.72208	0.0959301	0.710173	-4.20367	ASPRV1
227725_at	-0.748297	9.38004	-1.67795	0.104328	0.720173	-4.25469	ST6GALNAC1
1564674_a_at	0.748159	5.41647	1.72177	0.0959866	0.710173	-4.20403	CDC20B
209016_s_at	-0.747976	8.62242	-1.54617	0.133134	0.750454	-4.40091	KRT7
205508_at	0.747501	6.0629	2.02011	0.0528929	0.668846	-3.83388	SCN1B
232887_at	-0.747354	3.87311	-1.38971	0.175415	0.778086	-4.56191	PIRT
1557753_at	0.747083	3.52416	1.15291	0.25856	0.816002	-4.77768	LOC101927282
1568754_at	0.746784	5.1034	1.68739	0.102481	0.720173	-4.24386	LOC101927814
219058_x_at	0.746781	5.9116	1.68308	0.103322	0.720173	-4.24882	TINAGL1
220231_at	0.746617	5.93983	1.35294	0.186747	0.778729	-4.59767	PPP1R17
227006_at	0.74651	7.05378	1.50378	0.143678	0.758581	-4.44592	PPP1R14A
1558906_a_at	-0.745854	6.25898	-2.06446	0.0482132	0.665853	-3.77537	OSER1-AS1
237339_at	0.745793	4.61857	1.48754	0.14789	0.763338	-4.46289	LINC00993
239210_at	-0.74554	6.65931	-3.08014	0.00455939	0.567141	-2.24858	LOC102724387
222223_s_at	0.745375	10.3077	2.46013	0.0202249	0.612546	-3.21856	IL36RN
219734_at	-0.745225	8.28084	-1.76807	0.0877903	0.707753	-4.14942	SIDT1
1553912_at	-0.745215	3.39848	-1.2247	0.230748	0.804881	-4.71595	LINC00955
238584_at	0.744792	7.38535	1.28054	0.210715	0.793272	-4.66569	IQCA1
220168_at	0.744171	4.88526	2.10076	0.0446585	0.658352	-3.72683	CASC1
238763_at	-0.744064	7.32671	-1.45348	0.15705	0.76764	-4.49799	RBM20
219488_at	-0.743974	7.03933	-2.65952	0.0127198	0.59777	-2.91757	A4GALT
203305_at	-0.74387	7.35442	-2.28194	0.0301797	0.633915	-3.47661	F13A1
244829_at	0.743428	4.79344	1.36778	0.182105	0.778729	-4.58333	LINC00518
232154_at	-0.743368	5.69105	-1.36603	0.18265	0.778729	-4.58503	ADM5
214621_at	-0.743334	5.92348	-0.567809	0.574626	0.928105	-5.15113	GYS2
213553_x_at	0.743287	7.7259	1.19523	0.241882	0.810391	-4.74169	APOC1
225609_at	-0.74295	11.3668	-2.56277	0.0159615	0.601408	-3.06512	GSR
1553276_at	0.742654	1.55364	1.30289	0.203078	0.78983	-4.64504	ZNF560
225673_at	0.742392	10.794	1.73299	0.0939428	0.709902	-4.19089	MYADM
204284_at	-0.742379	11.5093	-0.994936	0.328168	0.849041	-4.90173	PPP1R3C
1563015_at	-0.742242	2.74008	-1.26449	0.216333	0.794797	-4.68034	LOC101928135
220013_at	-0.741742	9.51348	-1.49472	0.146015	0.76236	-4.4554	EPHX3
219230_at	-0.741609	5.86329	-2.1137	0.0434488	0.655669	-3.70939	TMEM100
218876_at	0.741198	7.3221	1.43617	0.161876	0.769203	-4.51557	TPPP3
1562319_at	-0.740789	4.18546	-1.32892	0.194451	0.783091	-4.62058	FAM169B
204850_s_at	0.740734	3.77567	1.55814	0.130274	0.750288	-4.38802	DCX
1566968_at	0.740496	6.05988	1.18253	0.246799	0.811554	-4.7526	SPRY4-IT1
206940_s_at	-0.74041	5.52146	-1.19755	0.240992	0.810391	-4.73968	POU4F1
224110_at	-0.74021	4.23661	-1.41136	0.168999	0.775059	-4.54047	PRO1804
204179_at	0.740186	7.06124	1.51001	0.142086	0.757188	-4.43936	MB
221112_at	0.740152	5.1992	2.1626	0.0391377	0.649352	-3.6429	IL1RAPL2
226145_s_at	-0.739923	8.83692	-1.87401	0.0712496	0.695211	-4.02045	FRAS1
205489_at	-0.73991	8.11358	-1.26636	0.215673	0.794797	-4.67864	CRYM
244370_at	-0.739792	5.09453	-0.77768	0.443187	0.891333	-5.04474	KIAA2022
1559280_a_at	-0.739645	3.7743	-1.03868	0.307714	0.839597	-4.86903	APELA
1559321_at	0.739336	4.71389	1.67411	0.105088	0.720173	-4.25909	LOC101928858
228268_at	-0.739331	11.7496	-0.999463	0.326009	0.847974	-4.8984	FMO2
232124_at	-0.739324	4.35172	-1.2726	0.213479	0.794584	-4.67295	FAM198A
1569376_s_at	0.739104	3.9452	1.55684	0.130583	0.750454	-4.38943	LOC101929964
1561550_at	-0.738955	3.04783	-1.2262	0.230193	0.804783	-4.71463	LOC101928012
206508_at	0.73861	6.23288	1.84967	0.0747918	0.697888	-4.05057	CD70
219877_at	-0.738071	4.26416	-1.7688	0.0876655	0.707753	-4.14855	ZMAT4
203343_at	-0.738043	11.5203	-3.58654	0.00123935	0.567141	-1.40182	UGDH
226470_at	-0.737896	7.18896	-2.15055	0.0401632	0.649352	-3.65938	GGT7
210121_at	-0.737766	2.84322	-0.984379	0.333241	0.85065	-4.90943	B3GALT2
217439_at	0.737645	4.85388	1.40448	0.171016	0.77606	-4.54731	LOC101928278
1568869_at	0.737533	5.14083	1.68422	0.103098	0.720173	-4.24751	RP11-102M11.2
217546_at	0.737304	5.91934	0.957241	0.346523	0.85265	-4.92887	MT1M
1561868_at	0.737202	5.70507	1.5007	0.144468	0.760281	-4.44914	RP4-584D14.7
207205_at	0.73713	6.01	1.65372	0.109197	0.727616	-4.28229	CEACAM4
1553893_at	-0.73703	5.78755	-1.82607	0.0783703	0.700405	-4.0795	CCDC105
224457_at	0.736878	5.02598	2.05966	0.0487007	0.666451	-3.78173	FOXD2-AS1
223739_at	-0.736853	10.3115	-1.07002	0.293617	0.832256	-4.84482	PADI1
1569916_at	0.7363	5.3112	2.0553	0.0491485	0.666451	-3.78752	BC045559
231867_at	0.736226	11.3117	1.46312	0.154412	0.766927	-4.48812	TENM2
230904_at	0.736142	6.73794	2.20205	0.0359419	0.642149	-3.58853	FSD1L
211429_s_at	0.736	6.64176	1.42492	0.165077	0.772083	-4.52691	SERPINA1
228376_at	-0.735988	8.73337	-1.29577	0.205486	0.791637	-4.65164	GGTA1P
219832_s_at	0.735749	6.67912	1.77057	0.0873646	0.707753	-4.14644	HOXC13
227782_at	-0.735534	9.79891	-1.82403	0.078686	0.700405	-4.08199	ZBTB7C
210265_x_at	0.735501	5.98614	1.87161	0.071592	0.695211	-4.02343	POU5F1P3
40837_at	-0.735397	7.83207	-1.97807	0.0576948	0.672074	-3.88857	TLE2
1563878_a_at	0.734996	5.512	2.58858	0.0150291	0.601408	-3.02603	LOC338963
1552908_at	0.73494	4.36431	1.77849	0.0860295	0.706827	-4.13698	GCSAML
1563135_at	0.734828	3.37426	1.29659	0.205209	0.791481	-4.65089	LOC101927616
207469_s_at	-0.734269	10.6379	-2.58163	0.015275	0.601408	-3.03657	PIR
242269_at	0.734029	5.02947	1.76078	0.0890407	0.707753	-4.1581	LINC00982
213436_at	-0.733905	5.02725	-1.53276	0.136399	0.75406	-4.41526	CNR1
225615_at	0.7339	9.75008	2.15839	0.0394928	0.649352	-3.64866	IFFO2
1569721_at	0.733669	4.27666	1.37625	0.179498	0.778729	-4.57509	BC034444
207729_at	-0.733323	3.65065	-1.41637	0.16754	0.773341	-4.53547	CDH9
206307_s_at	0.733286	8.71715	1.64806	0.11036	0.729661	-4.28868	FOXD1
233636_at	-0.733047	3.69059	-1.50715	0.142815	0.758111	-4.44237	MIR17HG
212097_at	0.732657	12.6969	1.80045	0.0824188	0.701607	-4.11059	CAV1
234171_at	0.732626	4.51623	1.55483	0.13106	0.750454	-4.3916	LINC01267
207599_at	0.732251	2.90642	0.937373	0.35647	0.857264	-4.94279	MMP20
241682_at	-0.732174	5.93705	-1.45766	0.155902	0.76764	-4.49372	KLHL23
231589_at	-0.731388	4.27812	-1.42045	0.166362	0.772422	-4.5314	LOC101928917
236967_at	0.731369	2.68053	1.29608	0.20538	0.791594	-4.65136	MNX1-AS1
204743_at	0.731229	7.30041	2.98732	0.00574642	0.567141	-2.39955	TAGLN3
235352_at	-0.731224	9.49637	-2.57101	0.0156582	0.601408	-3.05266	MR1
236426_at	-0.731168	5.81493	-1.89868	0.0678087	0.689544	-3.98964	KIF19
216535_at	0.731041	5.91629	1.90697	0.0666853	0.689544	-3.97923	CADM3
208594_x_at	-0.730739	6.06195	-2.42699	0.0218109	0.614891	-3.26738	LILRA6
241587_at	-0.730559	2.24482	-1.4128	0.168578	0.775038	-4.53903	NAALADL2-AS3
226431_at	-0.730457	10.6811	-2.85411	0.00797189	0.567141	-2.61312	FAM117B
231482_at	-0.730172	6.77073	-1.44851	0.158424	0.768236	-4.50306	LINC01206
211617_at	0.730023	3.72897	1.27492	0.212668	0.793867	-4.67084	ALDOAP2
206377_at	0.729995	8.92897	2.09685	0.0450297	0.659755	-3.73208	FOXF2
1557664_at	0.729603	4.33242	1.49174	0.146791	0.762537	-4.45851	LOC101929114
204374_s_at	0.72945	5.05864	1.41243	0.168686	0.775038	-4.53941	GALK1
1559870_at	-0.729434	5.68874	-1.38534	0.176732	0.778469	-4.5662	LOC100129129
242334_at	0.729381	2.39853	1.25081	0.221209	0.798477	-4.69269	NLRP4
205312_at	0.729294	3.76885	1.91356	0.0658036	0.689544	-3.97092	SPI1
244212_at	0.729181	3.67411	1.95215	0.060841	0.680403	-3.92188	RP1-199J3.7
231559_at	0.729084	4.0251	1.35572	0.185871	0.778729	-4.59499	NNMT
242426_at	-0.728608	4.38249	-1.08566	0.286758	0.828946	-4.83249	NRG4
228721_at	-0.728481	7.33269	-2.18379	0.0373907	0.644662	-3.61377	KRBOX1
202308_at	-0.728462	9.54295	-3.25017	0.00296509	0.567141	-1.96811	SREBF1
215712_s_at	-0.728321	5.35994	-2.27574	0.0305951	0.633915	-3.48538	IGFALS
211303_x_at	-0.728081	6.652	-1.66322	0.107265	0.723301	-4.2715	FOLH1B
211071_s_at	0.727204	10.0475	1.82981	0.0777931	0.700405	-4.07493	MLLT11
227803_at	-0.726926	6.40119	-0.986803	0.332071	0.850436	-4.90767	ENPP5
215446_s_at	0.72662	10.0716	1.70593	0.0989339	0.714049	-4.22246	LOX
209462_at	0.726605	3.51998	2.0107	0.0539362	0.668846	-3.84619	APLP1
1562524_at	0.72656	5.71519	2.25673	0.0319008	0.637298	-3.51219	LOC101929196
231514_at	-0.726318	4.62053	-2.06361	0.0482991	0.666189	-3.77649	C1orf94
227468_at	0.726151	6.0697	1.52245	0.138953	0.754657	-4.42622	CPT1C
219612_s_at	0.725931	3.63197	1.46029	0.155184	0.767377	-4.49103	FGG
206218_at	0.725718	7.07871	0.982609	0.334096	0.850917	-4.91071	MAGEB2
225681_at	0.725556	11.1728	1.21866	0.232999	0.806134	-4.72127	CTHRC1
206199_at	-0.725445	10.7341	-0.988567	0.331222	0.849638	-4.90638	CEACAM7
226132_s_at	0.725269	7.79358	2.31065	0.0283217	0.631243	-3.43578	MANEAL
219501_at	0.725181	6.17086	1.64036	0.111959	0.732337	-4.29736	ENOX1
228377_at	-0.724986	5.57638	-1.62421	0.115377	0.735423	-4.31545	KLHL14
206417_at	-0.724886	7.94359	-2.07497	0.047159	0.665067	-3.76137	CNGA1
229569_at	-0.724868	6.02162	-1.25946	0.218116	0.795767	-4.68489	RP1-193H18.2
1552531_a_at	0.724631	4.88927	1.35114	0.187314	0.778729	-4.59939	NLRP11
215076_s_at	0.724181	13.8008	1.62747	0.114682	0.73496	-4.31182	COL3A1
1559495_at	-0.724007	4.81879	-1.68193	0.103547	0.720173	-4.25014	BC039122
236110_at	0.723684	5.84386	2.39783	0.0232998	0.617033	-3.31003	ST8SIA5
233826_at	-0.723663	3.99305	-1.62169	0.115918	0.735423	-4.31826	RP11-410E4.1
231868_at	-0.723448	6.56746	-2.82141	0.00863123	0.567141	-2.66495	HOMEZ
219914_at	0.722998	4.29539	2.1158	0.0432552	0.654114	-3.70656	ECEL1
1563287_at	0.722892	3.02752	1.32584	0.195458	0.783091	-4.6235	LOC101929019
207363_at	0.722684	3.67013	1.32817	0.194697	0.783091	-4.6213	RS1
204636_at	0.722418	9.26669	1.22999	0.228791	0.804671	-4.71127	COL17A1
1555051_at	0.722132	4.41917	1.61669	0.116998	0.735423	-4.32383	C10orf53
1561226_at	-0.721636	5.27849	-1.9086	0.0664663	0.689544	-3.97718	XCR1
1552337_s_at	0.721634	5.1937	1.31539	0.198897	0.78527	-4.63334	HOXD4
1568919_at	-0.720741	3.80513	-1.47548	0.151084	0.764777	-4.47539	LOC101928496
219522_at	0.720687	8.75311	2.26667	0.0312118	0.636759	-3.49818	FJX1
1561560_at	-0.720665	5.70427	-1.97665	0.0578633	0.672074	-3.8904	RP11-95H11.1
214490_at	-0.720657	4.91274	-1.27862	0.21138	0.793272	-4.66745	ARSF
234029_at	0.720599	2.69454	1.62672	0.11484	0.735423	-4.31265	PCDHGB8P
206700_s_at	-0.720583	9.33053	-1.0628	0.296825	0.834046	-4.85045	KDM5D
219525_at	-0.720328	7.86477	-1.48455	0.148676	0.76371	-4.46599	SLC47A1
223502_s_at	0.720293	8.51672	2.02068	0.0528307	0.668846	-3.83314	TNFSF13B
1557864_x_at	0.720136	4.62262	1.69929	0.100192	0.714892	-4.23014	LOC101928388
206344_at	0.720085	4.33282	1.37506	0.179862	0.778729	-4.57625	PON1
1560510_at	-0.720059	4.41276	-1.34263	0.190024	0.780567	-4.60755	ARHGEF7-IT1
235004_at	0.719862	5.67367	1.29508	0.205722	0.791738	-4.65229	RBM24
202342_s_at	-0.719847	10.9831	-3.06877	0.00469108	0.567141	-2.26716	TRIM2
204204_at	0.719736	9.63139	2.82134	0.0086327	0.567141	-2.66506	SLC31A2
204694_at	-0.719261	5.69351	-2.00468	0.0546126	0.668846	-3.85404	AFP
221441_at	0.719233	2.16801	1.37205	0.180787	0.778729	-4.57918	GSC2
228770_at	-0.719119	5.74699	-2.13301	0.0416986	0.65223	-3.68326	GPR146
33579_i_at	-0.719076	7.65159	-1.75127	0.0906927	0.708043	-4.16936	GALR3
1557874_at	-0.719035	3.07658	-1.39176	0.1748	0.777852	-4.55989	GRID1-AS1
204579_at	-0.719024	5.51759	-1.30996	0.200705	0.785809	-4.63843	FGFR4
220709_at	0.718985	6.38575	1.47062	0.152385	0.765418	-4.48041	ZNF556
226997_at	0.718682	8.23082	1.81169	0.0806213	0.701208	-4.09699	ADAMTS12
221394_at	0.718477	4.63913	1.65501	0.108932	0.727616	-4.28082	TAAR2
242086_at	-0.718336	6.28938	-2.35079	0.0258987	0.623216	-3.37822	SPATA6
1557161_at	0.718161	2.84126	1.31275	0.199776	0.785779	-4.63582	LOC100132735
236454_at	-0.717879	5.2736	-1.27061	0.214177	0.794588	-4.67477	RNF212
215274_at	-0.717848	5.69585	-2.26256	0.0314947	0.636759	-3.50397	SLC12A3
223235_s_at	-0.717484	8.10282	-1.76837	0.0877388	0.707753	-4.14906	SMOC2
1560522_at	-0.717457	5.12108	-2.27947	0.0303441	0.633915	-3.48009	DLGAP1-AS3
222958_s_at	0.717233	9.55982	3.95054	0.000470465	0.567141	-0.778993	DEPDC1
223284_at	0.717227	7.19838	2.08669	0.0460078	0.662774	-3.74571	NAT14
217365_at	0.716739	5.70363	2.52576	0.0173929	0.601408	-3.12084	PRAMEF11
206046_at	-0.716644	8.73127	-2.01497	0.0534613	0.668846	-3.84062	ADAM23
1556898_at	0.715989	4.08377	1.56246	0.129255	0.748999	-4.38335	LOC200830
222206_s_at	0.715594	7.58893	2.66986	0.0124121	0.59777	-2.90164	NCLN
231424_at	-0.715103	5.67427	-1.16648	0.253122	0.814224	-4.76626	SLC5A12
1561288_at	0.71496	4.00227	1.24155	0.224557	0.800327	-4.70099	LINC00536
231352_at	0.714812	4.21477	1.42072	0.166283	0.772384	-4.53112	SLC22A8
1556884_a_at	-0.714549	2.82687	-1.14042	0.263636	0.817338	-4.78808	LINC00558
208161_s_at	-0.714201	9.22161	-2.27631	0.0305565	0.633915	-3.48457	ABCC3
219937_at	0.714036	4.59737	1.15771	0.256626	0.815246	-4.77366	TRHDE
229818_at	-0.713996	4.37819	-1.40047	0.172204	0.776615	-4.55129	SVOP
218676_s_at	-0.713692	8.93686	-3.45166	0.00176371	0.567141	-1.63038	PCTP
1560002_at	0.713673	4.31453	1.44699	0.158845	0.768841	-4.5046	DQ594366
218657_at	-0.713205	8.41486	-2.30223	0.0288557	0.631243	-3.44779	RAPGEFL1
1555533_at	-0.713192	4.29165	-1.05667	0.299567	0.83597	-4.85521	QRFPR
207139_at	-0.713166	3.34436	-1.88018	0.070376	0.695211	-4.01278	ATP4A
1566833_x_at	-0.713014	3.69679	-1.4526	0.157294	0.767682	-4.49889	TOP1P2
227834_at	-0.712932	5.07822	-2.29565	0.0292793	0.632778	-3.45716	TXLNB
208529_at	0.712634	2.4432	1.19805	0.2408	0.810391	-4.73925	BTF3P11
1562844_at	-0.712499	3.80839	-1.28614	0.208779	0.792698	-4.66054	LINC01115
226492_at	-0.711924	8.09845	-1.39949	0.172492	0.776615	-4.55226	SEMA6D
209047_at	-0.711585	9.37261	-2.5156	0.0178056	0.601408	-3.13605	AQP1
206517_at	0.711515	5.42621	0.850357	0.402238	0.874704	-5.00055	CDH16
1569846_at	0.711511	3.92321	1.429	0.16391	0.770088	-4.52281	CTD-2251F13.1
223732_at	0.711447	4.11817	1.33571	0.192248	0.782706	-4.61414	SLC23A1
1557466_at	-0.711408	5.41106	-1.87372	0.0712907	0.695211	-4.02081	FLJ31104
217516_x_at	-0.711039	6.8703	-1.98984	0.0563137	0.668846	-3.87334	ARVCF
208002_s_at	0.710713	10.8226	3.22579	0.00315526	0.567141	-2.0086	ACOT7
213703_at	-0.710702	8.72907	-2.8865	0.00736594	0.567141	-2.56155	LINC00342
201438_at	0.71041	12.547	1.40317	0.171404	0.776216	-4.54861	COL6A3
1555148_a_at	-0.710158	3.70194	-1.22148	0.231944	0.805484	-4.71878	M1AP
236652_at	-0.710118	4.36651	-1.47692	0.150699	0.764777	-4.4739	LOC149703
1569234_at	-0.710075	5.59843	-1.56839	0.127865	0.748629	-4.37692	RP11-209D14.2
240472_at	-0.709695	3.31581	-1.23702	0.226211	0.801735	-4.70503	CTD-2541J13.1
1562829_at	0.708857	4.22796	1.27885	0.211299	0.793272	-4.66724	LOC339568
205978_at	-0.708852	5.02698	-1.29307	0.206405	0.791738	-4.65414	KL
213400_s_at	-0.708699	10.4838	-2.49518	0.0186635	0.606844	-3.16654	TBL1X
1570207_at	-0.708659	3.68013	-1.44822	0.158506	0.768236	-4.50336	FRRS1
228206_at	-0.708577	6.43299	-1.4416	0.160351	0.769203	-4.51008	HS3ST4
204885_s_at	-0.708525	5.08781	-1.08933	0.285164	0.827288	-4.82958	MSLN
220421_at	0.708294	4.29289	1.30995	0.200707	0.785809	-4.63844	BTNL8
231759_at	-0.708155	4.47596	-1.98636	0.0567182	0.670432	-3.87784	TAL2
1558579_at	0.707928	3.31438	1.02987	0.311762	0.840289	-4.87572	FLJ37786
228051_at	-0.707799	7.28086	-1.7103	0.098113	0.714049	-4.21738	KIAA1244
217447_at	-0.707768	4.58569	-1.73064	0.0943675	0.709902	-4.19365	MAG
207333_at	0.707363	2.56193	1.6532	0.109303	0.727616	-4.28287	NMBR
219277_s_at	0.707331	5.17691	0.902824	0.374212	0.864084	-4.96635	OGDHL
1553417_at	0.707183	5.33698	1.76817	0.087773	0.707753	-4.1493	C11orf44
219739_at	-0.707022	5.58297	-1.41947	0.166645	0.772461	-4.53238	RNF186
221397_at	-0.707004	3.61453	-1.2753	0.212536	0.793867	-4.67049	TAS2R10
235649_at	0.706559	5.3094	1.3891	0.175599	0.778168	-4.56251	ADAMTS8
1565265_at	-0.706476	2.45442	-1.49448	0.146077	0.76236	-4.45565	RP11-587D21.4
1555173_at	-0.706437	8.20631	-1.97639	0.0578943	0.672074	-3.89074	STX19
1567247_at	0.70614	2.85839	1.42671	0.164564	0.771481	-4.52511	OR5H1
215432_at	-0.706092	3.42027	-1.67091	0.105723	0.720173	-4.26274	ACSM1
236730_at	-0.705981	5.77101	-1.98361	0.0570409	0.671275	-3.88141	GIPC3
1564909_at	-0.705943	2.861	-1.24209	0.224363	0.800327	-4.70051	LOC101928495
232399_at	0.705923	4.91443	2.06776	0.0478794	0.665067	-3.77097	DCLK3
1553493_a_at	-0.705898	6.05453	-1.58316	0.124457	0.746154	-4.36082	TDH
223843_at	-0.705886	7.22114	-1.82128	0.0791129	0.700405	-4.08533	SCARA3
210909_x_at	-0.705707	3.1903	-1.32719	0.195015	0.783091	-4.62222	LPAL2
226070_at	0.705467	7.02826	2.48898	0.0189315	0.608042	-3.17578	C9orf142
205180_s_at	0.70533	7.75599	2.74379	0.0104071	0.579312	-2.78691	ADAM8
229105_at	0.705237	7.37893	1.88725	0.0693847	0.692946	-4.00396	GPR39
233597_at	-0.705195	4.91526	-1.78111	0.0855922	0.706827	-4.13384	PNPLA5
215827_x_at	-0.704998	4.29158	-1.47681	0.15073	0.764777	-4.47402	CROCCP3
217009_at	0.704764	5.97676	3.17768	0.00356553	0.567141	-2.08825	PGK2
238752_at	-0.704657	6.33302	-1.69948	0.100156	0.714892	-4.22992	GPLD1
234679_at	-0.704367	3.42202	-1.44051	0.160656	0.769203	-4.51118	KRTAP9-3
1553147_at	-0.704138	2.43697	-1.26478	0.216229	0.794797	-4.68007	RANBP3L
229499_at	-0.703853	7.44147	-1.62409	0.115404	0.735423	-4.31559	CAPN13
226303_at	-0.703671	6.14617	-1.32574	0.195488	0.783091	-4.62359	PGM5
231618_s_at	0.70312	4.20775	1.0608	0.297717	0.834354	-4.85201	SUN3
206394_at	0.703076	3.81391	1.66994	0.105917	0.720173	-4.26385	MYBPC2
200827_at	0.702916	9.16533	3.11171	0.00421182	0.567141	-2.19686	PLOD1
230338_x_at	0.70276	3.3877	1.99262	0.0559908	0.668846	-3.86973	GSX2
221179_at	-0.702651	4.29417	-1.86669	0.0722994	0.695211	-4.02954	PRORY
209686_at	-0.702515	6.43244	-1.4383	0.161276	0.769203	-4.51342	S100B
232878_at	-0.702442	4.05423	-1.89053	0.0689289	0.692005	-3.99985	NR2F2-AS1
202957_at	0.702407	8.66345	2.44059	0.021147	0.614891	-3.2474	HCLS1
237680_at	0.702265	5.03578	1.48033	0.149792	0.764777	-4.47037	LOC102723542
1552948_at	-0.702159	3.97615	-1.44153	0.160371	0.769203	-4.51015	CCDC27
205234_at	-0.702046	5.83396	-1.18902	0.244276	0.81107	-4.74704	SLC16A4
220807_at	0.701616	3.53412	1.62031	0.116216	0.735423	-4.3198	HBQ1
221349_at	-0.70082	3.51947	-1.58013	0.125151	0.747158	-4.36414	VPREB1
1556404_a_at	-0.7006	2.49078	-1.24398	0.223675	0.800327	-4.69881	ZNRF2P1
238245_at	-0.700507	3.9999	-1.452	0.157459	0.767795	-4.4995	ENPP7
207708_at	0.699942	7.08762	2.98479	0.00578256	0.567141	-2.40364	ALOXE3
205726_at	-0.699898	9.36033	-2.24863	0.0324725	0.637298	-3.52357	DIAPH2
205669_at	0.699683	3.94836	1.27021	0.214317	0.794797	-4.67514	NCAM2
1569436_at	-0.699612	4.24849	-1.39228	0.174643	0.777852	-4.55937	TUSC8
230572_at	-0.699548	5.25937	-1.80476	0.081725	0.70128	-4.10538	WWC2-AS2
242714_at	-0.699476	6.47627	-1.176	0.249359	0.812188	-4.75819	LOC101928429
1559670_at	0.699304	1.93733	1.63374	0.11335	0.733513	-4.30479	LOC100506489
1561707_at	-0.699206	1.83362	-1.59011	0.12288	0.74351	-4.35321	LINC00895
224070_at	-0.699027	5.61915	-1.70181	0.0997138	0.714892	-4.22723	AKR1C6P
230675_at	0.699017	4.92026	1.84789	0.0750561	0.697888	-4.05276	LOC101927824
236228_at	-0.698479	3.39331	-1.45294	0.157201	0.767682	-4.49855	LOC100130744
221338_at	-0.698105	4.0003	-1.43828	0.161283	0.769203	-4.51344	LY6G6E
207009_at	0.698049	3.7902	0.887061	0.382496	0.867583	-4.97682	PHOX2B
244600_at	-0.697807	5.05489	-2.35939	0.0254046	0.622166	-3.36581	LOC100996583
221183_at	0.697596	2.73676	1.9784	0.0576549	0.672074	-3.88814	LOC100507388
205857_at	-0.69757	6.92768	-2.27185	0.0308578	0.636406	-3.49087	SLC18A2
219532_at	0.697523	9.0202	1.90928	0.0663744	0.689544	-3.97631	ELOVL4
217444_at	0.697448	5.49694	1.74043	0.092608	0.709458	-4.18215	RP5-1184F4.5
244366_at	-0.697203	5.61118	-2.13215	0.0417753	0.65223	-3.68443	LOC100506371
238225_at	-0.697104	4.03809	-1.5072	0.142802	0.758111	-4.44232	MIR146A
203872_at	0.697041	5.12361	2.17613	0.0380141	0.647101	-3.62432	ACTA1
231341_at	-0.696991	4.70155	-1.54743	0.13283	0.750454	-4.39956	SLC35D3
1561985_at	0.696963	3.86024	1.01868	0.316954	0.842831	-4.88414	C14orf39
1569372_at	-0.696921	2.77618	-1.60133	0.120369	0.74263	-4.34086	LOC100507194
204519_s_at	-0.696899	8.81292	-1.9563	0.060327	0.680002	-3.91657	PLLP
216209_at	-0.696708	3.71582	-1.44281	0.160011	0.769203	-4.50885	LINC00939
222260_at	0.695936	4.02324	2.215	0.0349454	0.642149	-3.57056	CTD-3126B10.1
1564352_at	0.695618	4.75477	1.55473	0.131083	0.750454	-4.3917	CECR3
207610_s_at	0.69561	7.62262	2.97257	0.00596019	0.567141	-2.42338	EMR2
1568939_at	-0.695535	3.18414	-1.31178	0.200098	0.785779	-4.63673	OR8B2
1570242_x_at	0.695466	5.68018	1.99583	0.055621	0.668846	-3.86556	SPATA21
221900_at	0.695321	7.79192	2.11254	0.0435568	0.65684	-3.71097	COL8A2
1563107_at	0.695158	2.05152	1.94818	0.0613362	0.681652	-3.92696	LOC101927843
206091_at	0.695054	4.84529	1.07575	0.291092	0.830662	-4.84032	MATN3
205110_s_at	-0.694817	8.1055	-1.30356	0.202852	0.789356	-4.64441	FGF13
244071_at	0.694785	6.2305	2.00254	0.0548557	0.668846	-3.85684	FBLL1
207703_at	-0.694613	6.22646	-1.14915	0.26008	0.816119	-4.78082	NLGN4Y
202967_at	-0.694508	12.3847	-3.29362	0.00265307	0.567141	-1.89572	GSTA4
237120_at	-0.693495	5.25533	-1.17609	0.249323	0.812188	-4.75811	KRT77
207819_s_at	-0.693159	4.10021	-1.4254	0.16494	0.772083	-4.52643	ABCB4
231622_at	0.692999	4.4557	1.78085	0.0856358	0.706827	-4.13416	ASB17
1555196_at	-0.692862	4.09269	-1.5249	0.138343	0.754657	-4.42362	LINC00421
213512_at	0.692742	6.66755	1.72743	0.0949519	0.709902	-4.19742	C14orf79
205937_at	0.692735	5.71822	1.24029	0.225018	0.800848	-4.70212	CGREF1
214410_at	-0.692619	2.83087	-1.36659	0.182476	0.778729	-4.58449	RP11-348B17.1
1569729_a_at	0.692457	1.73969	0.898257	0.3766	0.865867	-4.9694	ASZ1
216073_at	-0.692181	3.53467	-1.08183	0.288428	0.829781	-4.83553	ANKRD34C
201185_at	0.691917	10.5345	2.05981	0.0486854	0.666451	-3.78153	HTRA1
1570465_at	0.691583	3.42393	1.32403	0.196051	0.784351	-4.62521	RP11-153K16.2
226292_at	-0.691388	8.34692	-1.54161	0.134238	0.751335	-4.4058	CAPN5
1558793_at	0.691274	2.70826	0.949664	0.350294	0.853922	-4.93421	FRY-AS1
214238_at	-0.691211	6.59805	-1.351	0.18736	0.778729	-4.59953	AC012065.7
1559276_at	-0.691196	3.50731	-1.12303	0.270827	0.820999	-4.80239	PCAT18
206068_s_at	-0.691192	5.34428	-1.51146	0.141717	0.757188	-4.43783	ACADL
1568897_at	0.69105	2.95436	1.3582	0.185092	0.778729	-4.5926	LOC100422212
1570274_at	-0.690911	3.16866	-1.11956	0.272278	0.822391	-4.80523	PRSS55
1560495_at	-0.690893	4.70155	-1.40225	0.171675	0.77638	-4.54952	LOC101929741
219463_at	0.690713	5.67183	1.20942	0.236472	0.808565	-4.72936	LAMP5
220351_at	0.690571	7.15929	1.95872	0.0600292	0.679208	-3.91347	ACKR4
204036_at	-0.690543	8.97365	-2.86309	0.00779947	0.567141	-2.59886	LPAR1
207179_at	0.690526	2.97941	1.44827	0.158492	0.768236	-4.50331	TLX1
207690_at	0.690448	4.51982	1.66443	0.107021	0.722877	-4.27013	ALX3
219727_at	-0.690374	10.3499	-2.18208	0.0375291	0.645358	-3.61613	DUOX2
209590_at	-0.690237	9.65839	-2.46668	0.0199244	0.61195	-3.20887	BMP7
1560589_a_at	0.690143	4.86573	1.19518	0.241901	0.810391	-4.74173	LOC101928132
225710_at	0.689652	11.431	3.25473	0.00293075	0.567141	-1.96052	GNB4
229227_at	-0.689402	6.31107	-2.60811	0.0143572	0.601408	-2.99632	DICER1-AS1
209031_at	-0.689358	8.6892	-1.50512	0.143333	0.758505	-4.44451	CADM1
207065_at	0.689324	8.69361	1.15319	0.258443	0.816002	-4.77744	KRT75
205502_at	0.689042	5.65593	2.6125	0.0142102	0.601408	-2.98963	CYP17A1
1559298_a_at	-0.688906	5.45011	-2.0706	0.047595	0.665067	-3.7672	SPATA41
213290_at	0.688555	7.42933	2.41999	0.0221604	0.616026	-3.27766	COL6A2
204415_at	0.688257	12.7421	1.41885	0.166824	0.772461	-4.533	IFI6
227703_s_at	-0.687828	8.02261	-2.8116	0.00883884	0.56904	-2.68045	SYTL4
205399_at	-0.687756	6.61384	-1.54341	0.133801	0.750786	-4.40387	DCLK1
1568844_at	-0.687698	2.55813	-1.17944	0.248007	0.811767	-4.75525	LOC101929528
205694_at	-0.687677	6.34349	-1.09676	0.28196	0.826645	-4.82365	TYRP1
215289_at	0.687511	4.09827	1.56894	0.127737	0.748629	-4.37633	ZNF749
231050_at	0.687271	5.83838	1.78956	0.0841937	0.704779	-4.12371	HRASLS5
1562802_at	0.687269	3.63044	1.46473	0.153975	0.7667	-4.48647	LINC00210
231693_at	-0.687131	4.87842	-1.57462	0.126418	0.748629	-4.37015	FABP1
218986_s_at	0.686716	11.6801	1.58779	0.123406	0.744075	-4.35576	DDX60
202478_at	-0.686679	10.6261	-1.85096	0.0746002	0.697888	-4.04898	TRIB2
207113_s_at	0.686321	6.74572	2.48601	0.0190612	0.609182	-3.1802	TNF
221461_at	0.686155	3.81462	1.2904	0.207316	0.792611	-4.65661	TAS2R9
236033_at	0.686118	4.05007	2.30056	0.0289628	0.631243	-3.45017	ASB12
1560030_at	0.68593	2.70452	1.603	0.12	0.74236	-4.33902	LOC283692
1557395_at	0.685849	3.48713	1.37884	0.178708	0.778729	-4.57256	IGFBP7-AS1
229599_at	-0.685704	6.23648	-1.18863	0.244428	0.81107	-4.74737	SMIM22
241383_at	0.685614	5.19704	2.06671	0.0479854	0.665232	-3.77237	ZNF385C
220641_at	0.685555	6.49363	3.38523	0.00209541	0.567141	-1.74228	NOX5
214973_x_at	0.68546	7.29168	1.32259	0.196522	0.784685	-4.62657	IGHD
230615_at	-0.685337	7.71517	-1.83755	0.0766118	0.700272	-4.06546	DUOXA2
227196_at	0.685329	8.37749	1.94628	0.0615741	0.68204	-3.92939	RHPN2
236163_at	-0.685285	2.97949	-1.45891	0.155561	0.76764	-4.49244	LIX1
1553504_at	0.684426	4.9014	1.85288	0.074316	0.697888	-4.04661	MRGPRX4
230773_at	-0.684317	5.29361	-1.39621	0.173469	0.777583	-4.5555	ZNF385D
222108_at	0.684277	10.4358	1.49772	0.145237	0.761707	-4.45226	AMIGO2
207850_at	0.684264	7.90336	1.6184	0.11663	0.735423	-4.32194	CXCL3
1570020_at	-0.684163	4.91125	-1.42402	0.165335	0.772123	-4.52782	AACSP1
1553623_at	-0.683929	3.41232	-1.28434	0.209401	0.793176	-4.6622	MGC15705
1561562_at	0.683659	2.65755	1.12483	0.270076	0.820655	-4.80092	RP11-303E16.7
203408_s_at	-0.683474	9.58544	-2.54825	0.0165096	0.601408	-3.08703	SATB1
202898_at	0.683313	6.60535	1.31588	0.198735	0.78527	-4.63288	SDC3
241805_at	-0.683027	4.31558	-1.44454	0.159529	0.769203	-4.50709	GABRG1
207458_at	0.682978	6.49421	1.73186	0.0941478	0.709902	-4.19223	RHPN1-AS1
210088_x_at	0.68284	6.75717	2.32692	0.0273157	0.626263	-3.41252	MYL4
238180_at	0.682603	3.89788	1.74313	0.0921279	0.709458	-4.17897	LOC102724094
233444_at	-0.682484	4.35048	-1.55401	0.131255	0.750454	-4.39248	LOC101927620
244056_at	-0.682464	7.81542	-0.701724	0.488562	0.907782	-5.08692	SFTA2
208220_x_at	0.68213	4.59098	1.29108	0.207087	0.792307	-4.65599	AMELY
243700_x_at	0.682082	2.56556	1.22114	0.232074	0.805484	-4.71909	FAM47A
231609_at	0.682033	4.95902	1.65027	0.109903	0.729223	-4.28618	C10orf82
226625_at	-0.681848	9.15836	-1.78555	0.0848544	0.705925	-4.12852	TGFBR3
206775_at	-0.681708	5.78134	-1.95618	0.060342	0.680002	-3.91672	CUBN
1558501_at	0.681183	6.66513	1.8992	0.0677375	0.689544	-3.98899	DNM3
1554708_s_at	-0.681165	6.56246	-2.77439	0.00966967	0.579312	-2.73902	SPATA6L
1558791_at	0.681045	5.62701	1.35491	0.186127	0.778729	-4.59577	FIRRE
219702_at	0.681043	6.86612	1.18027	0.247682	0.811554	-4.75454	PLAC1
234420_at	0.680911	4.04388	1.40725	0.170202	0.775059	-4.54456	PIH2
1560646_at	-0.68081	4.27926	-1.4246	0.165167	0.772123	-4.52723	METTL21EP
239330_at	0.680521	4.52188	1.32165	0.196832	0.784685	-4.62746	DCAF12L2
1558234_at	-0.680507	3.75113	-1.10603	0.277993	0.824763	-4.8162	KCNJ2-AS1
226872_at	0.68028	7.26408	1.99571	0.0556352	0.668846	-3.86572	RFX2
207932_at	-0.680251	3.26833	-1.17016	0.251662	0.813185	-4.76315	IFNA8
207560_at	-0.680153	5.03708	-1.87085	0.0717006	0.695211	-4.02437	SLC28A1
1561606_at	-0.67986	3.03281	-1.27414	0.21294	0.794305	-4.67155	RP11-579O24.3
240194_at	0.679843	5.97533	1.96837	0.0588545	0.675407	-3.90107	LOC441204
1556796_at	0.679805	4.46217	1.10827	0.277044	0.824462	-4.8144	KRBOX1-AS1
1562870_at	-0.679444	3.98128	-1.48614	0.148257	0.763338	-4.46434	LOC101929517
1557484_at	-0.678999	4.18019	-1.36427	0.183196	0.778729	-4.58673	RP11-634B7.4
219637_at	0.678636	6.63902	2.94623	0.00636093	0.567141	-2.46584	ARMC9
1566169_at	-0.678618	2.87826	-1.32078	0.197119	0.784685	-4.62828	RP11-143I21.1
1561817_at	-0.678371	3.10703	-1.26849	0.214921	0.794797	-4.6767	AX747630
208552_at	0.678172	2.96774	1.67869	0.104183	0.720173	-4.25385	GRIK4
1562365_at	0.678083	3.35815	1.31779	0.198103	0.785024	-4.63109	LOC286177
208253_at	-0.677657	4.92626	-1.47605	0.150931	0.764777	-4.4748	SIGLEC8
221366_at	0.677504	4.10675	1.88836	0.06923	0.692603	-4.00257	NKX6-1
230301_at	-0.677463	6.24192	-1.42766	0.164292	0.770874	-4.52415	AC006026.13
1562747_at	-0.677332	2.57564	-1.49001	0.147243	0.763174	-4.46031	LOC101928101
1553226_at	0.677319	3.15306	1.27753	0.211759	0.793867	-4.66845	LINC00052
205348_s_at	-0.677308	7.73953	-1.48455	0.148678	0.76371	-4.466	DYNC1I1
1559638_at	0.677032	4.82356	1.56781	0.128	0.748629	-4.37755	C1orf200
1556414_at	0.676669	5.20763	2.00161	0.0549614	0.668846	-3.85805	LINC00515
204575_s_at	0.676601	7.04527	1.69173	0.101643	0.719502	-4.23888	MMP19
207066_at	-0.676477	3.74735	-2.03183	0.0516186	0.667353	-3.8185	HRC
231458_at	0.676178	4.56119	1.53827	0.135049	0.751924	-4.40938	LINC00658
1553934_at	-0.676072	3.85551	-1.16763	0.252666	0.814224	-4.76529	LINC00305
204775_at	0.676039	6.93732	2.22669	0.0340669	0.642149	-3.55427	CHAF1B
219963_at	-0.675727	6.04542	-1.82867	0.0779676	0.700405	-4.07632	DUSP13
215767_at	-0.675393	5.09203	-1.37675	0.179344	0.778729	-4.5746	ZNF804A
228720_at	0.675377	6.70231	1.53854	0.134983	0.751924	-4.40908	SORCS2
1564262_at	0.675302	4.31409	1.26739	0.215307	0.794797	-4.6777	RP11-53A1.2
242442_x_at	-0.675074	7.88908	-2.94939	0.00631145	0.567141	-2.46075	TRMT10A
232966_at	0.675071	4.7774	1.5525	0.131615	0.750454	-4.39411	LPIN3
207197_at	0.674996	3.56897	1.06911	0.294021	0.832256	-4.84553	ZIC3
233848_x_at	0.674736	4.37034	2.10355	0.0443955	0.657581	-3.72308	ZNF221
1562455_at	0.674728	4.62765	1.35518	0.186039	0.778729	-4.59551	LOC101929586
1569532_a_at	0.674067	3.75475	1.74644	0.0915423	0.708741	-4.17507	LCN15
1568843_at	0.673686	5.20131	1.5039	0.143647	0.758581	-4.44579	TTLL13
207021_at	0.67361	3.85414	1.46338	0.154344	0.766761	-4.48786	ZPBP
206827_s_at	0.673579	5.83033	1.81328	0.0803698	0.701208	-4.09506	TRPV6
217235_x_at	0.673464	8.01214	1.08924	0.285206	0.827288	-4.82966	IGLL5
225655_at	0.673215	11.0509	2.81083	0.00885528	0.56904	-2.68166	UHRF1
222139_at	0.673146	6.29139	2.93229	0.00658318	0.567141	-2.48825	ERV3-2
211358_s_at	0.672825	7.06506	3.6537	0.00103829	0.567141	-1.28746	CIZ1
201645_at	0.67272	12.38	1.15584	0.257375	0.816002	-4.77522	TNC
213369_at	-0.672531	7.97328	-2.18611	0.0372039	0.643099	-3.61058	CDHR1
1564012_at	-0.672425	4.00934	-1.24028	0.225021	0.800848	-4.70212	LOC100132354
207383_s_at	-0.672194	3.40781	-2.34629	0.0261606	0.623216	-3.38471	RHBDL1
1564974_at	-0.671967	4.86802	-1.27935	0.211126	0.793272	-4.66678	KRTAP8-1
1557129_a_at	0.671474	8.21505	2.4446	0.0209545	0.614891	-3.24149	FAM111B
221463_at	-0.671435	4.29637	-1.27875	0.211336	0.793272	-4.66734	CCL24
206805_at	0.671238	6.88172	1.61498	0.11737	0.736495	-4.32573	SEMA3A
224882_at	-0.671175	8.14311	-2.36701	0.0249744	0.620538	-3.35481	ACSS1
223693_s_at	0.670693	5.56351	1.63685	0.112696	0.733249	-4.30131	RADIL
211434_s_at	0.670639	4.89795	1.43857	0.161201	0.769203	-4.51315	CCRL2
234434_at	0.670592	5.26009	1.43995	0.160814	0.769203	-4.51175	RP11-279O17.1
1562901_at	-0.670503	3.8689	-1.19831	0.240699	0.810391	-4.73902	LINC01197
228564_at	0.670473	7.58795	1.27691	0.211976	0.793867	-4.66902	LINC01116
1558660_at	-0.669895	3.51544	-1.42427	0.165263	0.772123	-4.52757	LINC00703
207325_x_at	0.669717	7.48941	0.604702	0.550178	0.921168	-5.13474	MAGEA1
243708_at	0.669545	5.52242	2.2318	0.0336893	0.641073	-3.54713	TMEM132E
231265_at	0.66934	4.72381	1.11131	0.275754	0.824236	-4.81194	COX7B2
213990_s_at	0.669256	5.28534	1.53974	0.134691	0.751924	-4.4078	PAK7
206119_at	-0.669128	5.70837	-1.43923	0.161016	0.769203	-4.51248	BHMT
228703_at	0.669024	5.15972	1.20226	0.239192	0.809555	-4.7356	P4HA3
205590_at	-0.668842	10.0334	-2.33097	0.0270709	0.625359	-3.40673	RASGRP1
1566473_a_at	0.668209	5.89006	1.5634	0.129033	0.748999	-4.38233	LOC100996506
205742_at	0.667892	5.99457	1.2131	0.235083	0.807155	-4.72614	TNNI3
1558858_at	-0.667884	2.96566	-1.23657	0.226375	0.802012	-4.70543	LOC100506885
230814_at	-0.667862	4.64097	-1.35171	0.187135	0.778729	-4.59885	C19orf81
217771_at	0.667624	9.10305	2.18221	0.0375185	0.645358	-3.61595	GOLM1
212774_at	-0.667504	10.5071	-1.74737	0.0913784	0.708415	-4.17397	ZBTB18
1553945_at	0.667444	5.47161	1.82028	0.0792693	0.700644	-4.08655	GPHB5
1553212_at	-0.667227	10.4779	-1.05037	0.302402	0.837	-4.86007	KRT78
204589_at	0.667129	9.19394	2.17075	0.0384568	0.649021	-3.63171	NUAK1
227971_at	-0.667021	4.36787	-1.10287	0.27934	0.825141	-4.81875	NRK
236042_at	-0.666924	6.30175	-3.1352	0.00396987	0.567141	-2.15828	LOC100130219
217050_at	0.666736	6.11307	1.91365	0.0657917	0.689544	-3.97081	DIAPH2-AS1
237699_at	0.666467	4.6442	1.39449	0.173983	0.777852	-4.5572	LINC00427
210576_at	-0.666383	3.04178	-1.29695	0.205087	0.791481	-4.65056	CYP4F8
238247_at	0.666376	5.39792	1.88933	0.0690959	0.692552	-4.00136	LOC101929655
220536_at	0.666223	6.11348	1.80995	0.0808964	0.701208	-4.09909	VRTN
32625_at	0.666158	5.22841	1.4241	0.165312	0.772123	-4.52773	NPR1
1553003_at	0.666016	5.37241	1.7562	0.0898329	0.707753	-4.16353	PKHD1
226074_at	-0.665743	7.11825	-2.44374	0.0209957	0.614891	-3.24276	PPM1M
229925_at	0.665692	5.09092	1.35464	0.186211	0.778729	-4.59603	SLC6A17
240359_at	0.665599	6.03343	1.66886	0.106132	0.720312	-4.26508	BPIFA3
1563635_at	-0.665057	6.1732	-2.22211	0.0344087	0.642149	-3.56066	ITGA9-AS1
204046_at	-0.664962	5.55052	-2.04835	0.0498691	0.666451	-3.79672	PLCB2
205080_at	-0.664744	8.18716	-2.58229	0.0152516	0.601408	-3.03558	RARB
213992_at	0.664509	9.71138	1.31317	0.199637	0.785598	-4.63543	COL4A6
217589_at	-0.664383	5.06899	-1.43584	0.161969	0.769203	-4.5159	RAB40A
1554500_a_at	-0.664105	4.43035	-1.35893	0.184864	0.778729	-4.5919	RGS7
1559617_at	0.664062	4.54465	1.63134	0.113858	0.733513	-4.30748	LOC101927206
243962_at	0.663523	5.43956	1.45477	0.156696	0.76764	-4.49667	RP5-894D12.4
1552988_at	-0.663383	4.3525	-1.36766	0.182144	0.778729	-4.58345	C11orf65
1563078_at	-0.66336	4.98533	-1.38774	0.176008	0.778469	-4.56384	LOC101929460
235437_at	0.663264	5.46044	1.70381	0.0993358	0.714049	-4.22492	LA16c-380H5.5
229372_at	-0.663105	2.9514	-1.36994	0.181438	0.778729	-4.58123	GOLT1A
234637_at	0.663096	6.13957	2.32356	0.0275208	0.629317	-3.41733	KRTAP4-5
231540_at	-0.663033	8.22569	-1.89993	0.0676377	0.689544	-3.98807	LOC100130691
215005_at	-0.662929	5.34955	-1.19591	0.24162	0.810391	-4.7411	NECAB2
218469_at	0.662924	10.4102	0.888261	0.381861	0.867583	-4.97603	GREM1
218045_x_at	0.662707	6.23206	1.50649	0.142984	0.758111	-4.44307	PTMS
242031_at	-0.662576	3.70408	-0.983473	0.333678	0.850829	-4.91008	RP11-732A19.1
221134_at	-0.662569	5.16872	-1.76982	0.0874935	0.707753	-4.14734	ANGPT4
204103_at	0.662543	8.45896	1.56525	0.1286	0.748999	-4.38033	CCL4
235863_at	0.662455	4.41542	1.44415	0.159638	0.769203	-4.50749	JSRP1
209309_at	0.6623	5.74245	1.65966	0.107985	0.725712	-4.27555	AZGP1
219973_at	0.662126	8.21842	1.75142	0.0906673	0.708043	-4.16919	ARSJ
1556954_at	0.661979	3.20073	1.17469	0.249873	0.812218	-4.7593	CASC22
233551_at	-0.661293	3.85725	-1.7419	0.092347	0.709458	-4.18042	LOC642776
1553512_at	-0.661217	4.91314	-1.76684	0.0880006	0.707753	-4.15089	HOXC12
1559483_at	-0.661091	3.35909	-1.56081	0.129642	0.749757	-4.38513	PROX1-AS1
1553449_at	0.660847	5.49458	2.22782	0.0339837	0.642149	-3.5527	LINC00304
219772_s_at	0.660797	3.99225	1.33065	0.19389	0.783091	-4.61895	SMPX
212686_at	-0.660736	6.95677	-1.50588	0.14314	0.758178	-4.44371	PPM1H
206404_at	-0.660671	5.46069	-1.35063	0.187476	0.778729	-4.59988	FGF9
1563188_at	-0.660618	2.8805	-0.990555	0.330267	0.849418	-4.90493	LOC102723448
214586_at	0.660617	5.07924	1.13078	0.267604	0.819309	-4.79604	GPR37
206204_at	-0.660562	6.22283	-1.77121	0.0872566	0.707753	-4.14568	GRB14
208111_at	-0.660548	3.73159	-1.36093	0.184237	0.778729	-4.58996	AVPR2
1552793_at	0.660435	4.84004	1.2485	0.22204	0.798477	-4.69476	C8orf31
1552489_s_at	-0.660381	5.38856	-0.948511	0.35087	0.854394	-4.93502	MPP4
234024_at	-0.660371	3.99943	-1.97303	0.0582955	0.672276	-3.89508	CBLN4
226869_at	-0.660281	9.20023	-2.00634	0.0544257	0.668846	-3.85189	MEGF6
211049_at	0.660155	5.42234	1.67155	0.105596	0.720173	-4.26201	TLX2
205969_at	-0.660095	7.56763	-0.819816	0.419147	0.881486	-5.01957	AADAC
230563_at	0.660016	8.78485	1.68093	0.103743	0.720173	-4.25129	RASGEF1A
1556909_at	0.659895	3.57707	1.60009	0.120644	0.74263	-4.34223	LOC100505853
204954_s_at	0.65981	4.76103	1.44041	0.160683	0.769203	-4.51128	DYRK1B
232562_at	-0.65954	6.02884	-1.81665	0.0798379	0.701208	-4.09096	OTUD7A
223627_at	0.65937	5.84662	1.47822	0.150353	0.764777	-4.47256	MEX3B
201266_at	-0.659136	11.6799	-1.51907	0.139799	0.755326	-4.4298	TXNRD1
1566277_at	-0.659046	4.97212	-1.7515	0.0906532	0.708043	-4.16909	OR5E1P
1569832_at	0.658999	4.31239	1.28957	0.207604	0.792611	-4.65739	LOC100131655
202870_s_at	0.6589	10.5574	2.6221	0.0138933	0.601408	-2.97496	CDC20
239883_s_at	0.65887	4.50766	1.67178	0.105549	0.720173	-4.26175	ANO4
228347_at	0.658755	8.22991	0.810523	0.424379	0.882714	-5.02523	SIX1
1553357_at	-0.658421	4.21123	-1.34145	0.190401	0.780639	-4.60867	LINC00889
207816_at	0.658226	4.79387	1.41483	0.167988	0.774326	-4.53701	LALBA
222835_at	-0.658113	11.2259	-1.49256	0.146578	0.762537	-4.45766	THSD4
1559213_at	0.657886	2.14989	0.643209	0.525248	0.913698	-5.11658	LINC01419
205216_s_at	0.657837	5.7815	1.67968	0.103988	0.720173	-4.25272	APOH
236915_at	0.65778	6.47038	1.65824	0.108274	0.725906	-4.27716	C4orf47
1559817_at	-0.657462	3.96984	-1.59688	0.121361	0.742644	-4.34577	LOC100288798
230430_at	0.657432	5.36107	1.46246	0.154593	0.767186	-4.4888	ENTPD2
205336_at	-0.657201	3.93874	-1.04111	0.306605	0.839228	-4.86717	PVALB
224966_s_at	-0.657196	7.5377	-1.73025	0.0944385	0.709902	-4.19411	DUS3L
237131_at	-0.656954	5.201	-1.4981	0.145139	0.761707	-4.45187	RIIAD1
219054_at	-0.656878	9.31949	-2.05335	0.0493501	0.666451	-3.79011	NPR3
207051_at	-0.656774	5.19879	-1.43236	0.162955	0.769305	-4.51942	SLC17A4
207317_s_at	0.656756	5.46065	1.21957	0.232659	0.805834	-4.72047	CASQ2
219579_at	-0.656548	6.09041	-1.31103	0.20035	0.785779	-4.63744	RAB3IL1
1561487_at	-0.656398	5.14747	-1.45311	0.157152	0.767682	-4.49836	RP11-300A12.2
225491_at	-0.656387	4.31131	-1.15941	0.255944	0.815189	-4.77223	SLC1A2
218625_at	-0.656361	7.7251	-1.24937	0.221729	0.798477	-4.69399	NRN1
203896_s_at	-0.65634	6.79169	-1.01411	0.319093	0.844282	-4.88756	PLCB4
238018_at	-0.656131	5.76458	-1.38402	0.177132	0.778729	-4.56749	FAM150B
1561371_at	-0.655997	4.12733	-1.45967	0.155354	0.767377	-4.49166	FLJ39080
204813_at	-0.655962	8.53639	-2.24778	0.0325331	0.637298	-3.52477	MAPK10
242070_at	0.655737	3.74189	1.37989	0.178386	0.778729	-4.57153	LOC728485
221084_at	-0.655677	3.5742	-1.18482	0.245908	0.811554	-4.75065	HTR3B
219537_x_at	0.655633	6.29018	2.58177	0.0152699	0.601408	-3.03636	DLL3
227609_at	0.655572	10.1756	1.49081	0.147033	0.76275	-4.45948	EPSTI1
231203_at	0.655519	4.74715	1.12722	0.269083	0.819579	-4.79897	LOC100505478
239214_at	0.655376	4.14109	1.13849	0.264428	0.818271	-4.78968	LOC100130458
1564785_at	-0.655328	5.18751	-1.60209	0.120201	0.74244	-4.34002	C14orf183
203069_at	0.655291	6.21237	1.23304	0.227667	0.803694	-4.70856	SV2A
211470_s_at	0.655209	5.29848	1.36411	0.183247	0.778729	-4.58689	SULT1C2
205577_at	-0.654957	3.86958	-1.3919	0.174757	0.777852	-4.55975	PYGM
230498_at	0.654754	5.07594	1.39345	0.174292	0.777852	-4.55822	MCHR1
242581_at	-0.654579	2.57608	-1.43742	0.161524	0.769203	-4.51431	MAP3K15
233516_s_at	-0.654413	8.7483	-1.86182	0.0730053	0.695211	-4.03557	SPAG17
233310_at	0.654049	4.47836	1.1295	0.268135	0.819377	-4.79709	RP11-143K11.1
207369_at	-0.653921	5.45877	-2.69141	0.0117933	0.59044	-2.86835	BRS3
238081_at	-0.653871	5.94294	-2.50671	0.0181746	0.601408	-3.14934	WDFY3-AS2
237088_at	0.653829	5.75855	1.64051	0.111928	0.732337	-4.29719	LINC00244
204450_x_at	0.65331	5.67402	2.04199	0.0505364	0.666451	-3.80512	APOA1
1557597_at	0.653193	3.05268	1.10116	0.280073	0.825311	-4.82012	LINC00624
207475_at	0.653024	4.2491	1.26297	0.216871	0.795046	-4.68172	FABP2
231805_at	0.652999	3.71459	1.46998	0.152557	0.765418	-4.48106	PRLHR
239206_at	0.652922	2.72215	1.43145	0.163213	0.76952	-4.52034	CR1L
230038_at	0.652888	4.99378	1.31052	0.200518	0.785779	-4.63791	ATXN7L2
207840_at	-0.652473	5.3939	-1.97728	0.0577877	0.672074	-3.88958	CD160
1553319_at	-0.65247	4.17643	-1.43879	0.16114	0.769203	-4.51293	OXGR1
240096_at	0.652218	2.28003	2.07741	0.046917	0.665067	-3.75811	LOC100506236
214470_at	-0.652115	6.40789	-1.7419	0.0923475	0.709458	-4.18043	KLRB1
229716_at	-0.652084	5.17079	-1.5049	0.14339	0.758505	-4.44474	UBXN10-AS1
207900_at	-0.65207	6.03809	-1.79239	0.0837282	0.704779	-4.1203	CCL17
222740_at	0.652069	10.9758	2.8318	0.0084164	0.567141	-2.64851	ATAD2
226678_at	0.651854	6.11559	1.8454	0.0754281	0.698424	-4.05582	UNC13D
219970_at	-0.651813	7.67328	-1.35785	0.185202	0.778729	-4.59294	GIPC2
205363_at	-0.651741	8.71587	-1.33109	0.193746	0.783091	-4.61853	BBOX1
1562052_at	0.651717	4.68563	1.51959	0.139668	0.755326	-4.42925	LOC101927159
226030_at	-0.651635	8.45499	-2.53457	0.0170418	0.601408	-3.10762	ACADSB
207635_s_at	-0.651485	3.13857	-1.4123	0.168726	0.775038	-4.53954	KCNH1
243873_at	0.651222	2.69743	1.64279	0.111452	0.731623	-4.29462	LOC101929459
223691_at	-0.651062	4.28265	-1.38069	0.178142	0.778729	-4.57075	RGS22
229450_at	0.650962	11.9658	1.36155	0.184044	0.778729	-4.58937	IFIT3
1564881_at	0.650707	2.57486	2.05019	0.0496774	0.666451	-3.79429	LOC152578
209581_at	-0.650331	8.1417	-1.3567	0.185561	0.778729	-4.59404	PLA2G16
244430_at	0.65023	5.84178	1.86164	0.0730314	0.695211	-4.0358	PLD6
242794_at	-0.650223	9.36365	-2.14699	0.0404705	0.649352	-3.66423	MAML3
228172_at	0.650137	6.98872	2.47475	0.0195598	0.611208	-3.19692	TTLL11
206628_at	0.650063	8.44976	1.81535	0.0800418	0.701208	-4.09254	SLC5A1
202376_at	0.650028	8.07332	0.726786	0.473304	0.903761	-5.07345	SERPINA3
207910_at	-0.64989	2.3559	-1.32011	0.19734	0.784685	-4.62891	SCGB1D1
231453_at	0.649757	3.02093	1.12275	0.270945	0.821177	-4.80263	C17orf105
236315_at	-0.649673	4.64676	-1.70248	0.0995869	0.714801	-4.22646	XXyac-YX155B6.7
241322_at	0.649393	4.44874	1.50488	0.143394	0.758505	-4.44476	CTD-3028N15.1
241550_at	0.649383	3.23636	1.30676	0.201775	0.787775	-4.64142	DPPA5
228346_at	-0.64915	7.11298	-1.08709	0.286135	0.828334	-4.83136	ZNF844
231151_at	0.649058	4.97034	1.437	0.161644	0.769203	-4.51474	DLGAP3
224021_at	0.648991	4.31452	1.09845	0.281234	0.826337	-4.8223	RP1
219857_at	0.648945	3.63926	0.851864	0.401415	0.874704	-4.99959	PLEKHS1
225768_at	-0.648804	10.7892	-2.09211	0.0454834	0.661252	-3.73844	NR1D2
1561984_at	0.648758	3.55901	1.40488	0.1709	0.775789	-4.54692	LINC00838
207161_at	-0.648683	2.65423	-1.28547	0.20901	0.792698	-4.66116	KIAA0087
235272_at	0.64854	14.237	1.8615	0.0730519	0.695211	-4.03597	SBSN
1570534_a_at	-0.648363	4.38272	-1.21014	0.236201	0.808175	-4.72874	ZNF483
1561244_at	0.648251	3.02229	1.02644	0.313348	0.840814	-4.87831	RP11-112L7.1
226040_at	-0.648208	9.81555	-2.95951	0.00615572	0.567141	-2.44444	RP11-395B7.7
243541_at	0.64807	6.80938	0.939116	0.355589	0.85692	-4.94158	IL31RA
1569712_at	0.647997	3.14308	0.963458	0.343449	0.85265	-4.92446	LOC101928052
[truncated: 19,656 more rows]

## Sheet:  "outcome" difference analysis
gene_name	gene_id	gene_biotype	baseMean	log2FoldChange	lfcSE	stat	pvalue	padj
TSPAN6	ENSG00000000003	protein_coding	3442.35	-0.315859	0.202928	-1.5565	0.119588	0.480644
TNMD	ENSG00000000005	protein_coding	1.89118	1.35124	0.637975	2.11802	0.0341732
DPM1	ENSG00000000419	protein_coding	3355.5	0.101132	0.118972	0.850046	0.395299	0.750375
SCYL3	ENSG00000000457	protein_coding	1342.24	-0.127068	0.108027	-1.17627	0.239489	0.623641
C1orf112	ENSG00000000460	protein_coding	988.234	0.141921	0.14609	0.971463	0.331318	0.705335
FGR	ENSG00000000938	protein_coding	548.635	-0.14127	0.267443	-0.528223	0.597344	0.862869
CFH	ENSG00000000971	protein_coding	4940.37	0.0371088	0.307015	0.12087	0.903794	0.975273
FUCA2	ENSG00000001036	protein_coding	4079.96	-0.213233	0.211425	-1.00855	0.313191	0.690711
GCLC	ENSG00000001084	protein_coding	10550.1	1.10366	0.305661	3.61075	0.000305315	0.0285038
NFYA	ENSG00000001167	protein_coding	3119.18	-0.288684	0.154639	-1.86682	0.0619261	0.372247
STPG1	ENSG00000001460	protein_coding	999.387	0.361314	0.179478	2.01314	0.0441001	0.323212
NIPAL3	ENSG00000001461	protein_coding	3235.39	-0.0114734	0.135435	-0.0847151	0.932488	0.981772
LAS1L	ENSG00000001497	protein_coding	3151.13	0.141042	0.133504	1.05646	0.290757	0.670557
ENPP4	ENSG00000001561	protein_coding	1452.13	-0.38756	0.410613	-0.943857	0.345243	0.715021
SEMA3F	ENSG00000001617	protein_coding	9150.38	-0.276729	0.241494	-1.1459	0.251836	0.635856
CFTR	ENSG00000001626	protein_coding	1835.38	-0.680427	0.703935	-0.966605	0.333741	0.707085
ANKIB1	ENSG00000001629	protein_coding	8748.27	0.31225	0.213026	1.46579	0.142707	0.513889
CYP51A1	ENSG00000001630	protein_coding	913.925	0.183377	0.273861	0.669599	0.503113	0.815958
KRIT1	ENSG00000001631	protein_coding	4278.72	0.535809	0.212546	2.52091	0.0117053	0.181308
RAD52	ENSG00000002016	protein_coding	744.94	-0.0993228	0.174231	-0.570064	0.568634	0.849762
MYH16	ENSG00000002079	transcribed_unitary_pseudogene	93.2388	0.352772	0.294871	1.19636	0.231556	0.615685
BAD	ENSG00000002330	protein_coding	1784.4	0.288588	0.148082	1.94884	0.051314	0.344678
LAP3	ENSG00000002549	protein_coding	6817.71	0.0696101	0.19938	0.349133	0.726989	0.916032
CD99	ENSG00000002586	protein_coding	9780.57	0.300353	0.188567	1.59282	0.1112	0.467647
HS3ST1	ENSG00000002587	protein_coding	1854.06	-0.363151	0.371916	-0.976432	0.32885	0.703106
AOC1	ENSG00000002726	protein_coding	4273.92	-1.28674	0.652997	-1.97051	0.0487803	0.33821
WNT16	ENSG00000002745	protein_coding	37.828	-0.22719	0.320899	-0.70798	0.478957	0.803084
HECW1	ENSG00000002746	protein_coding	251.22	0.665629	0.379913	1.75206	0.0797639	0.411662
MAD1L1	ENSG00000002822	protein_coding	2635.68	0.189769	0.173822	1.09174	0.274947	0.656647
LASP1	ENSG00000002834	protein_coding	21838.9	-0.00462529	0.180394	-0.0256399	0.979545	0.995009
SNX11	ENSG00000002919	protein_coding	1564	0.0645053	0.105815	0.609604	0.542124	0.836133
TMEM176A	ENSG00000002933	protein_coding	3555.8	-1.29834	0.351902	-3.6895	0.000224695	0.0235846
M6PR	ENSG00000003056	protein_coding	4385.93	0.139706	0.155795	0.896726	0.369865	0.733297
KLHL13	ENSG00000003096	protein_coding	1208.71	0.755901	0.362201	2.08696	0.0368914	0.299363
CYP26B1	ENSG00000003137	protein_coding	1335.71	1.02214	0.427794	2.38933	0.016879	0.214636
ICA1	ENSG00000003147	protein_coding	1577.58	-0.744041	0.464898	-1.60044	0.109501	0.464506
DBNDD1	ENSG00000003249	protein_coding	1952.09	-0.699057	0.301072	-2.3219	0.0202385	0.233323
ALS2	ENSG00000003393	protein_coding	2770.85	-0.0710859	0.128144	-0.554735	0.579076	0.854149
CASP10	ENSG00000003400	protein_coding	2820.09	-0.665598	0.301637	-2.20662	0.0273406	0.267899
CFLAR	ENSG00000003402	protein_coding	9834.81	-0.142864	0.170552	-0.83766	0.402222	0.75486
TFPI	ENSG00000003436	protein_coding	3402.54	-0.305718	0.352383	-0.867572	0.385629	0.744363
NDUFAF7	ENSG00000003509	protein_coding	928.879	-0.0734418	0.090729	-0.809464	0.418248	0.765398
RBM5	ENSG00000003756	protein_coding	4848.55	-0.331643	0.139998	-2.36891	0.0178405	0.221083
MTMR7	ENSG00000003987	protein_coding	160.22	-0.130692	0.238278	-0.548487	0.583357	0.856429
SLC7A2	ENSG00000003989	protein_coding	1483.55	-0.782662	0.409696	-1.91035	0.0560883	0.357319
ARF5	ENSG00000004059	protein_coding	5615.57	0.118793	0.150162	0.791103	0.428884	0.771515
SARM1	ENSG00000004139	protein_coding	543.913	-0.0971154	0.259741	-0.373892	0.708484	0.908206
POLDIP2	ENSG00000004142	protein_coding	8137.86	0.155028	0.125303	1.23722	0.216006	0.600873
PLXND1	ENSG00000004399	protein_coding	7998.66	-0.129307	0.213883	-0.604569	0.545465	0.837971
AK2	ENSG00000004455	protein_coding	6965.96	0.191421	0.109946	1.74104	0.0816764	0.415744
CD38	ENSG00000004468	protein_coding	1540.77	1.05134	0.446183	2.3563	0.0184582	0.223487
FKBP4	ENSG00000004478	protein_coding	12564.5	0.0450282	0.19412	0.23196	0.816569	0.949421
KDM1A	ENSG00000004487	protein_coding	8363.53	0.32418	0.138604	2.3389	0.0193408	0.228288
RBM6	ENSG00000004534	protein_coding	3475.09	-0.313589	0.114645	-2.73531	0.00623219	0.135051
CAMKK1	ENSG00000004660	protein_coding	1135.86	0.611683	0.222794	2.74551	0.00604177	0.133415
RECQL	ENSG00000004700	protein_coding	2294.61	0.34957	0.203841	1.71491	0.0863612	0.424506
VPS50	ENSG00000004766	protein_coding	2713.74	0.20701	0.198999	1.04026	0.298221	0.677277
HSPB6	ENSG00000004776	protein_coding	1397.96	1.32685	0.502808	2.63889	0.00831787	0.153759
ARHGAP33	ENSG00000004777	protein_coding	1155.92	0.605855	0.209235	2.89557	0.00378469	0.105919
NDUFAB1	ENSG00000004779	protein_coding	4142.96	0.31031	0.138773	2.2361	0.0253449	0.259048
PDK4	ENSG00000004799	protein_coding	2794.69	-0.0906676	0.52446	-0.172878	0.862747	0.962891
SLC22A16	ENSG00000004809	protein_coding	8.18604	0.324321	0.371981	0.871875	0.383276	0.742674
ZMYND10	ENSG00000004838	protein_coding	43.8538	-1.39371	0.277719	-5.01842	5.20979e-07	0.000397659
ABCB5	ENSG00000004846	protein_coding	19.9478	0.395275	0.50561	0.781779	0.434344	0.775097
ARX	ENSG00000004848	protein_coding	32.4389	-1.49308	0.616205	-2.42302	0.0153921	0.205216
SLC25A13	ENSG00000004864	protein_coding	3277.36	0.0952113	0.191643	0.496817	0.619318	0.872793
ST7	ENSG00000004866	protein_coding	2348.19	-0.0575839	0.131184	-0.438955	0.660694	0.890746
CDC27	ENSG00000004897	protein_coding	6169.87	0.267226	0.12016	2.22392	0.0261539	0.262682
SLC4A1	ENSG00000004939	protein_coding	9.91332	-1.0209	0.326597	-3.12587	0.00177279	0.0728697
CALCR	ENSG00000004948	protein_coding	17.1519	0.871199	0.405209	2.15	0.0315551	0.281556
HCCS	ENSG00000004961	protein_coding	1871.53	-0.116272	0.134082	-0.867169	0.38585	0.74444
DVL2	ENSG00000004975	protein_coding	3795.11	0.349955	0.182031	1.9225	0.054543	0.353564
PRSS22	ENSG00000005001	protein_coding	3637.54	-0.93572	0.355779	-2.63006	0.00853694	0.155998
UPF1	ENSG00000005007	protein_coding	13913.6	-0.0819157	0.125849	-0.650907	0.515107	0.822263
SKAP2	ENSG00000005020	protein_coding	3675.68	-0.0399176	0.17557	-0.227361	0.820143	0.950489
SLC25A5	ENSG00000005022	protein_coding	23732.3	0.00448513	0.150569	0.0297878	0.976236	0.994258
MCUB	ENSG00000005059	protein_coding	1481.31	0.0762086	0.1761	0.432756	0.665192	0.893004
HOXA11	ENSG00000005073	protein_coding	220.408	-0.660899	0.448922	-1.47219	0.140969	0.51142
POLR2J	ENSG00000005075	protein_coding	3052.25	0.233061	0.195442	1.19248	0.233071	0.616776
DHX33	ENSG00000005100	protein_coding	2781.91	0.191182	0.14857	1.28681	0.19816	0.582827
MEOX1	ENSG00000005102	protein_coding	228.615	1.00014	0.349937	2.85806	0.00426243	0.11267
THSD7A	ENSG00000005108	protein_coding	274.312	0.299774	0.325382	0.921298	0.356895	0.723126
LIG3	ENSG00000005156	protein_coding	3052.97	0.0760352	0.15075	0.504379	0.613995	0.870799
RPAP3	ENSG00000005175	protein_coding	2614.08	0.00975825	0.120993	0.0806516	0.935719	0.982563
ACSM3	ENSG00000005187	protein_coding	424.814	0.69948	0.449128	1.55742	0.119371	0.480449
REXO5	ENSG00000005189	protein_coding	444.283	0.187742	0.175836	1.06771	0.285651	0.667333
CIAPIN1	ENSG00000005194	protein_coding	3109.55	0.0233911	0.123554	0.189318	0.849844	0.958228
SPPL2B	ENSG00000005206	protein_coding	4236.06	-0.115874	0.1337	-0.86667	0.386123	0.744521
FAM214B	ENSG00000005238	protein_coding	2171.28	0.222465	0.210256	1.05806	0.290026	0.670082
COPZ2	ENSG00000005243	protein_coding	998.88	1.35467	0.349456	3.87652	0.000105962	0.0162456
PRKAR2B	ENSG00000005249	protein_coding	966.289	0.239073	0.383424	0.62352	0.532943	0.831589
MSL3	ENSG00000005302	protein_coding	2184.39	-0.119032	0.109888	-1.08321	0.278716	0.659841
CREBBP	ENSG00000005339	protein_coding	15241.2	0.208972	0.119101	1.75458	0.0793311	0.410875
TSPOAP1	ENSG00000005379	protein_coding	650.505	0.150682	0.318235	0.473494	0.635861	0.880097
MPO	ENSG00000005381	protein_coding	9.42862	-0.678394	0.378521	-1.79223	0.0730969	0.397348
PON1	ENSG00000005421	protein_coding	16.6997	-0.943946	0.558082	-1.69141	0.0907585	0.431608
GCFC2	ENSG00000005436	protein_coding	1879.42	0.151788	0.124606	1.21814	0.223171	0.60722
WDR54	ENSG00000005448	protein_coding	1027.2	0.484933	0.239478	2.02495	0.0428721	0.318188
CROT	ENSG00000005469	protein_coding	1851.43	-0.202942	0.224374	-0.904478	0.365742	0.729731
ABCB4	ENSG00000005471	protein_coding	74.6224	-0.107682	0.265292	-0.405899	0.684817	0.900157
KMT2E	ENSG00000005483	protein_coding	11260.2	-0.141045	0.148888	-0.947324	0.343474	0.713854
RHBDD2	ENSG00000005486	protein_coding	9657.98	0.251412	0.177028	1.42018	0.155556	0.531598
SOX8	ENSG00000005513	protein_coding	127.606	-0.515908	0.432418	-1.19308	0.23284	0.616623
IBTK	ENSG00000005700	protein_coding	6403.47	-0.0562394	0.171903	-0.327158	0.743549	0.923587
ZNF195	ENSG00000005801	protein_coding	1927.86	-0.306783	0.185715	-1.6519	0.0985542	0.445682
MYCBP2	ENSG00000005810	protein_coding	10140.4	0.11766	0.203727	0.577536	0.563577	0.847154
FBXL3	ENSG00000005812	protein_coding	5100.44	-0.0682235	0.132502	-0.514888	0.606631	0.867549
ITGAL	ENSG00000005844	protein_coding	1188.22	-0.00820168	0.362912	-0.0225996	0.98197	0.995678
PDK2	ENSG00000005882	protein_coding	1648.6	0.241283	0.170473	1.41537	0.15696	0.532649
ITGA3	ENSG00000005884	protein_coding	35868.4	0.593342	0.275047	2.15724	0.0309873	0.279948
ZFX	ENSG00000005889	protein_coding	3569.04	-0.00109207	0.143642	-0.0076027	0.993934	0.998536
LAMP2	ENSG00000005893	protein_coding	19434.6	0.206019	0.151092	1.36353	0.172714	0.552946
ITGA2B	ENSG00000005961	protein_coding	78.4632	0.679688	0.310334	2.19018	0.0285112	0.271824
ASB4	ENSG00000005981	protein_coding	39.3709	-2.06802	0.55531	-3.72408	0.000196032	0.0220314
GDE1	ENSG00000006007	protein_coding	6695.98	-0.106175	0.13914	-0.763082	0.445414	0.782916
REX1BD	ENSG00000006015	protein_coding	1614.48	0.143641	0.145729	0.985671	0.324295	0.699882
CRLF1	ENSG00000006016	protein_coding	714.64	1.7725	0.429697	4.125	3.7074e-05	0.00887788
OSBPL7	ENSG00000006025	protein_coding	1515.7	-0.481854	0.313362	-1.53769	0.124124	0.487634
TMEM98	ENSG00000006042	protein_coding	2256.02	-0.200585	0.28095	-0.713955	0.475255	0.800425
YBX2	ENSG00000006047	protein_coding	556.97	-0.372111	0.424419	-0.876755	0.38062	0.740544
KRT33A	ENSG00000006059	protein_coding	14.0093	-0.558981	0.630144	-0.887068	0.375042	0.73631
MAP3K14	ENSG00000006062	protein_coding	2066.99	-0.0675847	0.191761	-0.352443	0.724506	0.914731
ABCC8	ENSG00000006071	protein_coding	30.9048	-1.25654	0.621416	-2.02206	0.0431703	0.319425
CACNG3	ENSG00000006116	protein_coding	1.04068	0.438276	0.767411	0.571109	0.567925
TMEM132A	ENSG00000006118	protein_coding	9056.71	0.553624	0.273314	2.0256	0.042806	0.318055
AP2B1	ENSG00000006125	protein_coding	22651.6	-0.335519	0.194458	-1.7254	0.0844547	0.421255
TAC1	ENSG00000006128	protein_coding	4.73462	1.07363	0.707013	1.51855	0.128876	0.494317
ZNF263	ENSG00000006194	protein_coding	1986.9	0.048955	0.098796	0.495517	0.620236	0.873279
CX3CL1	ENSG00000006210	protein_coding	4655.92	-0.615885	0.385474	-1.59774	0.110102	0.465648
SPATA20	ENSG00000006282	protein_coding	3783.11	0.264313	0.181648	1.45508	0.145646	0.518631
CACNA1G	ENSG00000006283	protein_coding	45.1504	0.594442	0.340876	1.74387	0.0811819	0.414889
TNFRSF12A	ENSG00000006327	protein_coding	5091.26	0.0362339	0.278085	0.130298	0.896331	0.972925
DLX6	ENSG00000006377	protein_coding	323.656	-0.0510217	0.583225	-0.087482	0.930288	0.980984
MAP3K9	ENSG00000006432	protein_coding	3212.49	-0.356469	0.264761	-1.34638	0.178181	0.559543
RALA	ENSG00000006451	protein_coding	5876.75	-0.0562253	0.149045	-0.377236	0.705998	0.907351
BAIAP2L1	ENSG00000006453	protein_coding	10399	-0.0718671	0.213772	-0.336185	0.736731	0.920674
KDM7A	ENSG00000006459	protein_coding	4811.06	-0.0421022	0.203162	-0.207234	0.835827	0.955358
ETV1	ENSG00000006468	protein_coding	1156.26	0.333419	0.305632	1.09092	0.275309	0.656833
AGK	ENSG00000006530	protein_coding	2389.77	0.104705	0.157123	0.66639	0.505162	0.816847
ALDH3B1	ENSG00000006534	protein_coding	1888.54	-0.739169	0.373433	-1.97939	0.0477721	0.334085
TTC22	ENSG00000006555	protein_coding	6361.42	-0.38738	0.300957	-1.28716	0.198037	0.582827
PHTF2	ENSG00000006576	protein_coding	2733.77	0.476902	0.175771	2.71319	0.00666381	0.13855
CCL26	ENSG00000006606	protein_coding	105.027	0.515657	0.466806	1.10465	0.269312	0.651951
FARP2	ENSG00000006607	protein_coding	5203.88	-0.0858772	0.173821	-0.494056	0.621267	0.87368
USH1C	ENSG00000006611	protein_coding	1935.43	-0.816069	0.75914	-1.07499	0.282379	0.664384
GGCT	ENSG00000006625	protein_coding	3200.59	-0.112413	0.167368	-0.671651	0.501806	0.815539
DBF4	ENSG00000006634	protein_coding	2376.29	0.252785	0.199769	1.26538	0.205734	0.59062
TBXA2R	ENSG00000006638	protein_coding	217.907	-0.239272	0.246541	-0.970518	0.331789	0.705681
IFRD1	ENSG00000006652	protein_coding	4080.21	-0.34856	0.218342	-1.5964	0.110401	0.466111
LGALS14	ENSG00000006659	protein_coding	0.84991	0.973463	0.89284	1.0903	0.275581
COX10	ENSG00000006695	protein_coding	1592.58	0.113727	0.137195	0.828942	0.407137	0.75837
GTF2IRD1	ENSG00000006704	protein_coding	5514.9	0.229077	0.156578	1.46302	0.143461	0.514954
PAF1	ENSG00000006712	protein_coding	3868.44	-0.0661351	0.119226	-0.554704	0.579097	0.854149
VPS41	ENSG00000006715	protein_coding	4696.45	-0.00580638	0.12355	-0.0469961	0.962516	0.990451
ARHGAP44	ENSG00000006740	protein_coding	867.802	0.036578	0.392743	0.0931347	0.925797	0.980147
ELAC2	ENSG00000006744	protein_coding	5787.07	0.0716767	0.126132	0.568267	0.569854	0.850047
SCIN	ENSG00000006747	protein_coding	1012.25	-0.224708	0.446052	-0.503771	0.614423	0.870893
ARSD	ENSG00000006756	protein_coding	3015.15	-0.587608	0.215488	-2.72687	0.00639385	0.135931
PNPLA4	ENSG00000006757	protein_coding	906.35	0.322575	0.226883	1.42177	0.155094	0.531159
MYH13	ENSG00000006788	protein_coding	16.4163	0.487264	0.418256	1.16499	0.244023	0.628668
ADIPOR2	ENSG00000006831	protein_coding	7129.09	-0.0973895	0.159876	-0.609156	0.542421	0.836256
CDKL3	ENSG00000006837	protein_coding	47.8428	0.15518	0.158152	0.981202	0.326493	0.701116
UPP2	ENSG00000007001	protein_coding	8.63591	-0.29338	0.297023	-0.987734	0.323283	0.699278
PRSS21	ENSG00000007038	protein_coding	896.256	0.352986	0.556586	0.634198	0.525952	0.828026
MARK4	ENSG00000007047	protein_coding	4428.22	0.312519	0.147607	2.11723	0.0342403	0.289924
PROM1	ENSG00000007062	protein_coding	3605.83	-1.15782	0.677064	-1.71006	0.0872552	0.426191
CCDC124	ENSG00000007080	protein_coding	3063.67	-0.0219857	0.135818	-0.161876	0.871404	0.965371
CEACAM21	ENSG00000007129	protein_coding	40.9397	-0.155546	0.293166	-0.530575	0.595713	0.862483
PAFAH1B1	ENSG00000007168	protein_coding	10703.5	0.176717	0.126735	1.39438	0.163203	0.541419
NOS2	ENSG00000007171	protein_coding	1369.92	0.404621	0.619589	0.653047	0.513726	0.821702
DNAH9	ENSG00000007174	protein_coding	57.5955	0.305414	0.387504	0.788156	0.430606	0.772829
KIAA0100	ENSG00000007202	protein_coding	16516.5	-0.0644647	0.157056	-0.410455	0.681472	0.899749
SLC13A2	ENSG00000007216	protein_coding	51.1265	-0.743936	0.643576	-1.15594	0.247706	0.63217
GAS7	ENSG00000007237	protein_coding	2594.15	-0.00495538	0.352738	-0.0140483	0.988791	0.997237
TRAPPC6A	ENSG00000007255	protein_coding	776.939	0.103172	0.222499	0.463698	0.642864	0.88302
MATK	ENSG00000007264	protein_coding	219.617	0.898975	0.397521	2.26145	0.0237313	0.252458
CEACAM7	ENSG00000007306	protein_coding	2240.75	-0.818148	0.741661	-1.10313	0.269971	0.652252
CD79B	ENSG00000007312	protein_coding	148.7	0.106658	0.429853	0.248127	0.804036	0.945409
SCN4A	ENSG00000007314	protein_coding	19.1194	0.349329	0.376829	0.927021	0.353916	0.721378
ST7L	ENSG00000007341	protein_coding	842.771	-0.00901203	0.10204	-0.0883185	0.929624	0.980984
TKTL1	ENSG00000007350	protein_coding	47.154	1.22784	0.759844	1.61592	0.106112	0.459165
PAX6	ENSG00000007372	protein_coding	485.638	-0.904848	0.334493	-2.70514	0.00682766	0.139946
RPUSD1	ENSG00000007376	protein_coding	2051.05	0.273522	0.149176	1.83355	0.066721	0.382614
RHBDF1	ENSG00000007384	protein_coding	3251.78	0.0790127	0.149652	0.527977	0.597515	0.862918
LUC7L	ENSG00000007392	protein_coding	1963.12	-0.0701539	0.124246	-0.564638	0.57232	0.851
CACNA2D2	ENSG00000007402	protein_coding	164.72	-0.555086	0.302494	-1.83503	0.0665013	0.382363
BAIAP3	ENSG00000007516	protein_coding	349.098	0.986124	0.331939	2.9708	0.00297023	0.0938134
TSR3	ENSG00000007520	protein_coding	2172.86	0.356095	0.150981	2.35854	0.0183469	0.222875
PIGQ	ENSG00000007541	protein_coding	3286.83	0.156779	0.123075	1.27385	0.202718	0.586976
CRAMP1	ENSG00000007545	protein_coding	1950.8	0.0677686	0.127756	0.530453	0.595798	0.862483
TEAD3	ENSG00000007866	protein_coding	5206.08	0.0792545	0.137434	0.576672	0.564161	0.847502
SELE	ENSG00000007908	protein_coding	782.378	0.61412	0.459075	1.33773	0.180983	0.563697
DNAJC11	ENSG00000007923	protein_coding	2456.18	0.107478	0.13105	0.820136	0.412139	0.761316
FMO3	ENSG00000007933	protein_coding	231.001	0.288133	0.304771	0.945409	0.34445	0.714526
MYLIP	ENSG00000007944	protein_coding	1830.9	-0.261459	0.235798	-1.10883	0.267505	0.650268
NOX1	ENSG00000007952	protein_coding	156.178	-1.52965	0.390315	-3.919	8.89164e-05	0.0150125
E2F2	ENSG00000007968	protein_coding	1448.66	-0.0158698	0.202079	-0.078533	0.937404	0.98296
PSMB1	ENSG00000008018	protein_coding	10509.7	0.296079	0.140375	2.10921	0.0349266	0.292289
SYN1	ENSG00000008056	protein_coding	182.197	0.365028	0.337075	1.08293	0.27884	0.659964
JARID2	ENSG00000008083	protein_coding	4494.92	0.348821	0.210138	1.65996	0.0969222	0.442741
CDKL5	ENSG00000008086	protein_coding	1618.44	-0.369231	0.227555	-1.6226	0.104674	0.457534
CAMK1G	ENSG00000008118	protein_coding	40.9451	0.779469	0.293978	2.65146	0.00801454	0.151515
CDK11A	ENSG00000008128	protein_coding	683.91	-0.515254	0.178597	-2.88501	0.00391406	0.107741
NADK	ENSG00000008130	protein_coding	5076.59	-0.321915	0.140942	-2.28402	0.0223703	0.24479
TFAP2B	ENSG00000008196	protein_coding	39.4576	-1.31381	0.683806	-1.92131	0.0546921	0.353954
TFAP2D	ENSG00000008197	protein_coding	2.40368	0.949537	0.876155	1.08375	0.278474	0.659729
DLEC1	ENSG00000008226	protein_coding	77.2532	-0.0773926	0.262747	-0.294552	0.768336	0.932254
CYTH3	ENSG00000008256	protein_coding	3358.53	0.12683	0.167056	0.759209	0.447728	0.784736
ADAM22	ENSG00000008277	protein_coding	461.584	0.323387	0.394886	0.818937	0.412822	0.761949
SYPL1	ENSG00000008282	protein_coding	17477.4	0.0718527	0.183657	0.391232	0.695625	0.904683
CYB561	ENSG00000008283	protein_coding	5981.35	-0.557071	0.146023	-3.81496	0.000136208	0.0179941
SPAG9	ENSG00000008294	protein_coding	10576.6	0.122453	0.15156	0.80795	0.419119	0.765793
CELSR3	ENSG00000008300	protein_coding	2369.68	-0.53049	0.372173	-1.42539	0.154045	0.529575
AASS	ENSG00000008311	protein_coding	635.098	-0.0288869	0.258391	-0.111795	0.910986	0.977195
PLEKHG6	ENSG00000008323	protein_coding	3527.35	0.0534556	0.342957	0.155867	0.876138	0.965879
SS18L2	ENSG00000008324	protein_coding	893.349	-0.216825	0.126218	-1.71786	0.0858219	0.423535
MPND	ENSG00000008382	protein_coding	838.584	-0.0902652	0.149052	-0.605595	0.544784	0.83759
MGST1	ENSG00000008394	protein_coding	11715.9	-0.574571	0.38892	-1.47735	0.139582	0.509212
CRY1	ENSG00000008405	protein_coding	1804.56	-0.0622144	0.146648	-0.424244	0.671388	0.894647
PGLYRP1	ENSG00000008438	protein_coding	10.4274	-0.298792	0.271203	-1.10173	0.27058	0.652827
NFIX	ENSG00000008441	protein_coding	12005.7	-0.106929	0.198051	-0.539907	0.589261	0.859483
ST3GAL1	ENSG00000008513	protein_coding	6861.86	-0.13771	0.292262	-0.471187	0.637507	0.88103
MMP25	ENSG00000008516	protein_coding	300.006	-0.12852	0.254726	-0.504543	0.61388	0.870799
IL32	ENSG00000008517	protein_coding	5978.97	0.202437	0.326675	0.61969	0.535462	0.832693
PKD1	ENSG00000008710	protein_coding	10869.9	0.3412	0.190144	1.79443	0.0727444	0.396429
MAPK8IP2	ENSG00000008735	protein_coding	1229.05	0.0485175	0.369631	0.13126	0.89557	0.972575
MED24	ENSG00000008838	protein_coding	8599.63	-0.291811	0.209895	-1.39027	0.164448	0.542515
RHOBTB2	ENSG00000008853	protein_coding	1423.93	-0.0959342	0.217283	-0.441517	0.658839	0.88998
HEATR5B	ENSG00000008869	protein_coding	3648.72	-0.129888	0.0983663	-1.32045	0.186684	0.570261
SEC62	ENSG00000008952	protein_coding	16461.6	-0.0244357	0.162268	-0.150589	0.8803	0.967301
RPS20	ENSG00000008988	protein_coding	49910.6	0.0960797	0.181591	0.529099	0.596736	0.862659
CSDE1	ENSG00000009307	protein_coding	35663.4	-0.00204736	0.127967	-0.0159991	0.987235	0.99691
UBE3C	ENSG00000009335	protein_coding	10540	-0.0467224	0.145081	-0.322044	0.747419	0.92505
REV3L	ENSG00000009413	protein_coding	3201.43	0.0133598	0.159049	0.0839983	0.933058	0.981817
TENM1	ENSG00000009694	protein_coding	377.439	2.17499	0.569489	3.81919	0.000133891	0.0179941
PAX7	ENSG00000009709	protein_coding	135.227	0.626275	0.944977	0.66274	0.507497	0.817629
MASP2	ENSG00000009724	protein_coding	114.118	-0.250298	0.247834	-1.00994	0.312522	0.690626
IYD	ENSG00000009765	protein_coding	599.757	-0.197148	0.722904	-0.272717	0.785071	0.938316
FAM76A	ENSG00000009780	protein_coding	889.487	0.0693785	0.115453	0.600924	0.547891	0.839403
TRAF3IP3	ENSG00000009790	protein_coding	384.503	-0.000403322	0.329309	-0.00122475	0.999023	0.99966
POMT2	ENSG00000009830	protein_coding	1995.19	0.211465	0.155812	1.35718	0.174725	0.556175
VTA1	ENSG00000009844	protein_coding	5185.42	-0.32684	0.147309	-2.21875	0.0265041	0.264161
MLXIPL	ENSG00000009950	protein_coding	904.291	-0.841756	0.49847	-1.68868	0.0912809	0.432982
BAZ1B	ENSG00000009954	protein_coding	12130.6	0.147148	0.12716	1.15719	0.247196	0.631629
RANBP9	ENSG00000010017	protein_coding	5849	-0.0227675	0.196632	-0.115788	0.907821	0.976569
ETV7	ENSG00000010030	protein_coding	994.954	0.0414365	0.285169	0.145305	0.88447	0.968822
SPRTN	ENSG00000010072	protein_coding	1360.9	0.113832	0.129656	0.877954	0.379969	0.740021
EEF1AKNMT	ENSG00000010165	protein_coding	2376.33	-0.0433571	0.113469	-0.382105	0.702384	0.906293
DYRK4	ENSG00000010219	protein_coding	1034.03	0.243519	0.17907	1.35991	0.173858	0.554589
ZNF207	ENSG00000010244	protein_coding	15724	-0.0020881	0.0790821	-0.0264042	0.978935	0.994884
UQCRC1	ENSG00000010256	protein_coding	12130.2	-0.119668	0.130111	-0.919734	0.357712	0.723727
STARD3NL	ENSG00000010270	protein_coding	1688.57	-0.353553	0.17468	-2.024	0.04297	0.318573
CD9	ENSG00000010278	protein_coding	39866.8	0.299642	0.27341	1.09594	0.273103	0.654926
HHATL	ENSG00000010282	protein_coding	1.51558	0.102945	0.603276	0.170643	0.864505
NCAPD2	ENSG00000010292	protein_coding	16947.5	0.115361	0.203264	0.567544	0.570344	0.850181
IFFO1	ENSG00000010295	protein_coding	392.354	0.328525	0.22297	1.47341	0.140642	0.510985
GIPR	ENSG00000010310	protein_coding	175.722	-0.428105	0.327322	-1.3079	0.190906	0.574226
PHF7	ENSG00000010318	protein_coding	284.115	0.160049	0.170642	0.937926	0.348283	0.716835
SEMA3G	ENSG00000010319	protein_coding	456.714	0.152362	0.305828	0.498193	0.618348	0.87239
NISCH	ENSG00000010322	protein_coding	5920.95	-0.37602	0.156589	-2.40132	0.0163363	0.211329
STAB1	ENSG00000010327	protein_coding	3497.56	0.0591588	0.269186	0.21977	0.826051	0.952204
FUZ	ENSG00000010361	protein_coding	478.594	0.282636	0.283777	0.995982	0.319259	0.696508
SLC6A13	ENSG00000010379	protein_coding	8.46155	0.495129	0.331541	1.49342	0.135329	0.503915
IDS	ENSG00000010404	protein_coding	11256.9	0.0412422	0.18733	0.220158	0.825748	0.952077
PRSS3	ENSG00000010438	protein_coding	3098.38	-0.642028	0.566565	-1.13319	0.257133	0.640913
ZNF200	ENSG00000010539	protein_coding	899.86	0.0596863	0.132072	0.451922	0.651325	0.887176
CD4	ENSG00000010610	protein_coding	2491.92	-0.0486967	0.294526	-0.165339	0.868677	0.964559
LRRC23	ENSG00000010626	protein_coding	430.973	0.408225	0.20589	1.98273	0.0473974	0.332991
BTK	ENSG00000010671	protein_coding	255.007	-0.022183	0.317619	-0.0698417	0.94432	0.985529
HFE	ENSG00000010704	protein_coding	973.917	0.370798	0.164795	2.25005	0.0244455	0.255749
SCMH1	ENSG00000010803	protein_coding	3321.25	-0.0386159	0.16799	-0.22987	0.818193	0.949747
FYN	ENSG00000010810	protein_coding	1934.05	-0.224003	0.211259	-1.06033	0.288996	0.66961
HIVEP2	ENSG00000010818	protein_coding	6284.59	0.253849	0.159568	1.59085	0.111643	0.468541
FMO1	ENSG00000010932	protein_coding	305.66	0.866457	0.346562	2.50015	0.012414	0.187231
ELOA	ENSG00000011007	protein_coding	5549.95	0.0511388	0.121713	0.42016	0.674369	0.895799
LYPLA2	ENSG00000011009	protein_coding	4726.6	0.0467593	0.135225	0.345789	0.729502	0.917209
CLCN6	ENSG00000011021	protein_coding	1676.45	-0.16938	0.123267	-1.37409	0.169414	0.548866
MRC2	ENSG00000011028	protein_coding	10028.3	0.412174	0.306026	1.34686	0.178025	0.559386
NME1-NME2	ENSG00000011052	protein_coding	53.9531	0.0804772	0.270945	0.297024	0.766448	0.931538
SLC6A7	ENSG00000011083	protein_coding	52.7796	-1.63444	0.527047	-3.10114	0.00192779	0.0759462
TSPAN9	ENSG00000011105	protein_coding	3790.17	0.820369	0.260622	3.14774	0.0016454	0.0702984
BTBD7	ENSG00000011114	protein_coding	4555.11	0.113263	0.137467	0.823932	0.409978	0.760084
APBA3	ENSG00000011132	protein_coding	1613.06	0.0671285	0.138363	0.485163	0.627561	0.875823
MKS1	ENSG00000011143	protein_coding	994.414	0.12048	0.14131	0.852592	0.393886	0.749407
ABHD5	ENSG00000011198	protein_coding	1460.66	-0.00641371	0.215573	-0.029752	0.976265	0.994258
ANOS1	ENSG00000011201	protein_coding	1289.75	0.434982	0.374428	1.16172	0.245347	0.629728
AKAP8L	ENSG00000011243	protein_coding	2370.65	-0.199935	0.102703	-1.94672	0.0515677	0.345221
MBTD1	ENSG00000011258	protein_coding	2193.61	-0.129143	0.135968	-0.949803	0.342212	0.712709
UTP18	ENSG00000011260	protein_coding	2672.55	0.0865437	0.13195	0.65588	0.511901	0.82045
RNF216	ENSG00000011275	protein_coding	4594.39	0.144176	0.121291	1.18868	0.234567	0.618252
TTC19	ENSG00000011295	protein_coding	3232.8	-0.348193	0.139617	-2.49392	0.0126342	0.188164
PTBP1	ENSG00000011304	protein_coding	33945.5	0.0986814	0.0993338	0.993432	0.320499	0.697254
DPF1	ENSG00000011332	protein_coding	383.926	1.14606	0.394201	2.9073	0.00364559	0.10384
SYT7	ENSG00000011347	protein_coding	2375.16	-0.870588	0.404484	-2.15234	0.0313703	0.281146
LARS2	ENSG00000011376	protein_coding	1869.17	-0.0440562	0.129845	-0.339297	0.734386	0.919539
PIK3C2A	ENSG00000011405	protein_coding	7252.44	-0.0861632	0.138036	-0.624208	0.532491	0.831216
PLAUR	ENSG00000011422	protein_coding	4575.07	-0.0561087	0.258265	-0.217253	0.828011	0.952887
ANLN	ENSG00000011426	protein_coding	10449.6	-0.065774	0.242888	-0.2708	0.786545	0.938906
WIZ	ENSG00000011451	protein_coding	9931.7	0.0250547	0.142444	0.175892	0.860379	0.961963
RABGAP1	ENSG00000011454	protein_coding	5971.72	0.196446	0.131412	1.49489	0.134942	0.503747
DCN	ENSG00000011465	protein_coding	18491.9	1.11492	0.344437	3.23692	0.00120829	0.0603122
QPCTL	ENSG00000011478	protein_coding	596.13	0.0976059	0.145559	0.670559	0.502501	0.815758
PPP5C	ENSG00000011485	protein_coding	4433.96	0.110257	0.105566	1.04444	0.296282	0.675172
CEP68	ENSG00000011523	protein_coding	2978	0.199439	0.190464	1.04712	0.295042	0.674289
MAP4K3	ENSG00000011566	protein_coding	3801.1	-0.263639	0.129079	-2.04246	0.0411058	0.3121
ZBTB32	ENSG00000011590	protein_coding	90.9498	0.34987	0.309789	1.12938	0.258737	0.641857
TYROBP	ENSG00000011600	protein_coding	2331.47	0.067497	0.322622	0.209214	0.834282	0.954991
TMEM159	ENSG00000011638	protein_coding	2570.14	0.308762	0.178984	1.72509	0.0845121	0.42133
GABRA3	ENSG00000011677	protein_coding	414.407	1.06427	0.530369	2.00666	0.0447863	0.325184
BRCA1	ENSG00000012048	protein_coding	3459.91	0.243907	0.204172	1.19461	0.232239	0.616309
ERCC1	ENSG00000012061	protein_coding	3439.17	0.538067	0.157499	3.41632	0.000634733	0.0424117
CD22	ENSG00000012124	protein_coding	259.769	0.158347	0.466572	0.339384	0.73432	0.919539
SEMA3B	ENSG00000012171	protein_coding	2190.91	-1.01472	0.382887	-2.65018	0.00804478	0.151821
MBTPS2	ENSG00000012174	protein_coding	2106.74	0.0173823	0.142647	0.121855	0.903014	0.975142
PRICKLE3	ENSG00000012211	protein_coding	2633.39	0.174166	0.15769	1.10448	0.269384	0.651953
LTF	ENSG00000012223	protein_coding	1380.15	-1.32882	0.623635	-2.13076	0.033109	0.286294
EXTL3	ENSG00000012232	protein_coding	7071.11	0.460287	0.224491	2.05036	0.0403294	0.309962
NR1H4	ENSG00000012504	protein_coding	11.0902	0.517622	0.68788	0.752489	0.451757	0.78653
ELOVL5	ENSG00000012660	protein_coding	5878.03	0.563562	0.288796	1.95142	0.0510073	0.343847
ALOX5	ENSG00000012779	protein_coding	1269.73	-0.24268	0.345114	-0.703189	0.481938	0.804419
KDM5D	ENSG00000012817	protein_coding	1499.67	-0.163327	0.518569	-0.314957	0.752794	0.927248
CALCOCO1	ENSG00000012822	protein_coding	3871.03	0.0326652	0.172537	0.189322	0.84984	0.958228
UBR7	ENSG00000012963	protein_coding	3313.74	0.180001	0.132856	1.35486	0.175462	0.556648
MAP4K5	ENSG00000012983	protein_coding	4963.82	0.221649	0.143227	1.54754	0.121734	0.484109
EHD3	ENSG00000013016	protein_coding	2578.49	-0.199331	0.354879	-0.561687	0.574329	0.851776
PSMC4	ENSG00000013275	protein_coding	6926.24	0.114271	0.141263	0.808926	0.418557	0.765462
MAN2B2	ENSG00000013288	protein_coding	5112.55	-0.0994801	0.159328	-0.624374	0.532382	0.831216
SLC7A14	ENSG00000013293	protein_coding	9.04938	0.129382	0.497915	0.259848	0.794981	0.942499
CLDN11	ENSG00000013297	protein_coding	142.447	-0.277087	0.335653	-0.825516	0.409079	0.759564
SLC25A39	ENSG00000013306	protein_coding	13263.6	-0.224621	0.155518	-1.44434	0.148644	0.522781
MVP	ENSG00000013364	protein_coding	15180.2	-0.0451338	0.213676	-0.211226	0.832711	0.954305
NUB1	ENSG00000013374	protein_coding	4794.12	-0.0273834	0.14492	-0.188955	0.850128	0.958406
PGM3	ENSG00000013375	protein_coding	3373.62	-0.19147	0.142562	-1.34307	0.17925	0.561107
RWDD2A	ENSG00000013392	protein_coding	354.652	-0.183756	0.167679	-1.09588	0.27313	0.654948
CLK1	ENSG00000013441	protein_coding	5633.55	-0.213714	0.14772	-1.44675	0.147967	0.521923
POLR3B	ENSG00000013503	protein_coding	1322.32	0.0237407	0.156859	0.151351	0.879699	0.967146
ANGEL1	ENSG00000013523	protein_coding	2764.15	0.0851054	0.134809	0.631305	0.527841	0.829148
RNF14	ENSG00000013561	protein_coding	2349.82	0.00533145	0.0998237	0.0534086	0.957406	0.989072
DNASE1L1	ENSG00000013563	protein_coding	1575.12	0.253932	0.161622	1.57115	0.116147	0.475916
DDX11	ENSG00000013573	protein_coding	3443.11	0.0289995	0.17463	0.166063	0.868107	0.96441
HEBP1	ENSG00000013583	protein_coding	2187.74	0.0353559	0.16027	0.220602	0.825402	0.952012
GPRC5A	ENSG00000013588	protein_coding	32834.6	-0.95182	0.493373	-1.92921	0.053705	0.351114
MAMLD1	ENSG00000013619	protein_coding	832.436	0.427082	0.299256	1.42715	0.153538	0.528757
CD6	ENSG00000013725	protein_coding	541.827	-0.245833	0.332621	-0.73908	0.459858	0.791743
TACC3	ENSG00000013810	protein_coding	5761.27	-0.117626	0.203675	-0.577519	0.563589	0.847154
UFL1	ENSG00000014123	protein_coding	3965.39	-0.0742154	0.121041	-0.613145	0.539781	0.835223
POLA2	ENSG00000014138	protein_coding	2775.54	0.377158	0.183344	2.05711	0.0396757	0.30736
ZC3H3	ENSG00000014164	protein_coding	5688.43	0.122977	0.136798	0.898966	0.368671	0.732583
CAPN1	ENSG00000014216	protein_coding	33510	-0.129336	0.19047	-0.679036	0.497115	0.813239
ACP3	ENSG00000014257	protein_coding	1597.57	-0.559698	0.390427	-1.43355	0.1517	0.527013
MDH1	ENSG00000014641	protein_coding	7446.83	0.00778426	0.105149	0.0740305	0.940986	0.984262
SLC30A9	ENSG00000014824	protein_coding	4724.37	0.00170469	0.126391	0.0134874	0.989239	0.997309
MTMR11	ENSG00000014914	protein_coding	2994.98	-0.711366	0.348452	-2.0415	0.0412009	0.312565
COX15	ENSG00000014919	protein_coding	3487.66	-0.0122777	0.108722	-0.112928	0.910088	0.976972
CCDC88C	ENSG00000015133	protein_coding	6753.78	-0.193169	0.187102	-1.03242	0.301873	0.68083
YAF2	ENSG00000015153	protein_coding	1183.27	0.0408681	0.112284	0.363971	0.71588	0.911582
ZMYND11	ENSG00000015171	protein_coding	6065.48	0.172825	0.132489	1.30445	0.19208	0.57531
WAS	ENSG00000015285	protein_coding	634.599	-0.111618	0.286817	-0.389162	0.697156	0.904965
DPEP1	ENSG00000015413	protein_coding	713.6	-5.55464	0.584552	-9.50239	2.05126e-21	3.75769e-17
BID	ENSG00000015475	protein_coding	2839.36	0.0485256	0.18444	0.263097	0.792476	0.941391
MATR3	ENSG00000015479	protein_coding	587.358	-0.102173	0.133465	-0.765548	0.443945	0.781736
NPC1L1	ENSG00000015520	protein_coding	293.884	-1.03296	0.53292	-1.9383	0.0525863	0.348023
XYLT2	ENSG00000015532	protein_coding	3670.2	-0.294101	0.177315	-1.65864	0.0971888	0.443382
RGPD5	ENSG00000015568	protein_coding	13.9586	-0.415256	0.20864	-1.99029	0.0465586	0.330267
STMN4	ENSG00000015592	protein_coding	3.58652	1.27291	0.455096	2.79701	0.00515775	0.123996
NUDCD3	ENSG00000015676	protein_coding	7496.71	0.14219	0.117204	1.21318	0.22506	0.609269
ISL1	ENSG00000016082	protein_coding	86.7635	-0.946789	0.638603	-1.48259	0.138182	0.507389
CHDH	ENSG00000016391	protein_coding	1414.37	-1.11872	0.477913	-2.34085	0.0192398	0.227651
IL20RA	ENSG00000016402	protein_coding	1254.13	-0.142294	0.304106	-0.467908	0.639851	0.882027
CLCA1	ENSG00000016490	protein_coding	13.3475	-0.179598	0.764816	-0.234825	0.814345	0.948679
CLCA4	ENSG00000016602	protein_coding	8673.79	-1.12904	0.748611	-1.50819	0.131507	0.498412
GLT8D1	ENSG00000016864	protein_coding	2205.05	-0.177031	0.11758	-1.50563	0.132163	0.499502
ATP2C1	ENSG00000017260	protein_coding	14243	0.070199	0.159665	0.439664	0.660181	0.890554
IGF1	ENSG00000017427	protein_coding	138.496	1.02347	0.473806	2.16009	0.0307655	0.279407
SLC38A5	ENSG00000017483	protein_coding	1991.08	0.0907473	0.448001	0.20256	0.839479	0.956163
RALBP1	ENSG00000017797	protein_coding	9947.36	0.103328	0.169054	0.611211	0.54106	0.835547
RUFY3	ENSG00000018189	protein_coding	2311.52	0.13222	0.160779	0.82237	0.410866	0.760537
CNTN1	ENSG00000018236	protein_coding	2866.47	0.532562	0.564112	0.944071	0.345133	0.715021
SLC11A1	ENSG00000018280	protein_coding	753.713	0.309047	0.244467	1.26417	0.20617	0.590733
WWTR1	ENSG00000018408	protein_coding	10942.9	0.315291	0.232415	1.35658	0.174914	0.556232
AGPS	ENSG00000018510	protein_coding	5749.46	0.127067	0.15084	0.842393	0.399568	0.753229
ZNF806	ENSG00000018607	transcribed_unprocessed_pseudogene	1.30337	-0.833001	0.605152	-1.37652	0.168662
CXorf56	ENSG00000018610	protein_coding	1210.51	0.15363	0.114937	1.33665	0.181337	0.564013
ATP1A2	ENSG00000018625	protein_coding	392.258	1.44069	0.581879	2.47592	0.0132893	0.192607
TTC27	ENSG00000018699	protein_coding	1620.8	0.24313	0.117266	2.07331	0.0381435	0.303379
ZNF582	ENSG00000018869	protein_coding	51.4535	0.328198	0.330633	0.992633	0.320889	0.697623
VSIG2	ENSG00000019102	protein_coding	1025.68	-0.799837	0.632127	-1.26531	0.20576	0.59062
PHLDB1	ENSG00000019144	protein_coding	3427.33	0.285711	0.206271	1.38512	0.166014	0.544531
MARCO	ENSG00000019169	protein_coding	214.87	0.508436	0.481582	1.05576	0.291077	0.670849
CYP24A1	ENSG00000019186	protein_coding	1031.58	1.05767	0.546549	1.93517	0.0529693	0.349216
PRDM11	ENSG00000019485	protein_coding	1676.18	0.131739	0.18195	0.724039	0.469042	0.796886
SYT13	ENSG00000019505	protein_coding	1647.44	-0.146312	0.682579	-0.214352	0.830273	0.953808
SNAI2	ENSG00000019549	protein_coding	4821.7	0.638222	0.398058	1.60334	0.108859	0.463709
CD74	ENSG00000019582	protein_coding	106609	0.0819997	0.326162	0.251408	0.801499	0.944748
HGF	ENSG00000019991	protein_coding	354.745	-0.114077	0.368327	-0.309716	0.756777	0.928404
ZRANB1	ENSG00000019995	protein_coding	1618.24	0.0210518	0.136012	0.15478	0.876995	0.965978
NCDN	ENSG00000020129	protein_coding	3287.96	0.418739	0.161552	2.59198	0.00954261	0.164752
ADGRA2	ENSG00000020181	protein_coding	3163.07	0.453889	0.257872	1.76013	0.0783853	0.408653
CCT8L1P	ENSG00000020219	processed_pseudogene	2.62018	-0.693696	0.363116	-1.9104	0.0560818	0.357319
ZFP64	ENSG00000020256	protein_coding	3057.92	0.248564	0.148327	1.67578	0.0937803	0.43753
MNAT1	ENSG00000020426	protein_coding	1234.6	0.268379	0.170997	1.56949	0.116534	0.476568
SAMD4A	ENSG00000020577	protein_coding	1753.22	-0.190302	0.294906	-0.645298	0.518734	0.824616
RUNX3	ENSG00000020633	protein_coding	3496.73	-0.34461	0.317696	-1.08472	0.278047	0.659315
MRE11	ENSG00000020922	protein_coding	2460.86	0.153436	0.138509	1.10777	0.26796	0.650718
PLEKHB1	ENSG00000021300	protein_coding	1264.86	-1.43597	0.54058	-2.65635	0.00789908	0.150733
SERPINB1	ENSG00000021355	protein_coding	21598.8	-0.437372	0.35037	-1.24832	0.211915	0.596592
CYP3A43	ENSG00000021461	protein_coding	5.97802	-0.193274	0.33433	-0.578095	0.5632	0.846937
SLC7A9	ENSG00000021488	protein_coding	86.8978	0.376198	0.504151	0.746202	0.455545	0.788989
SPAST	ENSG00000021574	protein_coding	3524.62	0.000608445	0.141474	0.00430075	0.996569	0.999268
NRXN3	ENSG00000021645	protein_coding	544.629	1.18751	0.477767	2.48555	0.0129351	0.190481
OSBPL5	ENSG00000021762	protein_coding	2238.34	0.0415134	0.179539	0.231222	0.817143	0.949584
AQR	ENSG00000021776	protein_coding	5684.53	0.0180276	0.119357	0.151039	0.879945	0.967192
CPS1	ENSG00000021826	protein_coding	1447.99	1.30139	0.577804	2.25231	0.0243026	0.255241
C8B	ENSG00000021852	protein_coding	3.00498	0.526952	0.615604	0.855992	0.392002	0.748596
FHL1	ENSG00000022267	protein_coding	4491.88	0.780535	0.434858	1.79492	0.0726662	0.396327
RTF2	ENSG00000022277	protein_coding	5038.14	0.081414	0.104454	0.779423	0.435731	0.776107
GABRA1	ENSG00000022355	protein_coding	2.36192	0.59877	1.01958	0.587274	0.55702	0.844426
NLRP2	ENSG00000022556	protein_coding	2365.9	-0.425601	0.572824	-0.742987	0.45749	0.790488
SLC45A4	ENSG00000022567	protein_coding	3301.1	-0.436492	0.217983	-2.00241	0.0452405	0.32622
RNF10	ENSG00000022840	protein_coding	15277.9	0.0339107	0.120994	0.280268	0.779272	0.936222
ZNF839	ENSG00000022976	protein_coding	430.531	-0.013956	0.147761	-0.0944496	0.924752	0.979625
ZDHHC6	ENSG00000023041	protein_coding	2768.99	-0.276037	0.125636	-2.19712	0.0280116	0.270926
GRAMD1B	ENSG00000023171	protein_coding	1230.03	-0.0224433	0.512546	-0.0437878	0.965074	0.991008
RNH1	ENSG00000023191	protein_coding	9620.34	0.279029	0.138324	2.01721	0.0436733	0.321628
NDUFS1	ENSG00000023228	protein_coding	8711.36	-0.421181	0.147032	-2.86455	0.00417602	0.11167
RB1CC1	ENSG00000023287	protein_coding	8358.4	-0.125554	0.150057	-0.836705	0.402758	0.755182
ERP44	ENSG00000023318	protein_coding	7515.97	-0.0116906	0.138597	-0.0843494	0.932779	0.981808
ALAS1	ENSG00000023330	protein_coding	3933.67	-0.218041	0.186812	-1.16717	0.243141	0.627648
BIRC3	ENSG00000023445	protein_coding	6265.95	-0.219663	0.416734	-0.527106	0.59812	0.863443
AKAP11	ENSG00000023516	protein_coding	6324.32	0.0274925	0.140469	0.195719	0.84483	0.957332
GLRX2	ENSG00000023572	protein_coding	557.557	0.0789779	0.133583	0.591228	0.554368	0.84314
SNAPC1	ENSG00000023608	protein_coding	1191.41	0.155475	0.240522	0.646406	0.518016	0.824281
DERA	ENSG00000023697	protein_coding	3347.85	0.261909	0.183307	1.4288	0.153063	0.528542
STRAP	ENSG00000023734	protein_coding	9546.05	-0.0592925	0.151223	-0.392086	0.694995	0.904438
ABCC2	ENSG00000023839	protein_coding	355.142	0.484729	0.434515	1.11556	0.264609	0.647357
DEF6	ENSG00000023892	protein_coding	2131.19	0.26293	0.178809	1.47045	0.14144	0.512108
PLEKHO1	ENSG00000023902	protein_coding	2123.32	0.301821	0.239689	1.25922	0.207951	0.59245
GCLM	ENSG00000023909	protein_coding	8615.97	0.300313	0.385409	0.779208	0.435857	0.776209
UBR2	ENSG00000024048	protein_coding	6390.92	0.0573866	0.177279	0.323707	0.74616	0.92448
EHD2	ENSG00000024422	protein_coding	17464.4	0.721603	0.263405	2.73952	0.00615292	0.134361
DEPDC1	ENSG00000024526	protein_coding	2386.94	0.172358	0.195667	0.88087	0.378388	0.73876
CCDC28A	ENSG00000024862	protein_coding	1039.9	-0.340585	0.153183	-2.22339	0.0261893	0.262755
RRAGD	ENSG00000025039	protein_coding	1167.8	-0.212005	0.340944	-0.621817	0.534062	0.832283
HSF2	ENSG00000025156	protein_coding	1069.11	-0.00559833	0.132039	-0.0423991	0.966181	0.991224
PHF20	ENSG00000025293	protein_coding	4062.56	0.0666638	0.136878	0.48703	0.626237	0.875263
HSD17B6	ENSG00000025423	protein_coding	200.664	0.913697	0.305867	2.98724	0.00281513	0.0908899
NR1H3	ENSG00000025434	protein_coding	885.747	-0.131853	0.233597	-0.564445	0.572451	0.851069
TYMP	ENSG00000025708	protein_coding	17800.9	0.345172	0.316445	1.09078	0.275369	0.656833
NCAPH2	ENSG00000025770	protein_coding	3466.04	0.407602	0.150119	2.71519	0.00662375	0.138419
TOMM34	ENSG00000025772	protein_coding	3713.26	-0.0891767	0.141945	-0.628247	0.529842	0.830261
SEC63	ENSG00000025796	protein_coding	7139.9	-0.166264	0.104055	-1.59785	0.110077	0.465597
KPNA6	ENSG00000025800	protein_coding	10040.5	0.186927	0.11258	1.6604	0.0968342	0.442741
VIM	ENSG00000026025	protein_coding	30733.3	0.599346	0.244078	2.45556	0.0140667	0.197654
RTEL1-TNFRSF6B	ENSG00000026036	protein_coding	538.415	-0.387	0.223239	-1.73357	0.0829949	0.41832
FAS	ENSG00000026103	protein_coding	1531.9	0.412742	0.236577	1.74464	0.0810477	0.414551
RNASET2	ENSG00000026297	protein_coding	2844.11	-0.152937	0.243125	-0.629045	0.529319	0.829937
CD44	ENSG00000026508	protein_coding	69094.9	0.449472	0.265007	1.69608	0.0898716	0.430533
KCNG1	ENSG00000026559	protein_coding	508.3	0.471475	0.47705	0.988313	0.322999	0.699133
AGPAT4	ENSG00000026652	protein_coding	1112.91	0.529487	0.280841	1.88536	0.0593811	0.365309
SLAMF7	ENSG00000026751	protein_coding	1191.44	0.0580294	0.399442	0.145276	0.884493	0.968822
BTN3A1	ENSG00000026950	protein_coding	3217.41	0.109369	0.238598	0.458383	0.646677	0.885051
MIPEP	ENSG00000027001	protein_coding	1389.27	-0.152323	0.157335	-0.968139	0.332975	0.706605
PRKCH	ENSG00000027075	protein_coding	2963.63	0.00376195	0.18788	0.0200232	0.984025	0.996175
INSRR	ENSG00000027644	protein_coding	12.6106	-0.00206867	0.352213	-0.00587334	0.995314	0.998817
IFNGR1	ENSG00000027697	protein_coding	9948.26	0.297362	0.15949	1.86445	0.0622579	0.373016
B4GALT7	ENSG00000027847	protein_coding	1736.25	-0.0459648	0.142319	-0.322971	0.746717	0.924639
SH2D2A	ENSG00000027869	protein_coding	683.465	0.585234	0.256523	2.28141	0.0225241	0.246046
VRK2	ENSG00000028116	protein_coding	1783.08	0.0573599	0.159618	0.359357	0.719328	0.912915
TNFRSF1B	ENSG00000028137	protein_coding	3177.41	-0.93593	0.308191	-3.03685	0.00239065	0.0843009
VEZT	ENSG00000028203	protein_coding	6132.35	0.172186	0.124811	1.37958	0.167716	0.546289
POU2F2	ENSG00000028277	protein_coding	1078.89	0.136265	0.237861	0.572875	0.566729	0.849013
BRD9	ENSG00000028310	protein_coding	3684.54	0.0485609	0.160677	0.302228	0.762479	0.930305
SNX1	ENSG00000028528	protein_coding	6542.18	0.109935	0.107598	1.02171	0.306916	0.685849
TBPL1	ENSG00000028839	protein_coding	1281.55	-0.309256	0.155942	-1.98315	0.0473508	0.332855
ARNTL2	ENSG00000029153	protein_coding	8773.75	0.214976	0.297015	0.72379	0.469195	0.797031
BCLAF1	ENSG00000029363	protein_coding	12145.3	-0.0362555	0.0941066	-0.385259	0.700045	0.905746
SLC39A9	ENSG00000029364	protein_coding	8103.81	0.0266597	0.122229	0.218113	0.827341	0.952702
ANK1	ENSG00000029534	protein_coding	510.424	0.0363389	0.392598	0.0925601	0.926253	0.980147
IBSP	ENSG00000029559	protein_coding	109.094	-0.131316	0.367849	-0.356984	0.721104	0.913203
TFB1M	ENSG00000029639	protein_coding	716.987	0.32698	0.141415	2.31221	0.0207661	0.236392
RABEP1	ENSG00000029725	protein_coding	4327.99	0.256855	0.140297	1.83079	0.067132	0.38327
HMGB3	ENSG00000029993	protein_coding	5093.03	0.109386	0.23587	0.463754	0.642824	0.88302
NUP160	ENSG00000030066	protein_coding	6302.99	0.21564	0.120154	1.79469	0.072703	0.396429
BAK1	ENSG00000030110	protein_coding	3501.68	0.0770662	0.198464	0.388313	0.697784	0.905089
MUSK	ENSG00000030304	protein_coding	37.8918	-0.138928	0.381744	-0.363931	0.71591	0.911582
IKZF2	ENSG00000030419	protein_coding	2151.69	-0.740719	0.356038	-2.08045	0.0374844	0.300976
GRN	ENSG00000030582	protein_coding	44867.7	-0.190261	0.167326	-1.13707	0.25551	0.639695
FAM13B	ENSG00000031003	protein_coding	1897.42	-0.163853	0.151477	-1.0817	0.279385	0.660777
ARHGAP31	ENSG00000031081	protein_coding	1960.63	0.237379	0.234411	1.01266	0.311223	0.689611
CENPQ	ENSG00000031691	protein_coding	664.68	0.329126	0.169126	1.94605	0.0516492	0.345504
SARS1	ENSG00000031698	protein_coding	7956.84	0.0928392	0.144545	0.642285	0.520688	0.825632
RANBP3	ENSG00000031823	protein_coding	4663.23	0.131953	0.0959873	1.37469	0.169227	0.548783
ARID4A	ENSG00000032219	protein_coding	3045.06	-0.21295	0.140376	-1.51699	0.129269	0.494918
EIPR1	ENSG00000032389	protein_coding	2094.7	0.0600086	0.159681	0.375803	0.707063	0.908027
PNPLA6	ENSG00000032444	protein_coding	5238.08	-0.221347	0.130537	-1.69566	0.0899504	0.430629
IFT88	ENSG00000032742	protein_coding	882.646	-0.253105	0.182945	-1.38351	0.166509	0.545217
ALG1	ENSG00000033011	protein_coding	1295.78	-0.0315082	0.148404	-0.212314	0.831862	0.954104
ZCCHC8	ENSG00000033030	protein_coding	2288.69	0.00581672	0.102435	0.0567847	0.954717	0.988335
ABCF2	ENSG00000033050	protein_coding	5799.29	-0.00656929	0.149298	-0.0440012	0.964903	0.99095
CHPF2	ENSG00000033100	protein_coding	5816.34	0.122192	0.156428	0.781139	0.434721	0.77533
LRRC7	ENSG00000033122	protein_coding	54.0181	-0.248829	0.221963	-1.12104	0.262271	0.644913
FUT8	ENSG00000033170	protein_coding	3136.12	-0.54687	0.254785	-2.1464	0.0318413	0.28272
UBA6	ENSG00000033178	protein_coding	8331.06	0.309305	0.178229	1.73544	0.0826637	0.417731
GAB2	ENSG00000033327	protein_coding	1749.65	-0.401745	0.270663	-1.4843	0.13773	0.506625
ATP6V0A1	ENSG00000033627	protein_coding	5752.99	0.103472	0.156707	0.660292	0.509066	0.818285
PIAS1	ENSG00000033800	protein_coding	4633.53	-0.0701606	0.104303	-0.67266	0.501163	0.815492
SLC4A7	ENSG00000033867	protein_coding	3375.16	0.253625	0.220905	1.14811	0.250922	0.634729
APBA2	ENSG00000034053	protein_coding	823.486	0.611167	0.353898	1.72696	0.0841755	0.420726
MAP2K3	ENSG00000034152	protein_coding	5482.19	-0.0417502	0.194863	-0.214254	0.830349	0.953808
EFCAB1	ENSG00000034239	protein_coding	131.427	0.767664	0.545807	1.40647	0.159584	0.536578
TMSB10	ENSG00000034510	protein_coding	56244.5	0.0372048	0.202836	0.183423	0.854466	0.96001
ASTE1	ENSG00000034533	protein_coding	778.038	0.0690419	0.144768	0.476913	0.633424	0.879268
RNF19A	ENSG00000034677	protein_coding	6232.73	-0.13472	0.182609	-0.737752	0.460665	0.792438
PEX3	ENSG00000034693	protein_coding	1297.29	0.186438	0.131541	1.41734	0.156383	0.532387
GABARAPL2	ENSG00000034713	protein_coding	3482.63	0.0435913	0.104698	0.416351	0.677153	0.897271
MYOC	ENSG00000034971	protein_coding	169.851	3.38751	0.762074	4.44512	8.78412e-06	0.00321833
SH3YL1	ENSG00000035115	protein_coding	3583.33	-0.450758	0.201006	-2.24251	0.0249284	0.257512
FAM136A	ENSG00000035141	protein_coding	3623.9	-0.267099	0.141506	-1.88754	0.0590873	0.3648
VCL	ENSG00000035403	protein_coding	23742.8	0.440542	0.181541	2.42668	0.0152375	0.204169
DEPDC1B	ENSG00000035499	protein_coding	1399.83	-0.192843	0.195583	-0.985987	0.32414	0.699882
DAPK2	ENSG00000035664	protein_coding	737.839	-0.108121	0.292252	-0.36996	0.711413	0.909669
NSMAF	ENSG00000035681	protein_coding	3443.11	0.303085	0.143779	2.10799	0.035032	0.292691
ADSS2	ENSG00000035687	protein_coding	5573.85	0.0985675	0.12378	0.796309	0.425852	0.769651
STAP1	ENSG00000035720	protein_coding	47.4807	-0.124974	0.400298	-0.312203	0.754886	0.927811
TIMP2	ENSG00000035862	protein_coding	20074	0.732936	0.26947	2.71991	0.00652988	0.137416
RFC1	ENSG00000035928	protein_coding	4574.5	0.0748088	0.137265	0.544995	0.585757	0.857444
TBC1D23	ENSG00000036054	protein_coding	4346.52	-0.0214937	0.143878	-0.149388	0.881248	0.967753
CUL3	ENSG00000036257	protein_coding	5300.85	-0.233235	0.133978	-1.74084	0.0817114	0.415744
MYOM2	ENSG00000036448	protein_coding	142.094	0.177468	0.410883	0.431918	0.665801	0.893266
OTC	ENSG00000036473	protein_coding	18.3397	-0.0757368	0.781757	-0.0968801	0.922822	0.979241
CYP46A1	ENSG00000036530	protein_coding	77.9169	0.263033	0.334831	0.78557	0.432119	0.774
ZZZ3	ENSG00000036549	protein_coding	3660.92	0.011597	0.109836	0.105584	0.915912	0.977888
SLC18A1	ENSG00000036565	protein_coding	15.6037	-2.36403	0.461142	-5.12647	2.9523e-07	0.000263821
USP2	ENSG00000036672	protein_coding	355.742	0.558535	0.356059	1.56866	0.116727	0.476836
CASR	ENSG00000036828	protein_coding	7.14127	0.291157	0.56022	0.519719	0.60326	0.866003
TUBG2	ENSG00000037042	protein_coding	1235.89	0.19352	0.163201	1.18577	0.235712	0.61969
RPL26L1	ENSG00000037241	protein_coding	978.051	0.12305	0.159455	0.771696	0.440295	0.779282
FLT4	ENSG00000037280	protein_coding	911.628	-0.0215885	0.247368	-0.087273	0.930455	0.980984
NSUN2	ENSG00000037474	protein_coding	7994.74	0.112074	0.14846	0.75491	0.450303	0.785972
FBXO42	ENSG00000037637	protein_coding	3068.7	0.0726808	0.112878	0.643888	0.519648	0.825063
MFAP3	ENSG00000037749	protein_coding	1493.74	0.055659	0.170881	0.325718	0.744638	0.924001
MRI1	ENSG00000037757	protein_coding	2003.21	-0.0321814	0.177981	-0.180813	0.856514	0.960592
METTL1	ENSG00000037897	protein_coding	1132.84	0.341231	0.152171	2.24241	0.0249346	0.257512
HOXC8	ENSG00000037965	protein_coding	291.291	-0.227685	0.28575	-0.796796	0.42557	0.769542
AGA	ENSG00000038002	protein_coding	1397.64	0.382438	0.178334	2.1445	0.0319927	0.282958
PI4K2B	ENSG00000038210	protein_coding	2456.49	-0.0806903	0.138047	-0.584512	0.558876	0.845102
BOD1L1	ENSG00000038219	protein_coding	6751.21	-0.0631998	0.135175	-0.467542	0.640112	0.88223
MAT2B	ENSG00000038274	protein_coding	4599.25	-0.128848	0.108866	-1.18355	0.236589	0.620395
TLL1	ENSG00000038295	protein_coding	462.712	1.72528	0.465942	3.70278	0.000213253	0.0231129
EDC4	ENSG00000038358	protein_coding	4988.72	0.15641	0.11789	1.32675	0.184593	0.567995
TRIO	ENSG00000038382	protein_coding	13240.5	0.195161	0.206509	0.945046	0.344636	0.714704
VCAN	ENSG00000038427	protein_coding	15808.9	1.20565	0.369761	3.26062	0.0011117	0.057856
CLEC16A	ENSG00000038532	protein_coding	3610.01	0.216759	0.118032	1.83644	0.0662924	0.38201
MSR1	ENSG00000038945	protein_coding	1119.92	0.358863	0.343524	1.04465	0.296184	0.675103
CDH1	ENSG00000039068	protein_coding	36928.4	-0.0764204	0.203294	-0.375911	0.706983	0.908027
MTREX	ENSG00000039123	protein_coding	4280.28	0.0384127	0.11284	0.340417	0.733542	0.919017
DNAH5	ENSG00000039139	protein_coding	490.584	-0.309688	0.441803	-0.700965	0.483325	0.805663
ZFYVE16	ENSG00000039319	protein_coding	3389.83	-0.115696	0.124533	-0.929032	0.352873	0.720615
RIPOR1	ENSG00000039523	protein_coding	5452.51	0.0748382	0.172879	0.432893	0.665093	0.892953
C6	ENSG00000039537	protein_coding	32.5747	-0.485159	0.736425	-0.658803	0.510022	0.819103
RAI14	ENSG00000039560	protein_coding	8736.34	0.197312	0.272531	0.723999	0.469066	0.796886
SOX30	ENSG00000039600	protein_coding	118.511	1.09168	0.434007	2.51534	0.0118916	0.182683
PNKP	ENSG00000039650	protein_coding	2488.04	0.0646187	0.123549	0.52302	0.60096	0.865084
BEST2	ENSG00000039987	protein_coding	28.3434	1.27269	0.423811	3.00296	0.00267365	0.0888903
PHLPP2	ENSG00000040199	protein_coding	1162.78	-0.260088	0.203928	-1.27539	0.20217	0.586386
SPDL1	ENSG00000040275	protein_coding	1591.39	-0.176177	0.167875	-1.04945	0.293969	0.672985
STAU2	ENSG00000040341	protein_coding	3289.72	-0.0279239	0.148651	-0.187849	0.850995	0.958638
SLC66A1	ENSG00000040487	protein_coding	1222.51	0.0381329	0.124317	0.30674	0.759041	0.929036
CTNS	ENSG00000040531	protein_coding	1418.14	0.0864386	0.139574	0.619304	0.535716	0.832877
RTN4R	ENSG00000040608	protein_coding	1075.32	0.189775	0.265965	0.713534	0.475515	0.80053
PHF23	ENSG00000040633	protein_coding	2270.45	0.226305	0.135806	1.66638	0.0956368	0.4408
CDH10	ENSG00000040731	protein_coding	2.75761	0.453391	0.628543	0.721337	0.470702	0.797508
INPP4A	ENSG00000040933	protein_coding	3191.43	0.21876	0.177927	1.22949	0.218888	0.604258
RAB27B	ENSG00000041353	protein_coding	4585.73	-0.0785619	0.28115	-0.279431	0.779914	0.936454
PSMA4	ENSG00000041357	protein_coding	9193.74	0.184703	0.124082	1.48856	0.136603	0.506106
MYO16	ENSG00000041515	protein_coding	85.816	0.545768	0.329742	1.65514	0.0978969	0.44449
LSG1	ENSG00000041802	protein_coding	5974.31	0.185527	0.174882	1.06086	0.288752	0.66961
PARP3	ENSG00000041880	protein_coding	1418.76	-0.0163634	0.215728	-0.0758521	0.939537	0.983832
TNC	ENSG00000041982	protein_coding	86202.3	1.70911	0.473863	3.60677	0.000310037	0.0287573
THAP3	ENSG00000041988	protein_coding	534.203	0.0260902	0.128478	0.203071	0.83908	0.956163
RIPOR3	ENSG00000042062	protein_coding	517.335	0.151636	0.320979	0.472417	0.636629	0.880548
TDP1	ENSG00000042088	protein_coding	1596.81	0.15213	0.135444	1.12319	0.261355	0.644402
AIFM2	ENSG00000042286	protein_coding	1593.81	-0.300094	0.201173	-1.49172	0.135773	0.504712
C2orf83	ENSG00000042304	protein_coding	2.48089	-0.376621	0.586793	-0.64183	0.520983	0.825882
SPATA7	ENSG00000042317	protein_coding	456.721	-0.368659	0.173591	-2.12372	0.0336936	0.2889
MED17	ENSG00000042429	protein_coding	2170	0.168074	0.123891	1.35663	0.174898	0.556232
RETSAT	ENSG00000042445	protein_coding	4723.69	-0.530572	0.187207	-2.83414	0.00459495	0.116649
CAPG	ENSG00000042493	protein_coding	8511.36	-0.0263349	0.202935	-0.12977	0.896748	0.973019
AP2S1	ENSG00000042753	protein_coding	5461.55	0.166385	0.147525	1.12784	0.259387	0.642595
USH2A	ENSG00000042781	protein_coding	23.0135	-0.612631	0.304252	-2.01357	0.044055	0.323012
ZPBP	ENSG00000042813	protein_coding	1.42011	-1.02636	0.682135	-1.50462	0.132421
TG	ENSG00000042832	protein_coding	144.5	0.494136	0.432517	1.14247	0.25326	0.636914
ADAM28	ENSG00000042980	protein_coding	1385.21	-0.554637	0.391852	-1.41543	0.156944	0.532649
BARX2	ENSG00000043039	protein_coding	1896.51	0.21868	0.426213	0.513076	0.607898	0.867994
DCUN1D1	ENSG00000043093	protein_coding	4707.03	0.234894	0.172964	1.35805	0.174447	0.555891
JADE2	ENSG00000043143	protein_coding	7378.85	0.400078	0.275795	1.45064	0.146881	0.520399
ZIC2	ENSG00000043355	protein_coding	843.994	-0.114239	0.440614	-0.259272	0.795425	0.942606
LCP2	ENSG00000043462	protein_coding	1525.32	-0.0333491	0.276381	-0.120663	0.903958	0.975328
TRIT1	ENSG00000043514	protein_coding	1624.93	-0.441062	0.224768	-1.96229	0.0497282	0.340396
ADRB1	ENSG00000043591	protein_coding	176.804	-0.547444	0.393014	-1.39294	0.163639	0.541953
GUCA2B	ENSG00000044012	protein_coding	4.68084	0.296152	0.919291	0.322153	0.747337	0.92505
CUL7	ENSG00000044090	protein_coding	4419.78	0.232853	0.181117	1.28565	0.198566	0.583023
CTNNA1	ENSG00000044115	protein_coding	33442.5	-0.026728	0.136951	-0.195164	0.845264	0.957423
PHKA2	ENSG00000044446	protein_coding	2403.07	-0.179265	0.139148	-1.2883	0.19764	0.582453
CNTLN	ENSG00000044459	protein_coding	956.534	0.0660806	0.337296	0.195913	0.844678	0.957332
EPHA3	ENSG00000044524	protein_coding	403.006	0.102139	0.37116	0.275189	0.783171	0.937625
HSPA5	ENSG00000044574	protein_coding	57513.6	-0.127272	0.134429	-0.946759	0.343761	0.713948
DSG2	ENSG00000046604	protein_coding	29521.7	-0.15495	0.254246	-0.609449	0.542227	0.83617
GEMIN8	ENSG00000046647	protein_coding	786.648	0.0670192	0.143998	0.465417	0.641633	0.882702
OFD1	ENSG00000046651	protein_coding	2267.13	-0.0781024	0.137316	-0.568777	0.569508	0.850047
GPM6B	ENSG00000046653	protein_coding	889.33	0.961489	0.288534	3.33232	0.00086124	0.0508937
MAGEC2	ENSG00000046774	protein_coding	12.256	2.44891	1.23043	1.99029	0.0465589	0.330267
PREX2	ENSG00000046889	protein_coding	618.314	0.0778563	0.325873	0.238916	0.811171	0.948063
WDR37	ENSG00000047056	protein_coding	1671.95	-0.105678	0.147334	-0.71727	0.473207	0.799105
YTHDC2	ENSG00000047188	protein_coding	3197.53	0.00630262	0.130278	0.0483784	0.961415	0.990326
CTPS2	ENSG00000047230	protein_coding	1619.73	-0.268481	0.153557	-1.74841	0.0803936	0.413398
ATP6V1H	ENSG00000047249	protein_coding	3777.46	-0.0271924	0.119625	-0.227314	0.820179	0.950489
POLR2B	ENSG00000047315	protein_coding	8391.11	0.202843	0.119503	1.69739	0.0896238	0.430077
FAM214A	ENSG00000047346	protein_coding	2970.73	-0.267562	0.20311	-1.31733	0.187729	0.571291
ARAP2	ENSG00000047365	protein_coding	3821.33	-0.0231496	0.194605	-0.118957	0.90531	0.975892
TPR	ENSG00000047410	protein_coding	14894.2	-0.0747204	0.114161	-0.654517	0.512779	0.821217
CP	ENSG00000047457	protein_coding	914.925	-1.09895	0.51958	-2.11507	0.0344237	0.290768
KIAA0556	ENSG00000047578	protein_coding	2721.19	0.238102	0.121849	1.95407	0.0506929	0.343042
DTNBP1	ENSG00000047579	protein_coding	755.269	-0.199603	0.13401	-1.48946	0.136366	0.505832
XK	ENSG00000047597	protein_coding	987.075	-0.893265	0.441375	-2.02382	0.0429884	0.318573
ANO2	ENSG00000047617	protein_coding	68.3592	-0.20892	0.259104	-0.806319	0.420059	0.76616
C12orf4	ENSG00000047621	protein_coding	1508.57	0.249132	0.169288	1.47165	0.141117	0.5116
SCML1	ENSG00000047634	protein_coding	1836.1	-0.438658	0.294516	-1.48942	0.136377	0.505832
WWC3	ENSG00000047644	protein_coding	4744.37	0.018462	0.206143	0.0895589	0.928638	0.980751
ARHGAP6	ENSG00000047648	protein_coding	409.483	-0.493927	0.392554	-1.25824	0.208306	0.593008
FAM184B	ENSG00000047662	protein_coding	74.1551	0.590228	0.361309	1.63358	0.102347	0.452243
MAP4	ENSG00000047849	protein_coding	21130	0.202691	0.15483	1.30912	0.190495	0.574013
GOPC	ENSG00000047932	protein_coding	4357.24	0.069582	0.126905	0.5483	0.583486	0.856447
ROS1	ENSG00000047936	protein_coding	253.811	2.32997	0.578944	4.02451	5.70931e-05	0.0113069
USP28	ENSG00000048028	protein_coding	2949.73	0.148588	0.159764	0.930043	0.352349	0.720198
HDAC9	ENSG00000048052	protein_coding	1554.62	0.603584	0.363281	1.66148	0.096617	0.442523
TSPAN17	ENSG00000048140	protein_coding	3070.72	0.116717	0.166754	0.699935	0.483968	0.805899
NOP16	ENSG00000048162	protein_coding	1647.06	-0.0124563	0.163908	-0.075996	0.939422	0.983827
CC2D2A	ENSG00000048342	protein_coding	857.687	0.372978	0.217203	1.71719	0.0859449	0.423631
RRM2B	ENSG00000048392	protein_coding	3309.28	0.222907	0.14428	1.54497	0.122354	0.485204
ZNF800	ENSG00000048405	protein_coding	2719.05	-0.018829	0.139677	-0.134804	0.892767	0.971839
TNFRSF17	ENSG00000048462	protein_coding	67.2089	-0.0719777	0.44737	-0.160891	0.87218	0.965517
SNX29	ENSG00000048471	protein_coding	2907.39	0.517914	0.185991	2.78462	0.005359	0.125982
LMO3	ENSG00000048540	protein_coding	251.708	0.258547	0.38068	0.679173	0.497028	0.813234
MRPS10	ENSG00000048544	protein_coding	4775.23	0.123507	0.170059	0.726261	0.467679	0.796154
GUCA1A	ENSG00000048545	protein_coding	25.0891	1.16212	0.477693	2.43278	0.0149836	0.203067
RSF1	ENSG00000048649	protein_coding	6250.28	0.032158	0.117609	0.273432	0.784521	0.938215
VPS13D	ENSG00000048707	protein_coding	9344.3	-0.17853	0.174019	-1.02592	0.30493	0.684252
CELF2	ENSG00000048740	protein_coding	1975.94	0.391002	0.351365	1.11281	0.265791	0.648459
FAM120A	ENSG00000048828	protein_coding	31464.2	0.0541662	0.140134	0.386531	0.699104	0.905432
R3HDM1	ENSG00000048991	protein_coding	4362.81	-0.128251	0.138155	-0.928312	0.353246	0.721016
COL9A2	ENSG00000049089	protein_coding	1119.76	-0.394195	0.406703	-0.969244	0.332423	0.706212
KITLG	ENSG00000049130	protein_coding	5233.22	-0.268641	0.264465	-1.01579	0.309729	0.688041
ERCC8	ENSG00000049167	protein_coding	558.849	-0.00689891	0.124795	-0.0552821	0.955914	0.988445
ADAMTS6	ENSG00000049192	protein_coding	290.979	-0.182513	0.279907	-0.652048	0.51437	0.82191
H6PD	ENSG00000049239	protein_coding	10938	0.0349149	0.152882	0.228378	0.819353	0.950139
VAMP3	ENSG00000049245	protein_coding	8369.18	0.163346	0.119774	1.36378	0.172636	0.552886
PER3	ENSG00000049246	protein_coding	3063.01	0.323755	0.2803	1.15503	0.248077	0.632312
UTS2	ENSG00000049247	protein_coding	50.5941	0.492106	0.540805	0.909951	0.362848	0.727343
TNFRSF9	ENSG00000049249	protein_coding	363.028	0.263131	0.334017	0.787777	0.430827	0.772886
EPN3	ENSG00000049283	protein_coding	3951.18	-0.203197	0.250417	-0.811435	0.417116	0.765076
LTBP1	ENSG00000049323	protein_coding	9853.54	0.619752	0.299016	2.07264	0.038206	0.303379
RCN1	ENSG00000049449	protein_coding	8178.53	-0.352684	0.189846	-1.85774	0.0632062	0.374733
ELN	ENSG00000049540	protein_coding	3700.55	0.201698	0.42549	0.474037	0.635473	0.880005
RFC2	ENSG00000049541	protein_coding	3053.33	0.325828	0.187498	1.73777	0.082252	0.416696
ARID1B	ENSG00000049618	protein_coding	10321.3	0.16976	0.105414	1.61041	0.107309	0.461183
CLPTM1L	ENSG00000049656	protein_coding	10573.6	-0.0428063	0.173887	-0.246172	0.805549	0.9458
NEDD4L	ENSG00000049759	protein_coding	7242.89	-0.241825	0.229442	-1.05397	0.291897	0.671305
FOXP3	ENSG00000049768	protein_coding	454.51	0.278679	0.28878	0.965021	0.334534	0.707521
PPP1R3F	ENSG00000049769	protein_coding	317.758	0.161386	0.255279	0.632198	0.527258	0.828833
HEXB	ENSG00000049860	protein_coding	5969.68	0.0264757	0.162126	0.163303	0.87028	0.965102
PTCD2	ENSG00000049883	protein_coding	927.63	0.228439	0.123896	1.8438	0.0652127	0.379489
NEXMIF	ENSG00000050030	protein_coding	92.5881	0.0258709	0.56532	0.0457633	0.963499	0.990451
JKAMP	ENSG00000050130	protein_coding	3152.85	0.0559654	0.120709	0.463639	0.642907	0.88302
DKK3	ENSG00000050165	protein_coding	6777.44	0.611047	0.27709	2.20523	0.0274381	0.26836
ARHGEF5	ENSG00000050327	protein_coding	3174.31	0.133811	0.231255	0.57863	0.562839	0.846789
NFE2L3	ENSG00000050344	protein_coding	4711.88	-0.495174	0.2854	-1.73501	0.0827385	0.417772
MCUR1	ENSG00000050393	protein_coding	3835.38	0.0430836	0.139306	0.309272	0.757115	0.928467
LIMA1	ENSG00000050405	protein_coding	15832.8	0.363993	0.201981	1.80211	0.0715281	0.39349
LETMD1	ENSG00000050426	protein_coding	2738.39	-0.0471717	0.110691	-0.426157	0.669994	0.894529
SLC4A8	ENSG00000050438	protein_coding	206.511	-0.421353	0.362456	-1.16249	0.245036	0.62959
LAMC3	ENSG00000050555	protein_coding	888.761	-0.348987	0.34402	-1.01444	0.310374	0.688723
PTGER3	ENSG00000050628	protein_coding	385.642	0.949701	0.360375	2.63531	0.008406	0.154737
TNIP3	ENSG00000050730	protein_coding	240.096	0.879767	0.422425	2.08266	0.0372823	0.300645
MAPK9	ENSG00000050748	protein_coding	3762.04	-0.04373	0.157414	-0.277803	0.781164	0.936646
COL23A1	ENSG00000050767	protein_coding	138.172	0.49525	0.30181	1.64093	0.100811	0.44988
BCAR1	ENSG00000050820	protein_coding	8349.23	0.105151	0.139172	0.755551	0.449918	0.785907
FAM160A2	ENSG00000051009	protein_coding	3746.89	-0.120456	0.176535	-0.682333	0.495028	0.811865
HERPUD1	ENSG00000051108	protein_coding	7023.37	-0.350264	0.20533	-1.70586	0.0880347	0.427604
HOMER3	ENSG00000051128	protein_coding	2183.61	0.772101	0.303725	2.54211	0.0110185	0.175444
RAD51	ENSG00000051180	protein_coding	1058.6	0.251551	0.194397	1.29401	0.195663	0.580096
POLQ	ENSG00000051341	protein_coding	2207.14	0.0371222	0.202823	0.183028	0.854776	0.960065
PIK3CB	ENSG00000051382	protein_coding	5127.09	-0.165766	0.155479	-1.06616	0.286349	0.667598
CYBA	ENSG00000051523	protein_coding	8910.35	-0.298484	0.250871	-1.18979	0.234128	0.617997
THOC3	ENSG00000051596	protein_coding	1643.05	0.164271	0.21438	0.766263	0.44352	0.781648
HEBP2	ENSG00000051620	protein_coding	6347.99	-0.163546	0.18271	-0.895111	0.370728	0.733607
MPHOSPH9	ENSG00000051825	protein_coding	2067.63	0.157029	0.140565	1.11713	0.26394	0.646578
PLEKHA5	ENSG00000052126	protein_coding	4256.66	-0.0360914	0.165719	-0.217787	0.827595	0.952825
PRSS8	ENSG00000052344	protein_coding	8763.59	-0.271025	0.295295	-0.917813	0.358717	0.724393
SIKE1	ENSG00000052723	protein_coding	3734.95	-0.0414863	0.127206	-0.326135	0.744322	0.923894
RRP12	ENSG00000052749	protein_coding	4326.78	0.141298	0.139743	1.01113	0.311956	0.690184
FNIP2	ENSG00000052795	protein_coding	3634.42	-0.0736077	0.227828	-0.323085	0.746631	0.924626
MSMO1	ENSG00000052802	protein_coding	6771.86	-0.116214	0.229449	-0.506493	0.61251	0.870259
TTC17	ENSG00000052841	protein_coding	5945.44	-0.00575451	0.123435	-0.0466197	0.962816	0.990451
ALX4	ENSG00000052850	protein_coding	119.554	1.06411	0.592367	1.79637	0.0724351	0.395581
FSTL4	ENSG00000053108	protein_coding	985.844	0.70892	0.518941	1.36609	0.17191	0.552148
FOXN3	ENSG00000053254	protein_coding	7673.34	0.308777	0.183221	1.68527	0.0919369	0.434686
METTL24	ENSG00000053328	protein_coding	69.1423	0.277488	0.473038	0.58661	0.557466	0.844539
AKR7A2	ENSG00000053371	protein_coding	2748.98	-0.0124612	0.133847	-0.0931007	0.925824	0.980147
MRTO4	ENSG00000053372	protein_coding	3667.85	0.214092	0.152312	1.40561	0.159839	0.536792
NNAT	ENSG00000053438	protein_coding	216.412	0.0230563	0.300527	0.0767194	0.938847	0.983689
USE1	ENSG00000053501	protein_coding	1064.4	0.315993	0.166508	1.89776	0.0577273	0.36239
MCF2L2	ENSG00000053524	protein_coding	229.597	-0.224877	0.240379	-0.935511	0.349525	0.717878
NRIP2	ENSG00000053702	protein_coding	236.142	-0.0406468	0.20691	-0.196446	0.844261	0.957233
LAMA3	ENSG00000053747	protein_coding	29109.4	1.29049	0.36356	3.5496	0.000385811	0.0327966
AP5M1	ENSG00000053770	protein_coding	3958.06	0.0274345	0.1128	0.243214	0.80784	0.94667
ANAPC4	ENSG00000053900	protein_coding	1845.34	0.0141076	0.105036	0.134312	0.893156	0.972087
KCNQ1	ENSG00000053918	protein_coding	2499.65	-1.04773	0.443863	-2.36047	0.0182517	0.222681
TRAPPC3	ENSG00000054116	protein_coding	3038.15	0.140575	0.113761	1.23571	0.216567	0.601514
THRAP3	ENSG00000054118	protein_coding	11024.8	0.164123	0.0884476	1.85559	0.0635118	0.375859
PHPT1	ENSG00000054148	protein_coding	3043.23	-0.118113	0.165367	-0.714248	0.475074	0.800338
ENTPD2	ENSG00000054179	protein_coding	1636.46	-0.164245	0.424794	-0.386646	0.699018	0.905385
LY75	ENSG00000054219	protein_coding	1704.36	-0.567199	0.337113	-1.68252	0.0924681	0.435456
ARID4B	ENSG00000054267	protein_coding	5958.33	-0.144003	0.112089	-1.28471	0.198893	0.58327
OPN3	ENSG00000054277	protein_coding	742.353	0.0522949	0.21037	0.248586	0.803681	0.945304
SDCCAG8	ENSG00000054282	protein_coding	1768.41	0.277285	0.124926	2.21959	0.0264464	0.263946
PTPRN	ENSG00000054356	protein_coding	70.2573	1.81436	0.456542	3.97413	7.06367e-05	0.0128118
HHAT	ENSG00000054392	protein_coding	585.293	0.224627	0.2355	0.95383	0.340169	0.710904
KIF1B	ENSG00000054523	protein_coding	8789.06	-0.102994	0.152281	-0.676341	0.498824	0.814343
FOXC1	ENSG00000054598	protein_coding	3320.4	-0.242847	0.346912	-0.700024	0.483912	0.805899
TBC1D22A	ENSG00000054611	protein_coding	3256.28	0.270488	0.132509	2.04127	0.0412236	0.312565
SYNE2	ENSG00000054654	protein_coding	24235.1	0.182825	0.195863	0.933433	0.350597	0.718771
PLEKHH1	ENSG00000054690	protein_coding	2355.4	-0.554178	0.334257	-1.65794	0.0973294	0.443692
ATP9A	ENSG00000054793	protein_coding	9518.41	-0.22143	0.229163	-0.966257	0.333915	0.707085
SPO11	ENSG00000054796	protein_coding	0.731576	0.251254	0.776651	0.32351	0.746309
CBLN4	ENSG00000054803	protein_coding	8.61536	-0.794374	0.541744	-1.46633	0.142559	0.513808
CHRDL2	ENSG00000054938	protein_coding	806.144	0.82723	0.506298	1.63388	0.102284	0.452193
FAM168A	ENSG00000054965	protein_coding	4804.91	0.0880249	0.141978	0.61999	0.535265	0.832649
RELT	ENSG00000054967	protein_coding	904.17	0.0811889	0.178905	0.45381	0.649966	0.886543
GALC	ENSG00000054983	protein_coding	3333.03	0.182562	0.329942	0.553314	0.580048	0.85486
NOP58	ENSG00000055044	protein_coding	7388.82	-0.0853707	0.134302	-0.635662	0.524997	0.827772
SZRD1	ENSG00000055070	protein_coding	9349.84	0.182425	0.109656	1.66361	0.0961909	0.441856
KCNH2	ENSG00000055118	protein_coding	517.516	-0.0573646	0.428427	-0.133896	0.893485	0.97213
CUL1	ENSG00000055130	protein_coding	5757.89	0.0278143	0.127627	0.217935	0.82748	0.952769
FAM114A2	ENSG00000055147	protein_coding	1223.48	0.148488	0.131904	1.12573	0.260281	0.643293
CYFIP2	ENSG00000055163	protein_coding	1400.8	-0.247318	0.323564	-0.764357	0.444655	0.782208
TAB2	ENSG00000055208	protein_coding	8041.99	0.130313	0.125848	1.03548	0.300445	0.679053
GINM1	ENSG00000055211	protein_coding	3040.11	0.20213	0.117278	1.72351	0.0847964	0.421829
EIF2AK2	ENSG00000055332	protein_coding	13163.6	0.0533444	0.150932	0.353433	0.723764	0.914482
USP36	ENSG00000055483	protein_coding	4736.75	0.0128665	0.120084	0.107146	0.914673	0.977822
KMT2C	ENSG00000055609	protein_coding	9956.13	-0.142305	0.151952	-0.936512	0.34901	0.717485
MCOLN3	ENSG00000055732	protein_coding	553.516	0.164449	0.395669	0.415623	0.677686	0.897392
CCDC85A	ENSG00000055813	protein_coding	33.9883	0.204602	0.383025	0.534174	0.593221	0.861552
PUM2	ENSG00000055917	protein_coding	14769.2	-0.0499599	0.0904773	-0.552181	0.580824	0.855309
MRPL43	ENSG00000055950	protein_coding	2676.09	0.079565	0.115168	0.690858	0.489655	0.809583
ITIH4	ENSG00000055955	protein_coding	31.7852	-0.847589	0.28661	-2.95729	0.00310356	0.0962
ITIH1	ENSG00000055957	protein_coding	5.99044	0.168424	0.574134	0.293353	0.769252	0.932623
HPF1	ENSG00000056050	protein_coding	848.463	0.342761	0.146593	2.33818	0.0193779	0.228346
ZFR	ENSG00000056097	protein_coding	10575.8	0.0611535	0.115496	0.529485	0.596469	0.862632
ZNF280C	ENSG00000056277	protein_coding	1139.79	0.170103	0.181727	0.936036	0.349254	0.717666
NPFFR2	ENSG00000056291	protein_coding	18.5834	2.19123	0.639068	3.42879	0.000606273	0.0415967
PHF21B	ENSG00000056487	protein_coding	33.7182	0.241975	0.482904	0.501083	0.616312	0.871846
TRAF1	ENSG00000056558	protein_coding	1356.44	0.261925	0.271018	0.966449	0.33382	0.707085
RC3H2	ENSG00000056586	protein_coding	7909.54	0.206203	0.152086	1.35583	0.175153	0.556311
IL17RB	ENSG00000056736	protein_coding	1097.88	-1.06424	0.453098	-2.34881	0.0188336	0.2257
TRAF3IP2	ENSG00000056972	protein_coding	4160.05	0.0381036	0.158871	0.239841	0.810454	0.947817
GYG2	ENSG00000056998	protein_coding	324.778	-0.859241	0.365243	-2.35252	0.0186467	0.224803
DCBLD2	ENSG00000057019	protein_coding	4826.96	0.903393	0.35329	2.55708	0.0105553	0.172049
SERPINB3	ENSG00000057149	protein_coding	9314.89	-0.287795	0.646152	-0.445398	0.656032	0.888994
SOAT1	ENSG00000057252	protein_coding	3070.41	0.0839839	0.191394	0.438802	0.660805	0.890815
PKP2	ENSG00000057294	protein_coding	5558.54	-0.833135	0.396228	-2.10267	0.035495	0.294428
MSH4	ENSG00000057468	protein_coding	13.8248	-0.568422	0.344027	-1.65226	0.0984814	0.445617
F7	ENSG00000057593	protein_coding	21.6817	-0.0344341	0.430427	-0.0799998	0.936237	0.982678
GDI2	ENSG00000057608	protein_coding	18846	0.0129217	0.131692	0.0981212	0.921836	0.979087
PRDM1	ENSG00000057657	protein_coding	5494.33	-0.142638	0.298368	-0.478062	0.632606	0.878632
ATG5	ENSG00000057663	protein_coding	3140.88	-0.152072	0.122244	-1.244	0.2135	0.598475
TMCC3	ENSG00000057704	protein_coding	2245.71	0.139902	0.276478	0.506015	0.612846	0.870424
PITHD1	ENSG00000057757	protein_coding	2333.23	0.165428	0.135194	1.22363	0.221092	0.606169
MTA3	ENSG00000057935	protein_coding	3070.87	-0.107979	0.127381	-0.847686	0.396613	0.751605
USP13	ENSG00000058056	protein_coding	1770.6	0.169799	0.228446	0.74328	0.457312	0.79048
ATP11B	ENSG00000058063	protein_coding	14853	0.136364	0.17751	0.768204	0.442366	0.780705
LAMC2	ENSG00000058085	protein_coding	56009.4	1.19817	0.360496	3.32366	0.000888453	0.0516134
CDK14	ENSG00000058091	protein_coding	1997.8	0.905939	0.314339	2.88204	0.00395107	0.108029
SEC61A1	ENSG00000058262	protein_coding	27278.2	-0.104655	0.129693	-0.806944	0.419699	0.766157
PPP1R12A	ENSG00000058272	protein_coding	7718.25	0.213232	0.149024	1.43086	0.152471	0.527749
RASGRF1	ENSG00000058335	protein_coding	93.3603	0.271293	0.365238	0.742783	0.457613	0.790488
CAMK2B	ENSG00000058404	protein_coding	158.951	1.24696	0.499679	2.49553	0.0125769	0.187926
CROCC	ENSG00000058453	protein_coding	2904.98	0.436892	0.22632	1.93041	0.0535558	0.351106
POLR3E	ENSG00000058600	protein_coding	3280.1	0.224877	0.10248	2.19435	0.02821	0.271356
ATP2B4	ENSG00000058668	protein_coding	18846.8	0.42139	0.219687	1.91814	0.0550937	0.355124
ZC3H11A	ENSG00000058673	protein_coding	14895.2	-0.036635	0.106327	-0.344551	0.730432	0.917837
RIOK2	ENSG00000058729	protein_coding	1290.94	0.0632395	0.11363	0.556541	0.577841	0.853748
YIPF1	ENSG00000058799	protein_coding	1747.64	-0.249366	0.122596	-2.03405	0.0419469	0.314929
NDC1	ENSG00000058804	protein_coding	4985.67	-0.035537	0.148979	-0.238537	0.811465	0.948074
DGKG	ENSG00000058866	protein_coding	731.046	0.737857	0.403037	1.83074	0.0671387	0.38327
FLYWCH1	ENSG00000059122	protein_coding	3915.5	0.407367	0.188872	2.15684	0.031018	0.279948
UNKL	ENSG00000059145	protein_coding	1149.49	0.12408	0.150505	0.824423	0.409699	0.760009
TBXAS1	ENSG00000059377	protein_coding	639.741	-0.400184	0.248605	-1.60972	0.10746	0.461452
PARP12	ENSG00000059378	protein_coding	5465.58	-0.0241269	0.191765	-0.125815	0.899878	0.974024
ALDH18A1	ENSG00000059573	protein_coding	7165.6	-0.216158	0.155249	-1.39233	0.163822	0.542005
TARBP1	ENSG00000059588	protein_coding	4821.34	0.154057	0.182082	0.84609	0.397502	0.751739
GATB	ENSG00000059691	protein_coding	1120.27	0.371001	0.14588	2.5432	0.0109842	0.175202
MXD1	ENSG00000059728	protein_coding	12720.1	-0.127265	0.341796	-0.372343	0.709637	0.908709
CDK17	ENSG00000059758	protein_coding	3333.79	0.357439	0.148937	2.39994	0.016398	0.21147
DNAJC25	ENSG00000059769	protein_coding	713.484	-0.0765371	0.134661	-0.568368	0.569785	0.850047
SLC2A3	ENSG00000059804	protein_coding	2438.83	-0.323721	0.298107	-1.08592	0.277513	0.658773
PSD	ENSG00000059915	protein_coding	306.825	0.766971	0.292991	2.61773	0.00885169	0.15918
CTDP1	ENSG00000060069	protein_coding	2336.03	0.0863153	0.121635	0.709624	0.477937	0.802321
YBX3	ENSG00000060138	protein_coding	27766.8	0.247321	0.187058	1.32216	0.186114	0.56974
STYK1	ENSG00000060140	protein_coding	730.621	-0.485668	0.238918	-2.03278	0.0420746	0.315282
WNK1	ENSG00000060237	protein_coding	33507.4	0.274971	0.204075	1.3474	0.177851	0.559237
RPS17P5	ENSG00000060303	processed_pseudogene	10.865	-0.277412	0.266856	-1.03956	0.298546	0.67742
CCAR1	ENSG00000060339	protein_coding	6648.39	-0.0702915	0.106233	-0.661671	0.508182	0.817899
OGFR	ENSG00000060491	protein_coding	4654.02	-0.0919728	0.12371	-0.743456	0.457206	0.790445
GNA15	ENSG00000060558	protein_coding	4928.28	0.209878	0.351246	0.597526	0.550156	0.840872
CREB3L3	ENSG00000060566	protein_coding	124.891	-0.185115	0.731526	-0.253053	0.800227	0.94437
PIGV	ENSG00000060642	protein_coding	1347.51	0.253007	0.139904	1.80843	0.0705394	0.391283
PTPRU	ENSG00000060656	protein_coding	3088.35	-0.551077	0.323309	-1.70449	0.088289	0.427867
SNRNP40	ENSG00000060688	protein_coding	2415.17	0.230928	0.126112	1.83113	0.0670809	0.383231
RIMBP2	ENSG00000060709	protein_coding	432.307	-0.509623	0.500853	-1.01751	0.308911	0.687531
COL11A1	ENSG00000060718	protein_coding	4441.02	2.45284	0.609018	4.02754	5.63644e-05	0.0113069
QSER1	ENSG00000060749	protein_coding	8274.82	0.0602241	0.192227	0.313296	0.754056	0.927582
MPC1	ENSG00000060762	protein_coding	1746.31	-0.265976	0.189608	-1.40277	0.160686	0.537558
ACAA1	ENSG00000060971	protein_coding	2197.46	-0.350387	0.191316	-1.83146	0.0670322	0.383231
BCAT1	ENSG00000060982	protein_coding	4225.12	0.303625	0.405681	0.748432	0.454199	0.788223
HDAC7	ENSG00000061273	protein_coding	6187.01	-0.0353385	0.118701	-0.297711	0.765924	0.931441
LZTS1	ENSG00000061337	protein_coding	1435.26	-0.266288	0.348236	-0.764677	0.444464	0.782183
PRDM6	ENSG00000061455	protein_coding	187.005	0.44483	0.312962	1.42135	0.155214	0.531349
WNT8A	ENSG00000061492	protein_coding	1.56057	-0.725395	0.73613	-0.985417	0.324419
SPAG4	ENSG00000061656	protein_coding	354.534	0.287462	0.27236	1.05545	0.29122	0.670882
NCKAP1	ENSG00000061676	protein_coding	24668.1	0.106364	0.12287	0.865663	0.386675	0.744755
MRPS35	ENSG00000061794	protein_coding	5147.55	0.0577795	0.20256	0.285246	0.775456	0.934877
GUCY1B1	ENSG00000061918	protein_coding	1315	0.672087	0.269231	2.49632	0.0125491	0.187751
SFSWAP	ENSG00000061936	protein_coding	3657.85	0.027086	0.103711	0.261168	0.793963	0.942011
TNK2	ENSG00000061938	protein_coding	8568.49	0.203971	0.200145	1.01912	0.308147	0.686733
MON2	ENSG00000061987	protein_coding	4819.37	0.115672	0.120151	0.962718	0.335689	0.708686
CDH3	ENSG00000062038	protein_coding	22764.5	0.00629956	0.324645	0.0194044	0.984518	0.996275
ARSF	ENSG00000062096	protein_coding	58.1225	-1.1156	0.730361	-1.52746	0.126646	0.491046
GPBP1	ENSG00000062194	protein_coding	5876.2	-0.151842	0.0983729	-1.54354	0.122701	0.485579
DGAT2	ENSG00000062282	protein_coding	1358.69	-0.710821	0.328381	-2.16462	0.0304166	0.278714
ZNF112	ENSG00000062370	protein_coding	359.19	-0.00306413	0.204595	-0.0149766	0.988051	0.997098
CS	ENSG00000062485	protein_coding	17467.6	-0.0523462	0.123223	-0.424809	0.670976	0.894529
LTK	ENSG00000062524	protein_coding	209.778	-0.679858	0.464348	-1.46411	0.143163	0.514589
MRPS24	ENSG00000062582	protein_coding	740.143	0.154483	0.187611	0.823423	0.410267	0.760233
ELMO2	ENSG00000062598	protein_coding	3901.08	0.00752311	0.135503	0.0555198	0.955724	0.98844
WAPL	ENSG00000062650	protein_coding	5667.61	0.0434595	0.117624	0.369478	0.711772	0.909913
VMP1	ENSG00000062716	protein_coding	16572.4	-0.161022	0.172125	-0.935494	0.349534	0.717878
APPBP2	ENSG00000062725	protein_coding	3627.85	-0.0176407	0.110447	-0.15972	0.873101	0.965792
POLD1	ENSG00000062822	protein_coding	3096.92	0.108232	0.149468	0.724118	0.468993	0.796873
SEZ6	ENSG00000063015	protein_coding	26.3582	-0.33646	0.26349	-1.27694	0.201624	0.585953
EIF4B	ENSG00000063046	protein_coding	20745.4	-0.0356039	0.11331	-0.314216	0.753357	0.927306
SLC6A16	ENSG00000063127	protein_coding	93.1779	0.662964	0.302596	2.19092	0.0284577	0.271824
BICRA	ENSG00000063169	protein_coding	3639.28	-0.0873734	0.0956411	-0.913555	0.360951	0.726008
SPHK2	ENSG00000063176	protein_coding	1168.1	0.19333	0.158695	1.21825	0.223128	0.60722
RPL18	ENSG00000063177	protein_coding	40467.3	0.0860162	0.154649	0.556203	0.578072	0.853768
CA11	ENSG00000063180	protein_coding	524.16	0.345739	0.271836	1.27186	0.203422	0.587866
ISOC2	ENSG00000063241	protein_coding	1974.2	-0.0763764	0.141659	-0.539155	0.58978	0.859609
U2AF2	ENSG00000063244	protein_coding	10801.3	0.110292	0.115633	0.953811	0.340179	0.710904
EPN1	ENSG00000063245	protein_coding	18324.9	-0.0147413	0.144439	-0.102059	0.91871	0.978593
MED29	ENSG00000063322	protein_coding	4020.24	0.0113643	0.109863	0.10344	0.917614	0.978336
AHRR	ENSG00000063438	protein_coding	354.92	-0.133593	0.28986	-0.460886	0.64488	0.884215
GSC2	ENSG00000063515	protein_coding	2.98021	1.00248	0.550405	1.82135	0.0685538	0.386569
ZNF275	ENSG00000063587	protein_coding	2415.48	-0.124359	0.16075	-0.773618	0.439157	0.778678
MTMR1	ENSG00000063601	protein_coding	4750.97	0.245527	0.149008	1.64775	0.0994046	0.446686
GPC1	ENSG00000063660	protein_coding	35068.5	0.994979	0.366169	2.71726	0.00658241	0.137809
ADCK1	ENSG00000063761	protein_coding	809.037	0.0710336	0.127662	0.556419	0.577925	0.853748
HAGH	ENSG00000063854	protein_coding	1316.79	0.0111499	0.123262	0.0904572	0.927924	0.980523
RNF4	ENSG00000063978	protein_coding	5532.06	-0.121965	0.127559	-0.956148	0.338998	0.710479
CASP8	ENSG00000064012	protein_coding	3189.9	-0.0573559	0.160742	-0.356819	0.721227	0.913231
LIMCH1	ENSG00000064042	protein_coding	2151.4	0.72078	0.34106	2.11335	0.0345704	0.291237
INTS13	ENSG00000064102	protein_coding	3371.96	0.458759	0.21403	2.14344	0.0320779	0.283061
TM7SF3	ENSG00000064115	protein_coding	5047.2	0.25861	0.210045	1.23121	0.218243	0.603738
DLX3	ENSG00000064195	protein_coding	418.945	0.111027	0.508612	0.218293	0.827201	0.9526
SPA17	ENSG00000064199	protein_coding	641.898	0.157256	0.223673	0.703059	0.482019	0.804419
TSPAN32	ENSG00000064201	protein_coding	49.0614	0.23682	0.303393	0.780572	0.435054	0.775683
CCN5	ENSG00000064205	protein_coding	288.565	0.51071	0.561327	0.909827	0.362914	0.727343
DMRT3	ENSG00000064218	protein_coding	126.319	1.6969	0.622018	2.72805	0.0063709	0.135787
ST3GAL6	ENSG00000064225	protein_coding	375.59	-0.515575	0.281551	-1.8312	0.0670709	0.383231
ATP2C2	ENSG00000064270	protein_coding	1738.24	-0.216849	0.401498	-0.5401	0.589128	0.859337
NGFR	ENSG00000064300	protein_coding	2660.76	2.21047	0.520167	4.24955	2.142e-05	0.00610792
CDON	ENSG00000064309	protein_coding	605.427	0.174192	0.269396	0.646603	0.517889	0.824186
TAF2	ENSG00000064313	protein_coding	5538.46	0.170322	0.128912	1.32123	0.186423	0.570046
HIPK2	ENSG00000064393	protein_coding	10975.4	-0.344055	0.204829	-1.67972	0.0930123	0.436616
TNPO3	ENSG00000064419	protein_coding	5601.02	-0.0705395	0.128794	-0.54769	0.583905	0.856595
BORCS8-MEF2B	ENSG00000064489	protein_coding	19.2917	0.347177	0.212169	1.63632	0.101772	0.451475
RFXANK	ENSG00000064490	protein_coding	1810.82	0.0630345	0.157175	0.401046	0.688386	0.901559
TMEM161A	ENSG00000064545	protein_coding	2302.2	0.0298548	0.167945	0.177765	0.858907	0.961232
LPAR2	ENSG00000064547	protein_coding	1734.88	-0.136178	0.175685	-0.775126	0.438265	0.778023
CTSA	ENSG00000064601	protein_coding	13565.4	-0.0548379	0.160179	-0.342353	0.732085	0.918629
SUGP2	ENSG00000064607	protein_coding	4111.21	0.0358854	0.126654	0.283334	0.776921	0.93551
SLC12A2	ENSG00000064651	protein_coding	9047.38	-0.628093	0.385752	-1.62823	0.103476	0.454725
SNX24	ENSG00000064652	protein_coding	944.36	-0.0524174	0.170291	-0.307811	0.758227	0.92865
EYA2	ENSG00000064655	protein_coding	1886.99	-0.0972363	0.472954	-0.205594	0.837108	0.955699
CNN2	ENSG00000064666	protein_coding	13112.3	0.098463	0.197287	0.499084	0.61772	0.872106
ABCA7	ENSG00000064687	protein_coding	2652.6	-0.32283	0.230789	-1.39881	0.16187	0.539303
SNCAIP	ENSG00000064692	protein_coding	874.579	-0.407434	0.374448	-1.08809	0.276554	0.657608
DDX20	ENSG00000064703	protein_coding	1510.75	-0.00803485	0.125716	-0.0639128	0.94904	0.986537
BTBD1	ENSG00000064726	protein_coding	5664.8	0.1829	0.123863	1.47663	0.139775	0.509365
FAR2	ENSG00000064763	protein_coding	1276.57	-0.757323	0.362623	-2.08846	0.0367562	0.298995
BCAS1	ENSG00000064787	protein_coding	1767.92	-0.757512	0.610251	-1.24131	0.214491	0.599201
POU1F1	ENSG00000064835	protein_coding	3.14225	-0.909371	0.40559	-2.2421	0.0249552	0.257512
CHI3L2	ENSG00000064886	protein_coding	279.128	-0.0444763	0.45418	-0.0979265	0.921991	0.979087
SBNO2	ENSG00000064932	protein_coding	12372.3	-0.0206066	0.151342	-0.136159	0.891695	0.971519
PMS1	ENSG00000064933	protein_coding	1333.98	-0.0359456	0.121227	-0.296515	0.766837	0.931752
HMG20B	ENSG00000064961	protein_coding	5384.76	0.28008	0.149974	1.86752	0.0618292	0.371909
CALCRL	ENSG00000064989	protein_coding	2092.98	0.234539	0.248604	0.943425	0.345463	0.715124
TAF11	ENSG00000064995	protein_coding	1716.58	0.0296757	0.117268	0.253058	0.800224	0.94437
ANKS1A	ENSG00000064999	protein_coding	5914.12	0.187609	0.144036	1.30252	0.19274	0.576257
AP3D1	ENSG00000065000	protein_coding	18490.5	0.0830453	0.120216	0.690803	0.48969	0.809583
ZNF76	ENSG00000065029	protein_coding	1739.69	0.0776798	0.139314	0.557587	0.577126	0.853269
SLC9A3R2	ENSG00000065054	protein_coding	3009.23	-0.0874718	0.165967	-0.527044	0.598163	0.863443
NTHL1	ENSG00000065057	protein_coding	739.791	0.0883968	0.147124	0.600834	0.547951	0.839403
UHRF1BP1	ENSG00000065060	protein_coding	3823.1	0.0451112	0.160645	0.280812	0.778855	0.936118
GNAI3	ENSG00000065135	protein_coding	10196	-0.0326743	0.148422	-0.220144	0.825759	0.952077
IPO5	ENSG00000065150	protein_coding	14550.6	-0.176308	0.132339	-1.33224	0.182781	0.566032
OAT	ENSG00000065154	protein_coding	7063.05	0.00699566	0.141209	0.049541	0.960488	0.990185
WDR3	ENSG00000065183	protein_coding	3609.48	0.227004	0.167404	1.35602	0.175092	0.556311
PKN2	ENSG00000065243	protein_coding	6638.73	-0.0292283	0.135208	-0.216172	0.828854	0.953259
WDR18	ENSG00000065268	protein_coding	3227.41	0.13981	0.164561	0.849589	0.395553	0.750701
TRAM2	ENSG00000065308	protein_coding	5393.93	0.319256	0.189951	1.68073	0.092816	0.436265
NTN1	ENSG00000065320	protein_coding	4164.79	0.477817	0.401365	1.19048	0.233858	0.617787
GLP2R	ENSG00000065325	protein_coding	32.3041	0.431952	0.492125	0.877729	0.380091	0.740059
MCM10	ENSG00000065328	protein_coding	1407.63	0.198654	0.227704	0.872422	0.382978	0.742443
DGKA	ENSG00000065357	protein_coding	7261.43	0.338637	0.23553	1.43777	0.1505	0.525651
ERBB3	ENSG00000065361	protein_coding	14278.1	-0.755171	0.28163	-2.68143	0.00733078	0.144556
ROPN1	ENSG00000065371	protein_coding	5.9841	0.971885	0.664212	1.46321	0.143409	0.514857
ANKRD44	ENSG00000065413	protein_coding	862.518	0.0571235	0.252897	0.225877	0.821297	0.950712
KARS1	ENSG00000065427	protein_coding	10185.5	0.124937	0.117766	1.06089	0.288738	0.66961
ADAT1	ENSG00000065457	protein_coding	2071.82	0.252483	0.122442	2.06206	0.039202	0.305918
PDIA5	ENSG00000065485	protein_coding	1916.16	-0.154842	0.185917	-0.832856	0.404926	0.757021
TBC1D22B	ENSG00000065491	protein_coding	1671.91	-0.0530762	0.122206	-0.434318	0.664057	0.892572
NDUFB4	ENSG00000065518	protein_coding	7076.86	0.185973	0.152218	1.22175	0.221802	0.606445
SPEN	ENSG00000065526	protein_coding	15823.8	0.0638061	0.105943	0.602269	0.546995	0.838843
MYLK	ENSG00000065534	protein_coding	13887.8	0.65004	0.367331	1.76963	0.0767885	0.404569
ZC3H15	ENSG00000065548	protein_coding	5408.88	-0.0975858	0.138799	-0.703074	0.48201	0.804419
MAP2K4	ENSG00000065559	protein_coding	3546.65	0.116585	0.13662	0.85335	0.393465	0.749261
PACC1	ENSG00000065600	protein_coding	851.977	0.0672296	0.166637	0.403449	0.686618	0.900594
SNAP91	ENSG00000065609	protein_coding	26.6989	0.812626	0.530902	1.53065	0.125855	0.490235
SLK	ENSG00000065613	protein_coding	13955.2	-0.0952305	0.207615	-0.458687	0.646459	0.885022
CYB5R4	ENSG00000065615	protein_coding	1892.19	0.0687593	0.146626	0.468944	0.63911	0.881715
COL17A1	ENSG00000065618	protein_coding	50661.8	0.717591	0.48956	1.46579	0.142706	0.513889
GSTO2	ENSG00000065621	protein_coding	1732.63	-0.0475747	0.316505	-0.150313	0.880518	0.967402
SEC61A2	ENSG00000065665	protein_coding	642.305	-0.186163	0.159969	-1.16375	0.244526	0.628869
PRKCQ	ENSG00000065675	protein_coding	266.01	-0.061855	0.353129	-0.175163	0.860952	0.962192
TLE2	ENSG00000065717	protein_coding	956.326	-0.134529	0.310314	-0.433526	0.664632	0.89273
ASB1	ENSG00000065802	protein_coding	1626.31	-0.119036	0.124175	-0.958612	0.337754	0.710051
FAM107B	ENSG00000065809	protein_coding	4106.37	-0.873251	0.296822	-2.94201	0.00326093	0.0985228
ME1	ENSG00000065833	protein_coding	5569.8	0.361792	0.32403	1.11654	0.264193	0.646982
TBC1D1	ENSG00000065882	protein_coding	4067.8	0.141037	0.227351	0.620349	0.535028	0.832584
CDK13	ENSG00000065883	protein_coding	6880.19	0.0303534	0.10305	0.294549	0.768338	0.932254
MTHFD2	ENSG00000065911	protein_coding	6876.07	-0.3807	0.158001	-2.40947	0.0159756	0.208817
SLC9A7	ENSG00000065923	protein_coding	2699.44	-0.456383	0.23919	-1.90803	0.056387	0.358477
FOXJ2	ENSG00000065970	protein_coding	3722.28	0.250734	0.16397	1.52915	0.126228	0.490826
YBX1	ENSG00000065978	protein_coding	40355.6	0.0905213	0.129235	0.700441	0.483652	0.805859
PDE4A	ENSG00000065989	protein_coding	1811.82	-0.172961	0.231184	-0.748153	0.454368	0.78834
PPP2R5A	ENSG00000066027	protein_coding	7151.59	0.0263535	0.166202	0.158563	0.874013	0.965792
CTNNA2	ENSG00000066032	protein_coding	7.91358	-0.583609	0.525475	-1.11063	0.266727	0.649196
ELAVL1	ENSG00000066044	protein_coding	6804.9	-0.0015185	0.0982041	-0.0154627	0.987663	0.997098
TIE1	ENSG00000066056	protein_coding	1191.66	0.168348	0.255018	0.66014	0.509164	0.818316
DIP2B	ENSG00000066084	protein_coding	12298.2	0.302588	0.198219	1.52654	0.126876	0.491046
SMARCD1	ENSG00000066117	protein_coding	7001.01	0.162427	0.13244	1.22642	0.22004	0.60526
KDM4A	ENSG00000066135	protein_coding	4067.49	-0.211183	0.138187	-1.52823	0.126454	0.491046
NFYC	ENSG00000066136	protein_coding	4381.87	-0.132835	0.155484	-0.854334	0.39292	0.748975
ZMYND12	ENSG00000066185	protein_coding	75.9068	-0.00600768	0.343086	-0.0175107	0.986029	0.996556
SLC9A3	ENSG00000066230	protein_coding	2297.18	-0.324107	0.51006	-0.635429	0.525149	0.827805
NGEF	ENSG00000066248	protein_coding	1245.83	0.528908	0.322027	1.64243	0.1005	0.449226
ASPM	ENSG00000066279	protein_coding	5811.43	0.336338	0.200011	1.6816	0.0926473	0.435946
CD84	ENSG00000066294	protein_coding	839.494	-0.145073	0.345662	-0.419695	0.674709	0.896106
ELOVL1	ENSG00000066322	protein_coding	8522.65	0.0140971	0.173111	0.0814336	0.935097	0.982537
SPI1	ENSG00000066336	protein_coding	1443.8	0.0410718	0.292114	0.140602	0.888184	0.969852
ZNRD1	ENSG00000066379	protein_coding	1147.11	-0.00693171	0.16896	-0.0410258	0.967275	0.99169
MPPED2	ENSG00000066382	protein_coding	335.074	-0.511177	0.48225	-1.05998	0.289153	0.66961
CLDN18	ENSG00000066405	protein_coding	20265.3	0.233663	0.82706	0.282523	0.777543	0.9358
ZBTB11	ENSG00000066422	protein_coding	3631.1	0.0851164	0.133103	0.639475	0.522514	0.826707
ATXN3	ENSG00000066427	protein_coding	2592.17	0.0307394	0.121923	0.252121	0.800947	0.944689
GOLGA5	ENSG00000066455	protein_coding	4279.49	0.0701674	0.111591	0.628788	0.529488	0.82999
FGFR2	ENSG00000066468	protein_coding	4771.14	0.473292	0.313371	1.51032	0.130961	0.497837
LRRC40	ENSG00000066557	protein_coding	1547.87	0.109153	0.115072	0.948556	0.342847	0.7133
ISOC1	ENSG00000066583	protein_coding	1731.82	-0.0803147	0.141192	-0.568832	0.56947	0.850047
EML1	ENSG00000066629	protein_coding	1605.58	0.794815	0.310554	2.55934	0.010487	0.171609
TRMT11	ENSG00000066651	protein_coding	1118.05	0.0843507	0.143218	0.588967	0.555883	0.843822
THUMPD1	ENSG00000066654	protein_coding	3505.22	0.20871	0.10136	2.0591	0.0394851	0.306805
MSANTD3	ENSG00000066697	protein_coding	2071.69	0.406189	0.197681	2.05477	0.0399017	0.307902
KIF26A	ENSG00000066735	protein_coding	872.241	0.83161	0.33173	2.50689	0.01218	0.185123
ATG2B	ENSG00000066739	protein_coding	4462.78	0.141872	0.145847	0.972744	0.33068	0.704798
ARFGEF1	ENSG00000066777	protein_coding	9119.51	0.0464855	0.163797	0.2838	0.776563	0.935328
ACSM2B	ENSG00000066813	protein_coding	3.60072	0.947024	0.511248	1.85238	0.0639714	0.376814
ZFAT	ENSG00000066827	protein_coding	1003.34	0.112501	0.12586	0.893858	0.371398	0.733981
MTFR1	ENSG00000066855	protein_coding	3238.14	0.0806095	0.156266	0.515848	0.60596	0.867203
STAG3	ENSG00000066923	protein_coding	394.273	-0.0712418	0.238517	-0.298686	0.765179	0.931135
FECH	ENSG00000066926	protein_coding	1836.21	0.316542	0.219339	1.44317	0.148974	0.523415
MYO9A	ENSG00000066933	protein_coding	3632.72	0.254565	0.151235	1.68324	0.0923296	0.435219
DDX3Y	ENSG00000067048	protein_coding	1825.63	-0.310881	0.473389	-0.656715	0.511364	0.82006
PFKP	ENSG00000067057	protein_coding	12130.8	0.214768	0.189127	1.13558	0.256132	0.640493
IDI1	ENSG00000067064	protein_coding	4506.46	-0.169478	0.176688	-0.959197	0.33746	0.709994
SP100	ENSG00000067066	protein_coding	6443.3	-0.0310951	0.174288	-0.178413	0.858399	0.961035
KLF6	ENSG00000067082	protein_coding	15364.9	-0.0279083	0.208155	-0.134075	0.893343	0.97212
PLPP1	ENSG00000067113	protein_coding	1510.89	0.0265151	0.203334	0.130402	0.896249	0.972925
NEO1	ENSG00000067141	protein_coding	7102.14	-0.00195482	0.242812	-0.00805073	0.993577	0.998439
TRAM1	ENSG00000067167	protein_coding	15160.3	-0.223463	0.133711	-1.67123	0.0946762	0.439026
PHKA1	ENSG00000067177	protein_coding	1736.46	-0.145413	0.163873	-0.887352	0.37489	0.73626
TNFRSF1A	ENSG00000067182	protein_coding	12372.1	0.102833	0.16895	0.608659	0.54275	0.836458
CACNB1	ENSG00000067191	protein_coding	746.484	-0.33804	0.233807	-1.44581	0.148231	0.522151
EVI5	ENSG00000067208	protein_coding	2289.24	-0.0925044	0.142402	-0.649602	0.515949	0.822815
STOML1	ENSG00000067221	protein_coding	932.409	0.312768	0.174355	1.79385	0.0728365	0.396698
PKM	ENSG00000067225	protein_coding	128501	0.193773	0.196394	0.986656	0.323811	0.699434
DHX29	ENSG00000067248	protein_coding	3444.98	0.175306	0.1266	1.38473	0.166136	0.544696
DNTTIP2	ENSG00000067334	protein_coding	4950.78	0.156503	0.116884	1.33896	0.180585	0.562991
METTL22	ENSG00000067365	protein_coding	1031.32	0.353531	0.112069	3.15458	0.00160731	0.0694391
TP53BP1	ENSG00000067369	protein_coding	3601.93	0.104795	0.128307	0.816749	0.414072	0.762839
TRO	ENSG00000067445	protein_coding	433.723	0.238182	0.359351	0.662811	0.507452	0.817629
RRP15	ENSG00000067533	protein_coding	2153.83	0.087816	0.136882	0.641545	0.521168	0.826075
RHOA	ENSG00000067560	protein_coding	27158.7	-0.170529	0.115841	-1.4721	0.140995	0.511463
DHX8	ENSG00000067596	protein_coding	6595.75	-0.0181927	0.134817	-0.134944	0.892656	0.971756
PMS2P4	ENSG00000067601	transcribed_unprocessed_pseudogene	129.034	0.245117	0.146737	1.67045	0.0948302	0.439296
PRKCZ	ENSG00000067606	protein_coding	2091.86	-0.377862	0.178408	-2.11797	0.0341777	0.289907
ZFY	ENSG00000067646	protein_coding	764.583	0.0288396	0.522585	0.0551864	0.95599	0.988445
IARS2	ENSG00000067704	protein_coding	12180	0.069808	0.123952	0.563186	0.573308	0.851261
SYT1	ENSG00000067715	protein_coding	772.245	0.0694869	0.401385	0.173118	0.862559	0.96289
NAV3	ENSG00000067798	protein_coding	445.15	1.80028	0.406061	4.43352	9.27072e-06	0.00334457
IDH3G	ENSG00000067829	protein_coding	4953.77	0.185128	0.135742	1.36382	0.172625	0.552886
ROGDI	ENSG00000067836	protein_coding	1962.36	0.0388073	0.167705	0.231402	0.817002	0.94956
PDZD4	ENSG00000067840	protein_coding	266.093	0.828512	0.406198	2.03968	0.0413824	0.312934
ATP2B3	ENSG00000067842	protein_coding	8.13737	-0.143161	0.433501	-0.330245	0.741215	0.922349
ROCK1	ENSG00000067900	protein_coding	8991.96	0.179694	0.148456	1.21042	0.226118	0.610232
CBFB	ENSG00000067955	protein_coding	5397.43	0.0360137	0.120991	0.297657	0.765965	0.931441
PDK3	ENSG00000067992	protein_coding	957.535	-0.100258	0.184279	-0.544055	0.586403	0.857671
HYAL2	ENSG00000068001	protein_coding	2433.47	-0.0885812	0.137417	-0.644615	0.519176	0.82494
HDAC4	ENSG00000068024	protein_coding	3447.27	-0.112837	0.193096	-0.584358	0.55898	0.845119
RASSF1	ENSG00000068028	protein_coding	1331.28	-0.50107	0.174274	-2.87519	0.00403789	0.109423
FGFR3	ENSG00000068078	protein_coding	11418.4	0.0122632	0.375943	0.0326197	0.973978	0.993889
IFI35	ENSG00000068079	protein_coding	2321.79	0.266012	0.241007	1.10375	0.269701	0.652071
HEATR6	ENSG00000068097	protein_coding	1937.26	0.146228	0.137492	1.06354	0.287536	0.668619
COASY	ENSG00000068120	protein_coding	5851.68	0.0213369	0.122786	0.173773	0.862044	0.962737
PLEKHH3	ENSG00000068137	protein_coding	3168.34	0.0946466	0.167375	0.565477	0.57175	0.850912
MEF2A	ENSG00000068305	protein_coding	5904.7	0.328437	0.156544	2.09805	0.0359006	0.295845
OTUD5	ENSG00000068308	protein_coding	4923.52	0.00842518	0.101381	0.0831045	0.933768	0.981921
TFE3	ENSG00000068323	protein_coding	5738.97	0.125065	0.118585	1.05464	0.291589	0.671082
TBC1D25	ENSG00000068354	protein_coding	1912.01	0.0561523	0.13071	0.429594	0.667491	0.893965
ACSL4	ENSG00000068366	protein_coding	7987.38	0.195173	0.182999	1.06653	0.286186	0.667598
INPP5A	ENSG00000068383	protein_coding	1881.78	-0.0957458	0.15834	-0.604683	0.545389	0.837924
GPKOW	ENSG00000068394	protein_coding	1232.65	-0.16423	0.107142	-1.53283	0.125319	0.489595
GRIPAP1	ENSG00000068400	protein_coding	3106.04	-0.228952	0.101867	-2.24756	0.0246042	0.256482
FTSJ1	ENSG00000068438	protein_coding	3402.45	-0.043223	0.133313	-0.324221	0.745771	0.92448
PRR11	ENSG00000068489	protein_coding	3631.87	0.0348973	0.228964	0.152414	0.878861	0.966833
REEP1	ENSG00000068615	protein_coding	495.932	0.202129	0.412869	0.489571	0.624438	0.874948
ATP11A	ENSG00000068650	protein_coding	9582.17	-0.586832	0.245597	-2.38941	0.0168756	0.214636
POLR1A	ENSG00000068654	protein_coding	7801.11	0.0166569	0.141595	0.117637	0.906355	0.976071
LAPTM4A	ENSG00000068697	protein_coding	20460.2	0.0503111	0.102992	0.488498	0.625197	0.875201
TTC7A	ENSG00000068724	protein_coding	5402.68	-0.107966	0.133165	-0.810772	0.417497	0.765275
IP6K2	ENSG00000068745	protein_coding	3661.63	-0.0482918	0.135578	-0.356193	0.721696	0.913434
STON1-GTF2A1L	ENSG00000068781	protein_coding	9.99516	0.570668	0.434797	1.31249	0.189354	0.572843
SRBD1	ENSG00000068784	protein_coding	1239.61	0.0227762	0.134754	0.169021	0.86578	0.963665
KIF2A	ENSG00000068796	protein_coding	2713.88	-0.0820197	0.136927	-0.599003	0.549171	0.840175
RASGRP2	ENSG00000068831	protein_coding	261.312	0.174591	0.34041	0.512885	0.608032	0.867994
PSME4	ENSG00000068878	protein_coding	12202.4	-0.0356791	0.125992	-0.283187	0.777034	0.93553
IFT80	ENSG00000068885	protein_coding	1653.48	0.140727	0.181559	0.775105	0.438278	0.778023
SIRT2	ENSG00000068903	protein_coding	3795.46	0.143337	0.1424	1.00658	0.314136	0.691714
ERLEC1	ENSG00000068912	protein_coding	4410.76	-0.173531	0.110234	-1.57421	0.115438	0.474636
PPP2R5B	ENSG00000068971	protein_coding	1520.09	0.06698	0.166504	0.402272	0.687484	0.901182
PYGM	ENSG00000068976	protein_coding	153.796	1.40623	0.424259	3.31456	0.000917878	0.0519771
PAGE1	ENSG00000068985	protein_coding	2.42721	-0.62088	0.448336	-1.38485	0.166097	0.544659
PITX1	ENSG00000069011	protein_coding	19238.1	-0.121738	0.37176	-0.327464	0.743317	0.923557
TRPC7	ENSG00000069018	protein_coding	4.98757	-0.0631183	0.528493	-0.119431	0.904934	0.975778
MAST4	ENSG00000069020	protein_coding	10545.8	0.077633	0.293581	0.264435	0.791445	0.941008
ADGRF5	ENSG00000069122	protein_coding	1865.48	-0.178988	0.251853	-0.710683	0.47728	0.801773
SDK2	ENSG00000069188	protein_coding	2492.71	0.234785	0.47689	0.492325	0.62249	0.874172
ADAM7	ENSG00000069206	protein_coding	2.5471	0.183076	0.649403	0.281914	0.778009	0.935865
NUP133	ENSG00000069248	protein_coding	4435.98	0.10732	0.114076	0.940774	0.346821	0.715958
NUCKS1	ENSG00000069275	protein_coding	33360.4	0.277976	0.164357	1.69129	0.0907822	0.431608
VPS35	ENSG00000069329	protein_coding	14000.1	0.110101	0.0984794	1.11801	0.263562	0.646127
DNAJA2	ENSG00000069345	protein_coding	5035.79	-0.0120033	0.102268	-0.117372	0.906565	0.976072
BCL3	ENSG00000069399	protein_coding	10957.1	-0.251782	0.181054	-1.39064	0.164335	0.54247
KCNAB2	ENSG00000069424	protein_coding	1937.73	-0.0482815	0.22447	-0.215091	0.829696	0.953675
ABCC9	ENSG00000069431	protein_coding	868.384	0.718163	0.372452	1.92821	0.0538295	0.351301
GAL	ENSG00000069482	protein_coding	637.922	-0.374535	0.596855	-0.627515	0.530322	0.830261
CLEC2D	ENSG00000069493	protein_coding	731.312	0.256452	0.261803	0.97956	0.327303	0.701594
FUNDC1	ENSG00000069509	protein_coding	756.82	-0.111448	0.147895	-0.753565	0.45111	0.786401
MAOB	ENSG00000069535	protein_coding	1478.4	-0.426913	0.407857	-1.04672	0.295227	0.674312
RORA	ENSG00000069667	protein_coding	2483.04	0.244983	0.304723	0.803952	0.421425	0.767137
DRD4	ENSG00000069696	protein_coding	159.122	0.356482	0.230815	1.54445	0.122481	0.485475
TGFBR3	ENSG00000069702	protein_coding	2367.12	0.408641	0.360798	1.1326	0.257381	0.641011
PLA2G10	ENSG00000069764	protein_coding	161.44	-0.534009	0.520135	-1.02667	0.304574	0.683815
HES2	ENSG00000069812	protein_coding	3871.13	0.768633	0.461095	1.66697	0.0955202	0.440636
ATP1B3	ENSG00000069849	protein_coding	26177.1	0.352508	0.245811	1.43406	0.151554	0.526617
NEDD4	ENSG00000069869	protein_coding	2526.72	-0.0591854	0.173692	-0.34075	0.733292	0.91899
PIGB	ENSG00000069943	protein_coding	802.847	-0.203885	0.112776	-1.80788	0.0706257	0.391584
MAPK6	ENSG00000069956	protein_coding	13006.8	0.421987	0.192749	2.18931	0.0285746	0.271824
GNB5	ENSG00000069966	protein_coding	1838.79	0.262413	0.163543	1.60455	0.108593	0.46341
RAB27A	ENSG00000069974	protein_coding	2228.33	-0.153201	0.166504	-0.920099	0.357521	0.723614
HDHD5	ENSG00000069998	protein_coding	2166.58	0.230655	0.164129	1.40533	0.159923	0.5369
UFD1	ENSG00000070010	protein_coding	4427.65	0.273558	0.128732	2.12502	0.0335851	0.288434
LRP6	ENSG00000070018	protein_coding	4008.69	-0.34236	0.188513	-1.8161	0.0693545	0.388807
GUCY2C	ENSG00000070019	protein_coding	1286.56	-0.896908	0.560562	-1.60002	0.109595	0.464738
SCT	ENSG00000070031	protein_coding	23.9981	0.996834	0.314987	3.16469	0.00155249	0.0689455
PHRF1	ENSG00000070047	protein_coding	6550.59	0.04105	0.116381	0.352722	0.724297	0.914731
ELP1	ENSG00000070061	protein_coding	4461.39	0.228187	0.128077	1.78165	0.074807	0.400348
NUCB2	ENSG00000070081	protein_coding	3805.48	-0.195528	0.204894	-0.954288	0.339938	0.71089
PFN2	ENSG00000070087	protein_coding	12149	0.32725	0.352657	0.927955	0.353431	0.721072
PTPN3	ENSG00000070159	protein_coding	3991.94	-0.146549	0.184159	-0.795774	0.426164	0.769987
SPTB	ENSG00000070182	protein_coding	242.764	0.134723	0.279132	0.482651	0.629344	0.876979
DAPP1	ENSG00000070190	protein_coding	1963.38	-0.0352451	0.310372	-0.113558	0.909588	0.976944
FGF10	ENSG00000070193	protein_coding	43.6691	0.518745	0.522022	0.993722	0.320358	0.697154
SLC44A1	ENSG00000070214	protein_coding	19347.9	0.247273	0.168263	1.46957	0.14168	0.512171
TMEM260	ENSG00000070269	protein_coding	1815.39	0.125427	0.152903	0.820307	0.412041	0.761316
SMG6	ENSG00000070366	protein_coding	2739.69	0.186777	0.137885	1.35459	0.175549	0.556736
EXOC5	ENSG00000070367	protein_coding	7337.41	0.300408	0.160073	1.87669	0.0605603	0.368696
CLTCL1	ENSG00000070371	protein_coding	779.098	0.535695	0.289428	1.85088	0.0641873	0.377012
FGF22	ENSG00000070388	protein_coding	11.6572	-0.171916	0.281424	-0.610878	0.54128	0.835641
FSTL3	ENSG00000070404	protein_coding	2850.16	0.878388	0.365096	2.40591	0.0161322	0.209979
DGCR2	ENSG00000070413	protein_coding	11584.3	0.235307	0.138247	1.70208	0.0887404	0.428532
RNF126	ENSG00000070423	protein_coding	5296.75	0.287792	0.146562	1.96362	0.0495746	0.339879
MNT	ENSG00000070444	protein_coding	3874.22	0.177755	0.147194	1.20763	0.227191	0.611505
ZXDC	ENSG00000070476	protein_coding	3466.57	-0.0213383	0.14922	-0.142999	0.886291	0.969188
JMJD6	ENSG00000070495	protein_coding	1810.85	-0.205009	0.124357	-1.64855	0.0992393	0.446345
POLB	ENSG00000070501	protein_coding	1718.82	0.196605	0.204189	0.962857	0.335619	0.708686
ST6GALNAC1	ENSG00000070526	protein_coding	2376.55	-0.220956	0.541389	-0.408128	0.68318	0.899773
WIPI1	ENSG00000070540	protein_coding	1748.64	-0.0967278	0.215603	-0.448639	0.653692	0.887924
FRMPD1	ENSG00000070601	protein_coding	34.3566	-0.186628	0.364727	-0.511692	0.608867	0.868408
GBA2	ENSG00000070610	protein_coding	3661.26	-0.180471	0.195303	-0.924057	0.355457	0.722388
NDST1	ENSG00000070614	protein_coding	12493.7	-0.0594264	0.245296	-0.242264	0.808576	0.946902
ASNS	ENSG00000070669	protein_coding	3356.87	0.0570786	0.271908	0.209919	0.833731	0.954822
AP3M2	ENSG00000070718	protein_coding	1976.34	0.399483	0.186305	2.14425	0.0320131	0.282958
CNGB1	ENSG00000070729	protein_coding	915.963	1.50555	0.639924	2.3527	0.0186374	0.224803
ST6GALNAC2	ENSG00000070731	protein_coding	3828.57	0.249642	0.342106	0.729722	0.46556	0.794583
CHAT	ENSG00000070748	protein_coding	5.21791	-0.292074	0.729444	-0.400406	0.688857	0.90188
PABPC1	ENSG00000070756	protein_coding	208743	-0.187773	0.162232	-1.15743	0.247095	0.631569
TESK2	ENSG00000070759	protein_coding	849.651	0.0440545	0.194226	0.226821	0.820563	0.950489
CFAP20	ENSG00000070761	protein_coding	1856.03	0.170509	0.143119	1.19138	0.233504	0.617118
CSNK2A2	ENSG00000070770	protein_coding	7221.3	0.0181216	0.122304	0.148168	0.88221	0.968114
PTPN21	ENSG00000070778	protein_coding	1992.54	0.0446518	0.179374	0.248931	0.803414	0.94517
EIF2B3	ENSG00000070785	protein_coding	1221.08	0.245429	0.121098	2.02669	0.0426938	0.317671
CAMK2A	ENSG00000070808	protein_coding	81.5839	1.07105	0.397144	2.69687	0.00699938	0.141483
TCOF1	ENSG00000070814	protein_coding	8396.85	0.00187472	0.168927	0.0110979	0.991145	0.997721
CDC42	ENSG00000070831	protein_coding	15883.5	0.156909	0.102184	1.53554	0.12465	0.488337
OSBPL3	ENSG00000070882	protein_coding	5175.22	-0.245231	0.178447	-1.37425	0.169364	0.548866
EPHA8	ENSG00000070886	protein_coding	23.5452	1.42185	0.56495	2.51677	0.0118436	0.182169
SLC12A3	ENSG00000070915	protein_coding	15.5541	-0.16567	0.420841	-0.393665	0.693829	0.903904
RAD18	ENSG00000070950	protein_coding	1514.25	-0.102501	0.126653	-0.809307	0.418338	0.765436
ATP2B1	ENSG00000070961	protein_coding	7679.05	-0.0134308	0.205047	-0.0655013	0.947775	0.986116
TRPM5	ENSG00000070985	protein_coding	33.8807	-0.334469	0.558606	-0.598757	0.549335	0.840315
NCK2	ENSG00000071051	protein_coding	8184.73	-0.125117	0.148361	-0.843326	0.399046	0.752807
MAP4K4	ENSG00000071054	protein_coding	17066	0.128865	0.181282	0.710856	0.477173	0.801737
MGAT4A	ENSG00000071073	protein_coding	2701.99	-0.601137	0.374967	-1.60317	0.108897	0.463709
RPL31	ENSG00000071082	protein_coding	30348.7	0.0763816	0.173348	0.440625	0.659484	0.89028
WDR1	ENSG00000071127	protein_coding	23769.8	0.030132	0.135949	0.221643	0.824592	0.951838
SNX13	ENSG00000071189	protein_coding	5100.02	-0.0212711	0.140342	-0.151566	0.87953	0.967146
MS4A12	ENSG00000071203	protein_coding	1.38449	0.328003	0.866271	0.378638	0.704956
ARHGAP10	ENSG00000071205	protein_coding	1626.4	0.144391	0.246226	0.586418	0.557595	0.844551
RPS6KA2	ENSG00000071242	protein_coding	2597.99	-0.297944	0.242385	-1.22922	0.21899	0.604258
ING3	ENSG00000071243	protein_coding	695.937	-0.0790274	0.13755	-0.574536	0.565605	0.848331
VASH1	ENSG00000071246	protein_coding	1088.16	0.0527042	0.197801	0.266451	0.789892	0.940373
LMCD1	ENSG00000071282	protein_coding	1528.54	0.129999	0.230391	0.564255	0.572581	0.851118
BUD23	ENSG00000071462	protein_coding	5406.14	0.0224648	0.151705	0.148082	0.882278	0.968139
SEL1L	ENSG00000071537	protein_coding	10388.3	0.0235947	0.159608	0.147828	0.882478	0.968139
TRIP13	ENSG00000071539	protein_coding	3171.26	0.366766	0.246467	1.48809	0.136726	0.506179
ATP6AP1	ENSG00000071553	protein_coding	10745.2	0.0415087	0.10711	0.387534	0.698361	0.9052
TCF3	ENSG00000071564	protein_coding	9609.06	0.0393298	0.168754	0.233059	0.815715	0.949008
TRIB2	ENSG00000071575	protein_coding	4304.79	0.0997054	0.286135	0.348455	0.727498	0.916448
DAZAP1	ENSG00000071626	protein_coding	9456.49	0.0323859	0.102128	0.317111	0.751159	0.926392
MBD3	ENSG00000071655	protein_coding	4482.66	0.254704	0.139092	1.83119	0.0670725	0.383231
PRLH	ENSG00000071677	protein_coding	0.500248	-0.505091	0.980307	-0.515238	0.606387
HLTF	ENSG00000071794	protein_coding	4692.17	-0.0236613	0.234395	-0.100946	0.919593	0.978709
FAM50A	ENSG00000071859	protein_coding	3447.77	-0.0913468	0.155419	-0.587743	0.556705	0.844228
FAM3A	ENSG00000071889	protein_coding	2934.42	0.244301	0.129158	1.89148	0.05856	0.363709
CPSF1	ENSG00000071894	protein_coding	11094	0.0634646	0.144456	0.439335	0.660419	0.89065
MYO3B	ENSG00000071909	protein_coding	205.559	2.50203	0.493236	5.07268	3.92248e-07	0.000334213
CYBRD1	ENSG00000071967	protein_coding	7019.92	0.0685422	0.316137	0.216812	0.828355	0.953063
CDH19	ENSG00000071991	protein_coding	181.314	0.871912	0.556952	1.56551	0.117464	0.478236
PDCD2	ENSG00000071994	protein_coding	3337.9	0.0903061	0.143411	0.629701	0.528891	0.829871
SLC6A15	ENSG00000072041	protein_coding	1108.33	0.179268	0.640255	0.279994	0.779482	0.936288
RDH11	ENSG00000072042	protein_coding	5854.65	-0.0715075	0.141889	-0.50397	0.614283	0.870893
PRKACA	ENSG00000072062	protein_coding	5274.56	-0.0784346	0.104824	-0.748248	0.454311	0.78834
ADGRL1	ENSG00000072071	protein_coding	5718.41	-0.0790391	0.230252	-0.343273	0.731393	0.91835
SPP2	ENSG00000072080	protein_coding	0.79398	0.460295	0.940317	0.48951	0.624481
ACTN1	ENSG00000072110	protein_coding	38091.7	0.50745	0.228947	2.21645	0.0266605	0.264927
ZFYVE26	ENSG00000072121	protein_coding	4512.27	0.0738629	0.152319	0.484921	0.627732	0.875958
RPS6KA6	ENSG00000072133	protein_coding	209.246	0.193837	0.55446	0.349596	0.726642	0.915908
EPN2	ENSG00000072134	protein_coding	4098.84	0.273891	0.172675	1.58617	0.112701	0.469987
PTPN18	ENSG00000072135	protein_coding	5034.34	-0.570155	0.182166	-3.12987	0.00174883	0.072646
LIMS2	ENSG00000072163	protein_coding	1630.7	0.738357	0.330925	2.23119	0.0256684	0.259868
ASIC4	ENSG00000072182	protein_coding	10.7289	0.00574989	0.33699	0.0170625	0.986387	0.996771
SPEG	ENSG00000072195	protein_coding	2293.53	0.59782	0.358229	1.66882	0.0951534	0.44
LNX1	ENSG00000072201	protein_coding	1309.15	-0.45032	0.302987	-1.48627	0.137208	0.506273
ALDH3A2	ENSG00000072210	protein_coding	10464.6	0.225076	0.246065	0.914699	0.360349	0.725905
TFRC	ENSG00000072274	protein_coding	32477.6	0.207797	0.277872	0.747814	0.454572	0.78834
SREBF1	ENSG00000072310	protein_coding	17463.4	0.104445	0.203164	0.514095	0.607186	0.867653
TRPC5	ENSG00000072315	protein_coding	2.5494	0.345872	0.396184	0.873008	0.382659	0.742184
AFF4	ENSG00000072364	protein_coding	11634.7	-0.0627689	0.163766	-0.383285	0.701509	0.906031
UBE2D1	ENSG00000072401	protein_coding	2483.72	-0.0475709	0.121356	-0.391994	0.695063	0.904438
MPP5	ENSG00000072415	protein_coding	3369.32	-0.321836	0.150797	-2.13424	0.0328235	0.285698
RHOBTB1	ENSG00000072422	protein_coding	1036.42	-0.287562	0.266693	-1.07825	0.280922	0.662575
SMC1A	ENSG00000072501	protein_coding	12068.6	0.122024	0.131738	0.926265	0.354308	0.72176
HSD17B10	ENSG00000072506	protein_coding	3440.81	0.0219365	0.139071	0.157736	0.874665	0.965792
MARK2	ENSG00000072518	protein_coding	7629.12	0.0443231	0.131393	0.337331	0.735867	0.920212
HMMR	ENSG00000072571	protein_coding	2377.47	-0.0552016	0.221025	-0.249753	0.802778	0.944979
CHFR	ENSG00000072609	protein_coding	2057.66	-0.133559	0.263871	-0.506155	0.612748	0.870368
TRHDE	ENSG00000072657	protein_coding	82.0905	0.011808	0.584276	0.0202096	0.983876	0.996119
P4HA2	ENSG00000072682	protein_coding	4725.44	0.497495	0.237474	2.09495	0.0361758	0.296951
FCGR2B	ENSG00000072694	protein_coding	288.087	0.546208	0.340953	1.602	0.109155	0.464214
NFATC3	ENSG00000072736	protein_coding	2932.63	0.279713	0.146511	1.90915	0.0562425	0.357683
TRNT1	ENSG00000072756	protein_coding	1049.63	-0.102043	0.141054	-0.723433	0.469414	0.797207
ACADVL	ENSG00000072778	protein_coding	12389.9	0.0389326	0.146512	0.265729	0.790448	0.940762
STK10	ENSG00000072786	protein_coding	3284.09	0.132349	0.18897	0.700371	0.483696	0.805859
FBXW11	ENSG00000072803	protein_coding	3635.08	-0.167314	0.141757	-1.18029	0.237885	0.621791
ACAP1	ENSG00000072818	protein_coding	762.463	-0.0182815	0.236962	-0.0771497	0.938504	0.983551
CRMP1	ENSG00000072832	protein_coding	1480.41	0.382535	0.346969	1.1025	0.270243	0.652507
EVC	ENSG00000072840	protein_coding	2535.26	0.561021	0.331504	1.69235	0.0905794	0.431521
DERL2	ENSG00000072849	protein_coding	2627.29	-0.00622685	0.105652	-0.0589376	0.953002	0.987725
SIDT1	ENSG00000072858	protein_coding	599.808	-1.0247	0.37245	-2.75125	0.00593688	0.132551
NDE1	ENSG00000072864	protein_coding	5099.73	0.401695	0.173039	2.32141	0.0202645	0.233517
IRAG1	ENSG00000072952	protein_coding	3021.68	1.09572	0.366602	2.98884	0.00280036	0.0907961
TMEM38A	ENSG00000072954	protein_coding	532.574	-0.479637	0.363928	-1.31794	0.187522	0.571107
AP1M1	ENSG00000072958	protein_coding	3970.11	0.294947	0.144207	2.04531	0.0408243	0.311521
PVR	ENSG00000073008	protein_coding	5228.97	0.116608	0.214399	0.54388	0.586524	0.857811
XRCC1	ENSG00000073050	protein_coding	2712.92	0.180689	0.157039	1.1506	0.249897	0.633789
SCARB1	ENSG00000073060	protein_coding	4249.78	-0.215468	0.210318	-1.02449	0.305605	0.684349
CYP2W1	ENSG00000073067	protein_coding	292.54	0.347076	0.464531	0.747154	0.454971	0.788616
MCM2	ENSG00000073111	protein_coding	8381.99	0.291585	0.240635	1.21173	0.225616	0.609775
MOV10L1	ENSG00000073146	protein_coding	66.6139	0.677339	0.354179	1.91242	0.0558221	0.357145
PANX2	ENSG00000073150	protein_coding	1933.23	0.434968	0.524659	0.829049	0.407077	0.75835
SELENOO	ENSG00000073169	protein_coding	2508.43	0.325403	0.138574	2.34823	0.0188628	0.2257
TP63	ENSG00000073282	protein_coding	43683.1	1.07058	0.557451	1.9205	0.054795	0.354195
ALPK1	ENSG00000073331	protein_coding	1952.43	0.299692	0.167128	1.79319	0.0729423	0.397038
LLGL2	ENSG00000073350	protein_coding	10564.2	-1.37396	0.336749	-4.08008	4.50211e-05	0.00999686
PDE8A	ENSG00000073417	protein_coding	3176.59	-0.0634797	0.181549	-0.349656	0.726597	0.915908
CLCN4	ENSG00000073464	protein_coding	698.388	-1.17188	0.423797	-2.76519	0.00568897	0.129735
NLE1	ENSG00000073536	protein_coding	1728.93	0.01516	0.154662	0.0980202	0.921916	0.979087
SDHA	ENSG00000073578	protein_coding	10748.1	-0.117858	0.160219	-0.735605	0.461971	0.793108
SMARCE1	ENSG00000073584	protein_coding	4742.04	0.401384	0.188944	2.12435	0.0336407	0.288783
FNDC8	ENSG00000073598	protein_coding	6.80865	0.35389	0.320907	1.10278	0.270123	0.652348
GSDMB	ENSG00000073605	protein_coding	2458.07	0.0917546	0.402079	0.228201	0.81949	0.950139
KDM5A	ENSG00000073614	protein_coding	7501.79	0.0891944	0.151066	0.590432	0.554901	0.843194
ADAM11	ENSG00000073670	protein_coding	91.5745	0.103294	0.292942	0.352607	0.724383	0.914731
PPP2R3A	ENSG00000073711	protein_coding	3381.63	0.342731	0.311641	1.09976	0.271436	0.653433
FERMT2	ENSG00000073712	protein_coding	3122.04	0.641337	0.317813	2.01797	0.0435943	0.32137
ABCB11	ENSG00000073734	protein_coding	19.8402	-0.15114	0.451324	-0.33488	0.737715	0.920901
DHRS9	ENSG00000073737	protein_coding	1056.74	-0.452863	0.506945	-0.893316	0.371688	0.734158
CD5L	ENSG00000073754	protein_coding	2.49754	0.171192	0.61747	0.277247	0.78159	0.936808
PTGS2	ENSG00000073756	protein_coding	2616.75	0.616543	0.399996	1.54137	0.123226	0.486306
IGF2BP2	ENSG00000073792	protein_coding	7983.23	0.174512	0.307509	0.567502	0.570373	0.850181
MAP3K13	ENSG00000073803	protein_coding	4891.99	0.0199925	0.172878	0.115646	0.907933	0.976569
ST6GAL1	ENSG00000073849	protein_coding	4455.97	-0.568544	0.354509	-1.60375	0.108769	0.463709
TBX21	ENSG00000073861	protein_coding	56.0843	0.0542549	0.38708	0.140165	0.88853	0.970023
VDAC1P1	ENSG00000073905	processed_pseudogene	54.5569	-0.266919	0.178238	-1.49755	0.134251	0.502802
FRY	ENSG00000073910	protein_coding	1392.44	0.0684898	0.302184	0.226649	0.820697	0.950489
PICALM	ENSG00000073921	protein_coding	17083	-0.139643	0.151027	-0.924625	0.355161	0.722388
NSF	ENSG00000073969	protein_coding	4253.68	-0.301599	0.146725	-2.05555	0.0398263	0.307676
GLI2	ENSG00000074047	protein_coding	4207.3	1.36701	0.477587	2.86232	0.00420552	0.112141
CLASP1	ENSG00000074054	protein_coding	9071.07	0.375941	0.2033	1.84919	0.06443	0.377059
MRPS34	ENSG00000074071	protein_coding	4275.99	0.266755	0.157534	1.69332	0.0903943	0.431233
NOTCH3	ENSG00000074181	protein_coding	52027.3	0.51921	0.297382	1.74594	0.0808218	0.414253
CLNS1A	ENSG00000074201	protein_coding	6359.81	0.30819	0.173205	1.77933	0.0751852	0.401433
PPP2R2C	ENSG00000074211	protein_coding	4289.58	0.806378	0.552012	1.4608	0.144071	0.51608
TEAD2	ENSG00000074219	protein_coding	1968.27	0.0246883	0.250919	0.0983912	0.921622	0.979087
EED	ENSG00000074266	protein_coding	1508.63	0.115855	0.128951	0.898449	0.368946	0.732634
CDHR2	ENSG00000074276	protein_coding	1576.79	-0.750298	0.642778	-1.16727	0.2431	0.62763
SNCB	ENSG00000074317	protein_coding	55.9253	2.33316	0.568267	4.10574	4.03018e-05	0.00922135
TSG101	ENSG00000074319	protein_coding	4405.56	-0.0745384	0.115843	-0.643445	0.519936	0.825149
NCBP3	ENSG00000074356	protein_coding	4701.86	-0.011498	0.113508	-0.101297	0.919315	0.978612
ATP2A3	ENSG00000074370	protein_coding	5458.57	-0.491093	0.388537	-1.26395	0.206246	0.590791
CA12	ENSG00000074410	protein_coding	18796.3	1.19261	0.405387	2.94192	0.00326186	0.0985228
MGLL	ENSG00000074416	protein_coding	8350.38	-0.142668	0.356672	-0.399999	0.689157	0.902117
NTN4	ENSG00000074527	protein_coding	1460.89	-0.468921	0.271723	-1.72573	0.0843952	0.421148
BCS1L	ENSG00000074582	protein_coding	1411.88	-0.0358433	0.136822	-0.261971	0.793344	0.941548
NUAK1	ENSG00000074590	protein_coding	2439.63	0.108997	0.312937	0.348305	0.727611	0.91645
DPP8	ENSG00000074603	protein_coding	4096.46	0.0873025	0.101751	0.857998	0.390893	0.747781
SLC24A1	ENSG00000074621	protein_coding	975.973	0.115138	0.143482	0.802455	0.42229	0.767662
ZNF532	ENSG00000074657	protein_coding	6804.5	0.369186	0.228586	1.61509	0.106292	0.459317
SCARF1	ENSG00000074660	protein_coding	528.847	-0.0623943	0.204106	-0.305695	0.759837	0.929476
LMAN1	ENSG00000074695	protein_coding	13440.1	0.163202	0.15305	1.06633	0.286275	0.667598
HACD3	ENSG00000074696	protein_coding	9060.45	0.0672775	0.173547	0.387663	0.698266	0.9052
IPCEF1	ENSG00000074706	protein_coding	194.085	-0.26385	0.315191	-0.837114	0.402529	0.755138
ZZEF1	ENSG00000074755	protein_coding	7895.19	0.0553953	0.169856	0.326131	0.744325	0.923894
NOX3	ENSG00000074771	protein_coding	1.25431	0.014328	0.923985	0.0155068	0.987628
ENO1	ENSG00000074800	protein_coding	90789.9	0.121059	0.171986	0.70389	0.481501	0.804419
SLC12A1	ENSG00000074803	protein_coding	5.92925	-0.0909137	0.47775	-0.190295	0.849078	0.958057
MYDGF	ENSG00000074842	protein_coding	5137.51	-0.0438262	0.143529	-0.305347	0.760102	0.929509
ANO8	ENSG00000074855	protein_coding	1437.81	-0.591435	0.205781	-2.8741	0.00405184	0.109639
TUBE1	ENSG00000074935	protein_coding	989.073	-0.145546	0.1491	-0.976163	0.328983	0.703297
ARHGEF10L	ENSG00000074964	protein_coding	4313.92	-0.694389	0.26294	-2.64086	0.00826953	0.153725
TXK	ENSG00000074966	protein_coding	86.6222	-0.508096	0.322596	-1.57502	0.115251	0.474465
WSCD2	ENSG00000075035	protein_coding	465.915	1.52753	0.628746	2.42948	0.0151203	0.203884
KCNQ2	ENSG00000075043	protein_coding	8.48881	0.181801	0.437497	0.415548	0.677741	0.8974
TACR2	ENSG00000075073	protein_coding	336.637	1.61472	0.450045	3.5879	0.000333351	0.0301564
ACTR6	ENSG00000075089	protein_coding	1560.14	0.0873377	0.138429	0.63092	0.528093	0.829437
TIPIN	ENSG00000075131	protein_coding	701.033	0.333131	0.166702	1.99836	0.0456774	0.327094
SRI	ENSG00000075142	protein_coding	5526.96	0.0369968	0.195012	0.189715	0.849532	0.958228
EIF4G3	ENSG00000075151	protein_coding	8155.4	0.266636	0.118713	2.24605	0.0247007	0.256894
NUP37	ENSG00000075188	protein_coding	1811.72	0.228499	0.162422	1.40682	0.15948	0.536573
SEMA3A	ENSG00000075213	protein_coding	1338.48	0.697144	0.38048	1.83227	0.0669106	0.383078
GTSE1	ENSG00000075218	protein_coding	1950.07	0.0865557	0.182737	0.473662	0.635741	0.880084
SEMA3C	ENSG00000075223	protein_coding	8757.62	0.51332	0.289991	1.77012	0.0767065	0.404336
TTC38	ENSG00000075234	protein_coding	1912.16	-0.398753	0.218834	-1.82217	0.0684286	0.386569
ACAT1	ENSG00000075239	protein_coding	2026.72	0.0515858	0.162541	0.317371	0.750962	0.926264
GRAMD4	ENSG00000075240	protein_coding	4189.35	-0.00269678	0.17159	-0.0157164	0.987461	0.996985
CELSR1	ENSG00000075275	protein_coding	19645.4	0.717569	0.307092	2.33666	0.0194568	0.228847
WNT8B	ENSG00000075290	protein_coding	19.3639	0.195106	0.43228	0.45134	0.651744	0.887339
ZNF638	ENSG00000075292	protein_coding	7432.54	-0.0898729	0.0907226	-0.990634	0.321864	0.698488
SLC25A40	ENSG00000075303	protein_coding	2517.22	0.1407	0.1564	0.899615	0.368325	0.73209
TIMM21	ENSG00000075336	protein_coding	1174.72	0.00174443	0.153979	0.011329	0.990961	0.997687
ADD2	ENSG00000075340	protein_coding	783.746	0.7449	0.524344	1.42063	0.155423	0.531564
FGF4	ENSG00000075388	protein_coding	5.32942	0.0796219	0.597964	0.133155	0.894071	0.972292
RASAL2	ENSG00000075391	protein_coding	5914.54	0.0198494	0.191435	0.103687	0.917418	0.978212
VPS9D1	ENSG00000075399	protein_coding	1648.41	-0.0943348	0.199892	-0.471928	0.636978	0.880664
ZNF37A	ENSG00000075407	protein_coding	1990.58	-0.0686205	0.151686	-0.452385	0.650992	0.887132
MARK3	ENSG00000075413	protein_coding	6842.52	0.202916	0.163655	1.2399	0.215012	0.599674
SLC25A3	ENSG00000075415	protein_coding	25299.6	-0.0540572	0.115323	-0.468744	0.639253	0.881846
FNDC3B	ENSG00000075420	protein_coding	13452.6	0.187375	0.187445	0.999626	0.317492	0.695196
FOSL2	ENSG00000075426	protein_coding	29035.3	-0.11237	0.166643	-0.674317	0.50011	0.814921
CACNG5	ENSG00000075429	protein_coding	1.48884	-0.52677	0.660461	-0.797579	0.425115
CACNG4	ENSG00000075461	protein_coding	647.744	-0.300567	0.596866	-0.503575	0.61456	0.870959
FRYL	ENSG00000075539	protein_coding	7310.97	0.107324	0.164912	0.650794	0.515179	0.822267
TMEM131	ENSG00000075568	protein_coding	10782.7	0.0451408	0.111282	0.405645	0.685003	0.900157
FSCN1	ENSG00000075618	protein_coding	50305.6	0.914683	0.381007	2.4007	0.0163639	0.211329
ACTB	ENSG00000075624	protein_coding	530680	0.119832	0.125636	0.953807	0.340181	0.710904
MOCOS	ENSG00000075643	protein_coding	2201.15	0.343724	0.307586	1.11749	0.263785	0.646416
PLD1	ENSG00000075651	protein_coding	5179.58	0.225837	0.228785	0.987116	0.323586	0.699324
ATP12A	ENSG00000075673	protein_coding	592.829	-0.586124	0.685486	-0.855048	0.392524	0.748706
WDR62	ENSG00000075702	protein_coding	2289.33	0.367654	0.195851	1.87721	0.0604896	0.368448
DLG1	ENSG00000075711	protein_coding	11021.1	0.167983	0.175838	0.955328	0.339412	0.710622
RAB7A	ENSG00000075785	protein_coding	28558.3	0.146982	0.150423	0.977128	0.328506	0.702814
BCAP29	ENSG00000075790	protein_coding	4438.36	-0.122718	0.170811	-0.718446	0.472482	0.798432
SEC31B	ENSG00000075826	protein_coding	401.194	0.16512	0.226372	0.72942	0.465745	0.79475
SART3	ENSG00000075856	protein_coding	4755.57	0.0295036	0.096854	0.304619	0.760656	0.929652
ARHGAP15	ENSG00000075884	protein_coding	270.605	0.00980268	0.311936	0.0314253	0.97493	0.994035
TUBA3D	ENSG00000075886	protein_coding	86.6856	-0.631389	0.228071	-2.76839	0.00563338	0.129078
PAX2	ENSG00000075891	protein_coding	8.06581	1.36766	0.512789	2.66709	0.00765102	0.147457
EXOSC7	ENSG00000075914	protein_coding	1473.37	-0.0436384	0.130873	-0.333441	0.738801	0.921377
KIFAP3	ENSG00000075945	protein_coding	2834.77	0.311368	0.163292	1.90682	0.0565445	0.358856
MKRN2	ENSG00000075975	protein_coding	1760.45	-0.200127	0.11089	-1.80473	0.0711168	0.392543
MCM6	ENSG00000076003	protein_coding	5404.71	0.0834898	0.168419	0.495727	0.620087	0.873255
REXO2	ENSG00000076043	protein_coding	2579.95	0.19925	0.15788	1.26203	0.206936	0.591537
RBM7	ENSG00000076053	protein_coding	1798.51	-0.0832162	0.123559	-0.673495	0.500632	0.815099
RBMS2	ENSG00000076067	protein_coding	4511.76	-0.162965	0.19831	-0.82177	0.411208	0.760709
BAZ2A	ENSG00000076108	protein_coding	13406	-0.0512364	0.121184	-0.422798	0.672443	0.894956
PTPN23	ENSG00000076201	protein_coding	8958.57	-0.140005	0.120194	-1.16482	0.24409	0.628707
MLH1	ENSG00000076242	protein_coding	1917.95	0.207669	0.140488	1.4782	0.139355	0.50894
UNG	ENSG00000076248	protein_coding	3679.75	0.25904	0.16013	1.61769	0.10573	0.458486
FMO4	ENSG00000076258	protein_coding	425.277	-0.0137288	0.229864	-0.0597258	0.952374	0.987298
KLHL20	ENSG00000076321	protein_coding	1613.34	0.117969	0.104374	1.13025	0.258371	0.641516
RGS11	ENSG00000076344	protein_coding	171.478	-1.02875	0.359947	-2.85807	0.00426231	0.11267
SLC46A1	ENSG00000076351	protein_coding	449.212	0.0459393	0.262544	0.174977	0.861097	0.962199
PLXNA2	ENSG00000076356	protein_coding	8982.57	0.223725	0.228711	0.978204	0.327974	0.702282
SPAG5	ENSG00000076382	protein_coding	4062.84	-0.0211017	0.18279	-0.115442	0.908095	0.976627
ANKRD13A	ENSG00000076513	protein_coding	4764.04	-0.0510098	0.137349	-0.371388	0.710349	0.90904
TPD52	ENSG00000076554	protein_coding	10616	-0.334048	0.226976	-1.47173	0.141093	0.5116
ACACB	ENSG00000076555	protein_coding	1512.32	0.0407529	0.294637	0.138316	0.889991	0.970791
TRAF4	ENSG00000076604	protein_coding	5829.38	-0.444876	0.196696	-2.26174	0.0237132	0.252458
PAG1	ENSG00000076641	protein_coding	2619.59	-0.454108	0.286215	-1.5866	0.112604	0.469982
GPATCH1	ENSG00000076650	protein_coding	1096.03	0.109148	0.142169	0.767737	0.442643	0.78093
ICAM3	ENSG00000076662	protein_coding	53.3918	-0.12007	0.362459	-0.331264	0.740445	0.922046
NT5C2	ENSG00000076685	protein_coding	3697.64	-0.336771	0.191663	-1.7571	0.0789008	0.409864
MCAM	ENSG00000076706	protein_coding	8706.64	0.630689	0.248925	2.53365	0.0112881	0.178007
GPC4	ENSG00000076716	protein_coding	2886.26	-0.0737691	0.301377	-0.244774	0.806632	0.946144
MBNL3	ENSG00000076770	protein_coding	4013.6	-0.057957	0.207125	-0.279816	0.779618	0.936299
CAMSAP3	ENSG00000076826	protein_coding	4667.69	-0.543393	0.239845	-2.2656	0.023476	0.25134
RAP1GAP	ENSG00000076864	protein_coding	2297.7	-0.365832	0.320004	-1.14321	0.252951	0.636786
XAB2	ENSG00000076924	protein_coding	4839.74	0.0228344	0.114642	0.19918	0.842122	0.956612
ARHGEF1	ENSG00000076928	protein_coding	8565.38	-0.0406894	0.13351	-0.304767	0.760543	0.929652
STXBP2	ENSG00000076944	protein_coding	4071.55	-0.186096	0.143454	-1.29725	0.194545	0.57841
MAP2K7	ENSG00000076984	protein_coding	3151.94	0.0858113	0.0981021	0.874715	0.381729	0.741469
NMRK2	ENSG00000077009	protein_coding	3.05536	-0.415446	0.496837	-0.83618	0.403053	0.75531
DGKD	ENSG00000077044	protein_coding	3231.06	-0.653036	0.22228	-2.9379	0.00330446	0.0989205
CTTNBP2	ENSG00000077063	protein_coding	711.118	0.371619	0.456396	0.814246	0.415504	0.763842
ACTL6B	ENSG00000077080	protein_coding	8.0705	0.364859	0.381356	0.956742	0.338698	0.710384
RARB	ENSG00000077092	protein_coding	859.613	-0.058455	0.362199	-0.161389	0.871787	0.965496
TOP2B	ENSG00000077097	protein_coding	10300	-0.100511	0.154777	-0.649392	0.516085	0.822889
TM9SF3	ENSG00000077147	protein_coding	21972.8	-0.341994	0.160475	-2.13113	0.0330783	0.286294
NFKB2	ENSG00000077150	protein_coding	7204.66	0.0412616	0.196209	0.210294	0.833438	0.954772
UBE2T	ENSG00000077152	protein_coding	1817.78	0.00881609	0.193595	0.0455389	0.963678	0.99058
PPP1R12B	ENSG00000077157	protein_coding	8338.31	0.717722	0.353196	2.03208	0.042146	0.315453
DNAJC10	ENSG00000077232	protein_coding	10064.2	-0.171153	0.156633	-1.0927	0.274526	0.656405
GTF3C1	ENSG00000077235	protein_coding	12253.4	0.31465	0.154895	2.03137	0.0422175	0.315602
IL4R	ENSG00000077238	protein_coding	7652	0.146866	0.191761	0.765881	0.443747	0.781736
USP33	ENSG00000077254	protein_coding	4243.31	0.0106075	0.0962409	0.110218	0.912237	0.97741
PAK3	ENSG00000077264	protein_coding	162.027	-0.437821	0.52954	-0.826795	0.408353	0.759021
CAPN6	ENSG00000077274	protein_coding	757.678	-1.53131	0.651109	-2.35185	0.0186801	0.224836
DCX	ENSG00000077279	protein_coding	15.5724	0.310767	0.566321	0.548747	0.583179	0.856373
SNRPA	ENSG00000077312	protein_coding	5143.32	0.0711318	0.121041	0.587668	0.556755	0.844235
SPAG6	ENSG00000077327	protein_coding	8.87992	-1.33516	0.436666	-3.05762	0.00223103	0.0819041
EXOSC5	ENSG00000077348	protein_coding	1648.89	0.257608	0.182595	1.41081	0.1583	0.534491
DYNC1I2	ENSG00000077380	protein_coding	8154.1	0.0187514	0.126003	0.148818	0.881697	0.967928
APBB1IP	ENSG00000077420	protein_coding	851.445	-0.575337	0.351266	-1.63789	0.101444	0.450986
LRCH4	ENSG00000077454	protein_coding	1251.87	-0.207461	0.17637	-1.17628	0.239484	0.623641
FAM76B	ENSG00000077458	protein_coding	1579.72	0.113171	0.12399	0.912742	0.361378	0.726364
SIRT6	ENSG00000077463	protein_coding	1536.25	-0.044678	0.14196	-0.314723	0.752972	0.927264
TYR	ENSG00000077498	protein_coding	1.24483	0.455475	0.632066	0.720613	0.471148
POLD3	ENSG00000077514	protein_coding	2454.95	-0.0362598	0.185459	-0.195514	0.844991	0.957332
ACTN2	ENSG00000077522	protein_coding	47.6556	0.945257	0.453409	2.08478	0.0370896	0.300238
CAPZB	ENSG00000077549	protein_coding	19035.4	0.162034	0.099928	1.62151	0.104908	0.457685
GPR137B	ENSG00000077585	protein_coding	1835.05	-0.079233	0.166505	-0.475859	0.634175	0.879477
NAALAD2	ENSG00000077616	protein_coding	109.525	0.0108476	0.210559	0.051518	0.958913	0.989619
JADE1	ENSG00000077684	protein_coding	2113.22	-0.288818	0.207269	-1.39345	0.163485	0.541724
SLC25A43	ENSG00000077713	protein_coding	3197.95	-0.0473339	0.188905	-0.25057	0.802147	0.944776
UBE2A	ENSG00000077721	protein_coding	6124.46	0.125261	0.121495	1.03099	0.302544	0.681625
FGFR1	ENSG00000077782	protein_coding	4816.11	0.882831	0.39425	2.23927	0.0251386	0.258135
FKBP6	ENSG00000077800	protein_coding	7.42972	0.585927	0.479179	1.22277	0.221415	0.606169
SMC1B	ENSG00000077935	protein_coding	138.042	1.47463	0.452086	3.26184	0.00110693	0.0576896
FBLN1	ENSG00000077942	protein_coding	11843.7	0.219821	0.385433	0.570322	0.568459	0.849674
ITGA8	ENSG00000077943	protein_coding	872.2	0.411499	0.407753	1.00919	0.312885	0.690711
CST7	ENSG00000077984	protein_coding	361.537	0.198905	0.329681	0.603325	0.546292	0.838353
MAP2	ENSG00000078018	protein_coding	2138.8	0.886492	0.427749	2.07246	0.0382226	0.303379
PIAS2	ENSG00000078043	protein_coding	2364.05	0.331529	0.200944	1.64985	0.0989726	0.446158
AMPH	ENSG00000078053	protein_coding	187.215	1.13399	0.37187	3.04942	0.00229282	0.0830905
ARAF	ENSG00000078061	protein_coding	5177.71	-0.26536	0.12962	-2.04722	0.0406365	0.310757
MCCC1	ENSG00000078070	protein_coding	2953.86	0.278807	0.226376	1.23161	0.218096	0.603429
LAMP3	ENSG00000078081	protein_coding	4096.97	0.409476	0.345865	1.18392	0.236445	0.620194
FAP	ENSG00000078098	protein_coding	1398.97	1.10798	0.382514	2.89658	0.00377253	0.105782
NEBL	ENSG00000078114	protein_coding	5341.03	0.226636	0.366634	0.618154	0.536474	0.833241
ACER3	ENSG00000078124	protein_coding	4985.83	0.0564258	0.188572	0.299227	0.764767	0.931067
UBE2K	ENSG00000078140	protein_coding	8250.36	0.0115508	0.114085	0.101247	0.919354	0.978612
PIK3C3	ENSG00000078142	protein_coding	2320.56	0.297931	0.139469	2.13619	0.032664	0.285281
N4BP2	ENSG00000078177	protein_coding	1903.73	0.293979	0.170221	1.72705	0.0841595	0.420726
TIGAR	ENSG00000078237	protein_coding	1075.15	-0.00103519	0.159128	-0.0065054	0.994809	0.998716
TULP3	ENSG00000078246	protein_coding	2831.64	0.0909611	0.183076	0.496848	0.619296	0.872793
SYNJ2	ENSG00000078269	protein_coding	4380.39	-0.130771	0.186317	-0.701876	0.482757	0.80499
ADCY2	ENSG00000078295	protein_coding	224.976	1.14433	0.46531	2.45928	0.0139214	0.196913
PPP2R5C	ENSG00000078304	protein_coding	9744.25	0.012102	0.113187	0.10692	0.914852	0.977822
PMS2P1	ENSG00000078319	transcribed_unprocessed_pseudogene	531.673	0.134667	0.16795	0.80183	0.422651	0.767767
RBFOX1	ENSG00000078328	protein_coding	11.1787	1.12287	0.548419	2.04747	0.0406122	0.310637
GNB1	ENSG00000078369	protein_coding	29767.7	-0.0793197	0.117968	-0.672381	0.501341	0.815539
HOXA9	ENSG00000078399	protein_coding	485.469	-0.192747	0.450409	-0.427938	0.668696	0.894361
EDN1	ENSG00000078401	protein_coding	1089.77	0.272376	0.304205	0.895371	0.370589	0.733607
MLLT10	ENSG00000078403	protein_coding	3224.59	-0.00526881	0.131067	-0.0401994	0.967934	0.991921
ZCWPW1	ENSG00000078487	protein_coding	261.082	0.427869	0.257302	1.6629	0.0963319	0.442239
ADCYAP1R1	ENSG00000078549	protein_coding	30.8027	0.490275	0.426361	1.14991	0.250183	0.634207
FGF20	ENSG00000078579	protein_coding	14.5995	-1.98267	0.79517	-2.49339	0.0126528	0.188164
P2RY10	ENSG00000078589	protein_coding	115.05	-0.106265	0.421572	-0.252067	0.800989	0.944689
ITM2A	ENSG00000078596	protein_coding	634.947	0.253462	0.341055	0.743171	0.457378	0.790488
NRDC	ENSG00000078618	protein_coding	11316	0.150357	0.0946534	1.5885	0.112174	0.469428
VDAC3	ENSG00000078668	protein_coding	7540.83	0.622842	0.242883	2.56437	0.0103363	0.170882
PCM1	ENSG00000078674	protein_coding	9089.91	-0.389891	0.177771	-2.19322	0.0282914	0.271793
TNRC6C	ENSG00000078687	protein_coding	2045.96	-0.214206	0.190671	-1.12343	0.261255	0.644309
CBFA2T2	ENSG00000078699	protein_coding	4552.1	-0.0789328	0.149242	-0.52889	0.596882	0.862689
BRINP1	ENSG00000078725	protein_coding	26.8563	1.20489	0.558199	2.15854	0.0308858	0.279715
ITCH	ENSG00000078747	protein_coding	6901.13	0.00397606	0.134306	0.0296045	0.976382	0.994258
PKD2L2	ENSG00000078795	protein_coding	28.7363	-0.00263768	0.217287	-0.0121391	0.990315	0.997552
TP53INP2	ENSG00000078804	protein_coding	8553.04	0.0707299	0.316978	0.223138	0.823428	0.951515
SDF4	ENSG00000078808	protein_coding	11538.5	-0.194706	0.138443	-1.4064	0.159606	0.536579
MYH7B	ENSG00000078814	protein_coding	305.705	0.0131939	0.257376	0.0512631	0.959116	0.989619
BPIFB2	ENSG00000078898	protein_coding	89.1919	1.55558	1.13377	1.37204	0.170051	0.549552
TP73	ENSG00000078900	protein_coding	1963.65	0.168251	0.376117	0.447337	0.654632	0.88813
TOLLIP	ENSG00000078902	protein_coding	6277.92	0.0145931	0.177369	0.0822754	0.934428	0.982102
UBE2D4	ENSG00000078967	protein_coding	1187.42	-0.0250036	0.138451	-0.180595	0.856685	0.960629
CLUL1	ENSG00000079101	protein_coding	33.0123	0.471026	0.398248	1.18275	0.236909	0.620782
RUNX1T1	ENSG00000079102	protein_coding	322.407	0.692663	0.326475	2.12164	0.0338677	0.288966
CDH17	ENSG00000079112	protein_coding	7441	-1.31468	0.762305	-1.72462	0.0845968	0.421512
THOC1	ENSG00000079134	protein_coding	2138.89	0.0899466	0.140524	0.640078	0.522122	0.826665
FKBP7	ENSG00000079150	protein_coding	702.089	0.268676	0.218469	1.22981	0.218767	0.604226
OSBPL6	ENSG00000079156	protein_coding	851.611	0.665312	0.380079	1.75046	0.0800392	0.412502
SLC1A3	ENSG00000079215	protein_coding	1529.16	0.0163546	0.350207	0.0466999	0.962752	0.990451
XRCC5	ENSG00000079246	protein_coding	21908.9	-0.0039751	0.115855	-0.0343111	0.972629	0.993501
LXN	ENSG00000079257	protein_coding	783.832	-0.495892	0.284978	-1.74011	0.0818402	0.415933
SP140	ENSG00000079263	protein_coding	286.055	-0.119378	0.372961	-0.320083	0.748906	0.925535
MKNK1	ENSG00000079277	protein_coding	2892.53	0.248846	0.113895	2.18486	0.0288988	0.272801
TNS1	ENSG00000079308	protein_coding	20759.1	0.770772	0.389934	1.97667	0.0480787	0.335334
REXO1	ENSG00000079313	protein_coding	5032.33	0.135244	0.112183	1.20556	0.227986	0.612172
SAR1A	ENSG00000079332	protein_coding	5290.55	0.0346723	0.110288	0.314381	0.753232	0.927264
CDC14A	ENSG00000079335	protein_coding	769.77	-0.33642	0.212909	-1.58011	0.114081	0.472328
RAPGEF3	ENSG00000079337	protein_coding	1040.67	-0.422383	0.28581	-1.47784	0.13945	0.509085
CEACAM1	ENSG00000079385	protein_coding	6996.99	-0.965214	0.473106	-2.04016	0.0413339	0.312826
SENP1	ENSG00000079387	protein_coding	2846.09	0.208122	0.138517	1.5025	0.132967	0.501132
DUSP13	ENSG00000079393	protein_coding	31.0072	1.53267	0.577714	2.653	0.00797808	0.151138
CIC	ENSG00000079432	protein_coding	14145.2	0.198441	0.137158	1.44681	0.147949	0.521911
LIPE	ENSG00000079435	protein_coding	632.723	-0.00393236	0.247245	-0.0159047	0.98731	0.996916
FDFT1	ENSG00000079459	protein_coding	13633.3	-0.414697	0.294631	-1.40751	0.159276	0.536207
PAFAH1B3	ENSG00000079462	protein_coding	1903.13	0.116623	0.205994	0.56615	0.571292	0.850715
OPHN1	ENSG00000079482	protein_coding	1033.13	-0.0502186	0.177796	-0.282451	0.777597	0.9358
AFM	ENSG00000079557	protein_coding	0.862103	-0.069189	0.886642	-0.0780349	0.9378
KIF22	ENSG00000079616	protein_coding	4504.01	0.35011	0.154492	2.26621	0.0234385	0.251134
SCGN	ENSG00000079689	protein_coding	6.58857	-0.407146	0.728098	-0.559191	0.576031	0.85272
CARMIL1	ENSG00000079691	protein_coding	4039.06	-0.0757218	0.218273	-0.346913	0.728657	0.916749
PGM1	ENSG00000079739	protein_coding	4346.97	0.186552	0.183144	1.01861	0.308389	0.686922
DDX1	ENSG00000079785	protein_coding	8391.71	0.000998538	0.114332	0.00873367	0.993032	0.998328
DNM2	ENSG00000079805	protein_coding	19010.5	-0.347488	0.143132	-2.42774	0.0151934	0.20409
EPB41L2	ENSG00000079819	protein_coding	4993.61	-0.059111	0.265491	-0.222648	0.82381	0.951627
RIMS1	ENSG00000079841	protein_coding	78.7631	0.382101	0.521919	0.732108	0.464103	0.794099
MOXD1	ENSG00000079931	protein_coding	1851.25	0.918325	0.402872	2.27945	0.0226406	0.246694
STX7	ENSG00000079950	protein_coding	4446.89	-0.118252	0.167364	-0.706559	0.479841	0.803565
RABL2B	ENSG00000079974	protein_coding	1084.78	0.299605	0.124794	2.40081	0.016359	0.211329
KEAP1	ENSG00000079999	protein_coding	6393.78	0.23513	0.165541	1.42037	0.1555	0.531598
DDX43	ENSG00000080007	protein_coding	159.257	0.798771	0.488714	1.63444	0.102167	0.451937
PTPRH	ENSG00000080031	protein_coding	2590.19	-0.376684	0.552894	-0.681295	0.495685	0.812314
DCT	ENSG00000080166	protein_coding	15.1698	0.586757	0.50449	1.16307	0.244801	0.629253
SLC35C2	ENSG00000080189	protein_coding	4082.34	0.184499	0.110116	1.6755	0.0938363	0.437568
CRYBG3	ENSG00000080200	protein_coding	2792.88	-0.103608	0.220865	-0.469103	0.638996	0.881634
EPHA6	ENSG00000080224	protein_coding	50.7947	1.25089	0.573831	2.1799	0.0292652	0.273668
SCTR	ENSG00000080293	protein_coding	31.5987	-0.211247	0.390519	-0.540938	0.58855	0.85889
RFX3	ENSG00000080298	protein_coding	836.034	-0.286028	0.23254	-1.23001	0.218692	0.604121
RIF1	ENSG00000080345	protein_coding	8510.49	-0.0226124	0.137471	-0.164488	0.869347	0.964976
RAB21	ENSG00000080371	protein_coding	7761.98	0.0956964	0.158689	0.603042	0.546481	0.838536
SLC4A4	ENSG00000080493	protein_coding	1077.84	-0.242199	0.612113	-0.395677	0.692343	0.903379
SMARCA2	ENSG00000080503	protein_coding	6470.37	0.119714	0.214185	0.558928	0.576211	0.852737
RDH8	ENSG00000080511	protein_coding	8.84149	1.11712	0.597671	1.86913	0.061605	0.371598
SESN1	ENSG00000080546	protein_coding	1610.89	-0.47928	0.201826	-2.37472	0.0175622	0.219455
MID2	ENSG00000080561	protein_coding	949.86	0.26494	0.269401	0.983438	0.325392	0.700395
DNAAF6	ENSG00000080572	protein_coding	1.22623	-0.154038	0.594724	-0.259008	0.795629
COL5A3	ENSG00000080573	protein_coding	4976.17	0.507494	0.355325	1.42825	0.153219	0.528542
SRCAP	ENSG00000080603	protein_coding	22016.1	0.261188	0.120967	2.15916	0.030838	0.279525
PUM3	ENSG00000080608	protein_coding	2524.28	0.165106	0.169182	0.975911	0.329109	0.703356
CPB2	ENSG00000080618	protein_coding	10.7943	-0.0241038	0.386481	-0.0623672	0.95027	0.986711
CHRNA3	ENSG00000080644	protein_coding	67.9357	0.802153	0.293455	2.73347	0.006267	0.135051
KCNN2	ENSG00000080709	protein_coding	40.9928	0.102269	0.270625	0.3779	0.705505	0.907144
CNOT4	ENSG00000080802	protein_coding	2365.88	-0.0948268	0.0985863	-0.961866	0.336117	0.708816
PSEN1	ENSG00000080815	protein_coding	7361.48	-0.101269	0.121022	-0.836787	0.402712	0.755173
CPOX	ENSG00000080819	protein_coding	2710.39	-0.110789	0.152663	-0.72571	0.468017	0.796469
CLDND1	ENSG00000080822	protein_coding	7957.79	0.14838	0.186643	0.794995	0.426616	0.770153
MOK	ENSG00000080823	protein_coding	1057.58	-0.213903	0.260806	-0.820162	0.412124	0.761316
HSP90AA1	ENSG00000080824	protein_coding	110558	-0.0957863	0.188708	-0.50759	0.611741	0.869761
RBL1	ENSG00000080839	protein_coding	2468.31	0.201158	0.182611	1.10157	0.270651	0.652827
DLGAP4	ENSG00000080845	protein_coding	9261.04	0.0898706	0.129542	0.693755	0.487836	0.808419
IGSF9B	ENSG00000080854	protein_coding	466.932	0.593241	0.427607	1.38735	0.165335	0.543814
CFHR2	ENSG00000080910	protein_coding	0.0527041	-0.0566687	3.6164	-0.0156699	0.987498
CROCCP3	ENSG00000080947	transcribed_unprocessed_pseudogene	388.478	-0.306173	0.19069	-1.6056	0.108361	0.463042
NDC80	ENSG00000080986	protein_coding	1791.92	0.068434	0.218971	0.312526	0.754641	0.927811
AP4E1	ENSG00000081014	protein_coding	1814.88	0.279405	0.149144	1.8734	0.0610138	0.369957
RSBN1	ENSG00000081019	protein_coding	2097.26	-0.139676	0.11329	-1.23291	0.217608	0.602853
MAGI3	ENSG00000081026	protein_coding	2477.1	-0.214101	0.196997	-1.08682	0.277114	0.658235
CXCL2	ENSG00000081041	protein_coding	1132.35	-0.443586	0.438461	-1.01169	0.311687	0.690036
AFP	ENSG00000081051	protein_coding	15.3382	1.90496	0.678793	2.80639	0.00501005	0.12237
COL4A4	ENSG00000081052	protein_coding	468.528	-0.312605	0.451898	-0.69176	0.489088	0.809176
TCF7	ENSG00000081059	protein_coding	2013.13	-0.230936	0.273885	-0.843183	0.399126	0.75288
OSTM1	ENSG00000081087	protein_coding	3022.56	0.318385	0.162084	1.96432	0.0494928	0.3397
CDH7	ENSG00000081138	protein_coding	6.56148	-0.879901	0.624251	-1.40953	0.158678	0.535442
IMPG2	ENSG00000081148	protein_coding	28.6704	0.14249	0.277429	0.513606	0.607527	0.867847
PCNP	ENSG00000081154	protein_coding	7649.08	-0.0549262	0.118508	-0.46348	0.64302	0.88302
EXD2	ENSG00000081177	protein_coding	2507.08	0.0737896	0.127995	0.576505	0.564274	0.847553
ARG2	ENSG00000081181	protein_coding	431.442	-0.203273	0.255838	-0.794541	0.426881	0.770324
MEF2C	ENSG00000081189	protein_coding	1221.99	0.103901	0.24356	0.426595	0.669674	0.894529
PTPRC	ENSG00000081237	protein_coding	2904.07	-0.0927165	0.353744	-0.262101	0.793244	0.941521
CACNA1S	ENSG00000081248	protein_coding	5.17178	0.0989465	0.431127	0.229507	0.818475	0.949747
PKP1	ENSG00000081277	protein_coding	95131.1	0.875594	0.548459	1.59646	0.110385	0.466111
UBA5	ENSG00000081307	protein_coding	2794.32	0.0470675	0.137317	0.342765	0.731775	0.91844
STK17B	ENSG00000081320	protein_coding	3864.36	-0.215018	0.16304	-1.31881	0.187234	0.570936
CDC14B	ENSG00000081377	protein_coding	1979.12	-0.306532	0.216663	-1.41479	0.157131	0.532756
ZNF510	ENSG00000081386	protein_coding	1113.59	-0.117879	0.142545	-0.82696	0.40826	0.758952
LRP2	ENSG00000081479	protein_coding	55.6886	-2.08887	0.429334	-4.86537	1.14244e-06	0.000697611
ZNF506	ENSG00000081665	protein_coding	1531.88	-0.201637	0.252794	-0.797632	0.425084	0.76926
JMJD4	ENSG00000081692	protein_coding	859.318	0.183179	0.150954	1.21347	0.224948	0.609195
DUSP12	ENSG00000081721	protein_coding	1151.68	-0.11468	0.111575	-1.02783	0.30403	0.683043
AACS	ENSG00000081760	protein_coding	4196.08	0.235544	0.178376	1.32049	0.186672	0.570261
DELE1	ENSG00000081791	protein_coding	2756.6	-0.119883	0.116822	-1.0262	0.304798	0.684121
SLC13A1	ENSG00000081800	protein_coding	1.83035	1.03755	0.696664	1.48931	0.136407
CADPS2	ENSG00000081803	protein_coding	1847.44	0.035039	0.317698	0.11029	0.912179	0.97741
PCDHB4	ENSG00000081818	protein_coding	226.339	0.904367	0.362992	2.49143	0.0127231	0.188649
PCDHA6	ENSG00000081842	protein_coding	12.4883	0.623341	0.527162	1.18245	0.237028	0.620782
PCDHGA2	ENSG00000081853	protein_coding	124.92	0.115139	0.301299	0.382142	0.702356	0.906293
HSPB11	ENSG00000081870	protein_coding	1188.02	0.288239	0.149892	1.92297	0.0544834	0.353428
PHLPP1	ENSG00000081913	protein_coding	3611.93	0.0824409	0.192456	0.428362	0.668387	0.89424
ATP8B1	ENSG00000081923	protein_coding	9345.66	-0.340199	0.259916	-1.30888	0.190575	0.574013
IL12RB2	ENSG00000081985	protein_coding	509.234	1.00368	0.471045	2.13075	0.0331098	0.286294
SMARCD3	ENSG00000082014	protein_coding	824.681	0.280832	0.293905	0.95552	0.339315	0.710622
WDR70	ENSG00000082068	protein_coding	1802.63	0.0072172	0.148576	0.0485759	0.961257	0.990298
FYB1	ENSG00000082074	protein_coding	3078.14	0.309655	0.371394	0.833766	0.404413	0.756735
MPP4	ENSG00000082126	protein_coding	45.6536	1.63693	0.431483	3.79374	0.000148397	0.0189811
STRADB	ENSG00000082146	protein_coding	1048.85	-0.342442	0.186568	-1.83548	0.0664346	0.382168
BZW1	ENSG00000082153	protein_coding	10671.8	-0.178872	0.134135	-1.33352	0.182361	0.565449
PGR	ENSG00000082175	protein_coding	176.763	0.742715	0.409468	1.81385	0.0697007	0.389702
C1QTNF3	ENSG00000082196	protein_coding	461.475	1.1267	0.360095	3.1289	0.00175462	0.0727215
ME2	ENSG00000082212	protein_coding	3441.23	0.0680762	0.158791	0.428717	0.668129	0.89424
C5orf22	ENSG00000082213	protein_coding	3011.86	-0.176183	0.168914	-1.04303	0.296933	0.675685
CCNT2	ENSG00000082258	protein_coding	4337.34	-0.156878	0.118946	-1.3189	0.187202	0.570936
FAM135A	ENSG00000082269	protein_coding	5844.48	-0.129103	0.253691	-0.508897	0.610824	0.869406
COL19A1	ENSG00000082293	protein_coding	23.6047	0.626116	0.498406	1.25624	0.20903	0.59382
EPB41L3	ENSG00000082397	protein_coding	1403.71	-0.0928944	0.347922	-0.266998	0.789471	0.940088
COBLL1	ENSG00000082438	protein_coding	6470.85	-0.131976	0.235345	-0.560776	0.574951	0.852187
DLG3	ENSG00000082458	protein_coding	3331.63	-0.447758	0.206548	-2.16782	0.0301727	0.277895
KCNK2	ENSG00000082482	protein_coding	73.5354	0.678886	0.557076	1.21866	0.222973	0.607173
SERTAD4	ENSG00000082497	protein_coding	1837.72	0.177336	0.333013	0.53252	0.594366	0.862047
TRAF5	ENSG00000082512	protein_coding	1839.77	-0.540484	0.243834	-2.21661	0.0266498	0.264893
MRPL22	ENSG00000082515	protein_coding	1551.86	0.0538445	0.142333	0.3783	0.705207	0.906989
GEMIN5	ENSG00000082516	protein_coding	2573.47	0.112736	0.138771	0.812393	0.416566	0.764692
OPRK1	ENSG00000082556	protein_coding	40.6345	0.20674	0.690601	0.299362	0.764664	0.930999
NFE2L1	ENSG00000082641	protein_coding	24971.6	0.472279	0.165973	2.84552	0.00443392	0.114625
SEMA5B	ENSG00000082684	protein_coding	264.905	0.365173	0.321377	1.13628	0.255841	0.640354
GSK3B	ENSG00000082701	protein_coding	8451.47	0.0665365	0.164139	0.405366	0.685208	0.900186
ITGB5	ENSG00000082781	protein_coding	11979.3	0.251764	0.182528	1.37932	0.167797	0.54632
ERC1	ENSG00000082805	protein_coding	8090.55	0.374708	0.211435	1.77221	0.0763589	0.403783
XPO1	ENSG00000082898	protein_coding	21169.2	-0.0238574	0.102267	-0.233286	0.815539	0.948924
LINC01587	ENSG00000082929	lncRNA	7.75714	-0.967783	0.40385	-2.39639	0.0165574	0.212331
RNF13	ENSG00000082996	protein_coding	5566.88	0.10676	0.148976	0.716627	0.473604	0.799443
TRPM3	ENSG00000083067	protein_coding	20.4857	-0.957263	0.403348	-2.37329	0.0176303	0.219746
PALB2	ENSG00000083093	protein_coding	1913.68	0.537416	0.125897	4.26871	1.96608e-05	0.00571693
DOP1A	ENSG00000083097	protein_coding	2211.8	-0.0662025	0.180349	-0.367079	0.71356	0.910552
LYRM2	ENSG00000083099	protein_coding	2020.04	-0.00732542	0.109737	-0.0667543	0.946777	0.986108
BCKDHB	ENSG00000083123	protein_coding	1226.83	-0.322764	0.183379	-1.7601	0.0783917	0.408653
KAT6A	ENSG00000083168	protein_coding	10260.6	0.386258	0.197856	1.95222	0.0509125	0.343713
TUT7	ENSG00000083223	protein_coding	4361.67	0.0680091	0.184065	0.369483	0.711768	0.909913
ULK2	ENSG00000083290	protein_coding	1896.58	0.233803	0.20021	1.16779	0.242892	0.627314
GRHL2	ENSG00000083307	protein_coding	5665.3	0.105131	0.16643	0.63168	0.527596	0.828976
TNPO1	ENSG00000083312	protein_coding	10981.4	0.0572853	0.143864	0.398191	0.69049	0.902651
PLOD1	ENSG00000083444	protein_coding	12507.3	0.0989998	0.202577	0.488701	0.625053	0.875109
P2RX5	ENSG00000083454	protein_coding	120.202	-0.112691	0.3761	-0.299631	0.764459	0.930909
ITGAE	ENSG00000083457	protein_coding	1373.48	-0.0968253	0.152944	-0.633078	0.526683	0.828643
DIS3	ENSG00000083520	protein_coding	5872.49	-0.0854195	0.132471	-0.644819	0.519044	0.824898
PIBF1	ENSG00000083535	protein_coding	1456.78	-0.0382614	0.14801	-0.258505	0.796017	0.942827
TDRD3	ENSG00000083544	protein_coding	1314.48	-0.0835412	0.11812	-0.707257	0.479407	0.803328
AC000061.1	ENSG00000083622	lncRNA	2.53467	-1.09376	0.869559	-1.25784	0.208451	0.593107
NUFIP1	ENSG00000083635	protein_coding	804.546	0.0153176	0.158191	0.0968294	0.922862	0.979241
PDS5B	ENSG00000083642	protein_coding	3975.83	-0.0860083	0.148828	-0.577904	0.563329	0.847022
OXCT1	ENSG00000083720	protein_coding	3185.74	-0.349872	0.247817	-1.41181	0.158005	0.534305
RRAGB	ENSG00000083750	protein_coding	683.067	0.18302	0.150383	1.21703	0.223594	0.607627
EPYC	ENSG00000083782	protein_coding	97.824	3.95747	0.726367	5.44831	5.08508e-08	6.42439e-05
CYLD	ENSG00000083799	protein_coding	4020.9	0.16606	0.148119	1.12112	0.262236	0.644913
SLC27A5	ENSG00000083807	protein_coding	363.453	-0.292486	0.293096	-0.997919	0.318319	0.69569
ZNF324	ENSG00000083812	protein_coding	928.602	0.164869	0.151701	1.0868	0.277125	0.658235
ZNF671	ENSG00000083814	protein_coding	286.362	-0.422686	0.247795	-1.70579	0.0880474	0.427609
ZNF416	ENSG00000083817	protein_coding	348.083	-0.328963	0.184833	-1.77979	0.0751109	0.401271
ZNF586	ENSG00000083828	protein_coding	745.039	-0.368993	0.157952	-2.33612	0.0194851	0.228959
ZNF446	ENSG00000083838	protein_coding	599.767	-0.0647576	0.186305	-0.347589	0.728149	0.916584
ZNF264	ENSG00000083844	protein_coding	4030.04	-0.286389	0.163203	-1.7548	0.0792934	0.410872
RPS5	ENSG00000083845	protein_coding	39161.6	-0.0193476	0.178173	-0.108589	0.913528	0.977707
FAT1	ENSG00000083857	protein_coding	39163	0.44837	0.244038	1.83729	0.0661666	0.381944
YTHDC1	ENSG00000083896	protein_coding	5844.78	0.0439824	0.0823695	0.533964	0.593366	0.861552
CHMP2B	ENSG00000083937	protein_coding	3545.9	-0.315671	0.196802	-1.604	0.108713	0.463628
SMAP2	ENSG00000084070	protein_coding	3652.46	-0.328799	0.183378	-1.79302	0.0729702	0.397127
PPIE	ENSG00000084072	protein_coding	2517.59	-0.30442	0.203303	-1.49737	0.134298	0.502802
ZMPSTE24	ENSG00000084073	protein_coding	5979.89	-0.0640212	0.151775	-0.421818	0.673158	0.89515
STARD7	ENSG00000084090	protein_coding	12051.6	0.0937831	0.149343	0.627969	0.530024	0.830261
NOA1	ENSG00000084092	protein_coding	2902.31	0.152013	0.122824	1.23765	0.215845	0.600738
REST	ENSG00000084093	protein_coding	5479.29	0.0652676	0.110542	0.590433	0.554901	0.843194
HAL	ENSG00000084110	protein_coding	120.399	-0.201818	0.44123	-0.457398	0.647385	0.88509
SSH1	ENSG00000084112	protein_coding	6291.57	0.220026	0.133197	1.65189	0.0985566	0.445682
GSTP1	ENSG00000084207	protein_coding	60008.5	0.366897	0.23999	1.5288	0.126313	0.490917
APLP2	ENSG00000084234	protein_coding	40628.4	-0.0274945	0.175563	-0.156607	0.875554	0.965869
FAM234B	ENSG00000084444	protein_coding	884.12	0.0907282	0.277762	0.32664	0.74394	0.92373
SLCO1A2	ENSG00000084453	protein_coding	423.925	0.186043	0.589969	0.315344	0.752501	0.927101
WBP11	ENSG00000084463	protein_coding	9153.9	-0.00272161	0.158179	-0.0172059	0.986272	0.996691
EIF3I	ENSG00000084623	protein_coding	11670.6	0.0966779	0.123512	0.782743	0.433778	0.774632
NKAIN1	ENSG00000084628	protein_coding	76.5589	0.693102	0.43057	1.60973	0.107457	0.461452
COL16A1	ENSG00000084636	protein_coding	6369.53	0.626967	0.304656	2.05795	0.039595	0.307022
TXLNA	ENSG00000084652	protein_coding	6010.86	0.158641	0.127648	1.2428	0.21394	0.598759
APOB	ENSG00000084674	protein_coding	62.3335	-0.534827	0.571479	-0.935864	0.349343	0.717808
NCOA1	ENSG00000084676	protein_coding	7412.33	-0.210398	0.152472	-1.37991	0.167614	0.546289
AGBL5	ENSG00000084693	protein_coding	2388.09	-0.0687288	0.170196	-0.403821	0.686345	0.900443
EFR3B	ENSG00000084710	protein_coding	212.798	-0.31323	0.2844	-1.10137	0.270736	0.652923
KIF3C	ENSG00000084731	protein_coding	1920.68	-0.0452123	0.291016	-0.15536	0.876537	0.965921
RAB10	ENSG00000084733	protein_coding	23041.5	0.00724866	0.186019	0.0389674	0.968916	0.992156
GCKR	ENSG00000084734	protein_coding	103.031	0.994641	0.550577	1.80654	0.0708334	0.391905
HADHA	ENSG00000084754	protein_coding	13584.6	-0.0533402	0.10261	-0.519835	0.603179	0.866003
MAPRE3	ENSG00000084764	protein_coding	1455.32	0.120962	0.245711	0.492291	0.622513	0.874172
CAD	ENSG00000084774	protein_coding	11230.3	0.027218	0.166711	0.163264	0.87031	0.965102
CD59	ENSG00000085063	protein_coding	23302	0.230071	0.211575	1.08742	0.276852	0.657998
CD82	ENSG00000085117	protein_coding	8387.58	0.0576852	0.215015	0.268285	0.78848	0.939708
BCORL1	ENSG00000085185	protein_coding	2427.22	-0.308052	0.164829	-1.86892	0.0616338	0.371649
ATRX	ENSG00000085224	protein_coding	13162.4	-0.0922412	0.112046	-0.823242	0.410371	0.760233
AK6	ENSG00000085231	protein_coding	890.787	-0.0118039	0.134541	-0.0877348	0.930087	0.980984
FCN1	ENSG00000085265	protein_coding	134.902	0.493393	0.459778	1.07311	0.283221	0.66534
MYNN	ENSG00000085274	protein_coding	1961.87	0.19788	0.155242	1.27466	0.202431	0.586506
MECOM	ENSG00000085276	protein_coding	4580.08	-0.593014	0.375128	-1.58083	0.113916	0.47215
SCAMP1	ENSG00000085365	protein_coding	5623.4	0.178867	0.142734	1.25315	0.210153	0.595159
PREP	ENSG00000085377	protein_coding	4648.41	-0.0788902	0.177431	-0.444624	0.656591	0.889238
HACE1	ENSG00000085382	protein_coding	1308.39	-0.124252	0.139169	-0.892814	0.371957	0.734254
SEH1L	ENSG00000085415	protein_coding	4937.28	0.0132087	0.151888	0.0869636	0.9307	0.980984
WDR47	ENSG00000085433	protein_coding	2422.97	0.401219	0.220928	1.81606	0.0693608	0.388807
WDFY1	ENSG00000085449	protein_coding	5489.59	-0.273849	0.139121	-1.96842	0.0490201	0.338676
OVGP1	ENSG00000085465	protein_coding	158.702	-0.533815	0.250483	-2.13114	0.0330775	0.286294
SLC25A24	ENSG00000085491	protein_coding	5110.3	-0.166229	0.182229	-0.9122	0.361663	0.72644
MAP3K4	ENSG00000085511	protein_coding	3896.43	0.128694	0.152839	0.842024	0.399775	0.753261
PILRA	ENSG00000085514	protein_coding	270.927	0.178314	0.286877	0.621568	0.534226	0.832343
IGSF9	ENSG00000085552	protein_coding	5908.07	0.110273	0.287831	0.383118	0.701632	0.90608
ABCB1	ENSG00000085563	protein_coding	277.976	-0.238236	0.327149	-0.72822	0.466479	0.795258
ZNF213	ENSG00000085644	protein_coding	2763.85	0.0988796	0.118103	0.83723	0.402463	0.755054
AKR1B1	ENSG00000085662	protein_coding	5309.73	0.176296	0.330392	0.533597	0.593621	0.861657
CPNE3	ENSG00000085719	protein_coding	13460.4	0.158912	0.161265	0.985408	0.324423	0.699898
RRN3	ENSG00000085721	protein_coding	3688.74	0.241164	0.102531	2.35212	0.0186668	0.224824
CTTN	ENSG00000085733	protein_coding	27950	0.292899	0.282328	1.03744	0.29953	0.678381
WNT11	ENSG00000085741	protein_coding	504.728	0.984237	0.482093	2.04159	0.0411921	0.312565
MTIF2	ENSG00000085760	protein_coding	3228.62	-0.0751921	0.117325	-0.64089	0.521594	0.826243
DDHD2	ENSG00000085788	protein_coding	3363.41	0.179252	0.170057	1.05407	0.29185	0.671305
TTC39A	ENSG00000085831	protein_coding	1489.6	-0.502319	0.371868	-1.3508	0.17676	0.558384
EPS15	ENSG00000085832	protein_coding	6155.47	0.0412006	0.107631	0.382796	0.701871	0.906177
ORC1	ENSG00000085840	protein_coding	1210.63	0.0927637	0.200962	0.461598	0.644369	0.88388
MGST2	ENSG00000085871	protein_coding	2902.22	-0.0391529	0.207801	-0.188415	0.850551	0.958492
CHERP	ENSG00000085872	protein_coding	6827.85	-0.0985158	0.119509	-0.82434	0.409747	0.760009
ATG16L1	ENSG00000085978	protein_coding	2731.04	-0.0168186	0.18194	-0.0924406	0.926348	0.980147
USP40	ENSG00000085982	protein_coding	3674.53	0.0612064	0.143942	0.425215	0.67068	0.894529
POMGNT1	ENSG00000085998	protein_coding	4379.25	0.0260445	0.12986	0.200558	0.841044	0.956418
RAD54L	ENSG00000085999	protein_coding	968.03	0.122389	0.184466	0.66348	0.507023	0.817604
MAST2	ENSG00000086015	protein_coding	6903.5	-0.112922	0.15052	-0.750208	0.453129	0.787372
DNAJA1	ENSG00000086061	protein_coding	10335.4	-0.0274788	0.176172	-0.155977	0.876051	0.965879
B4GALT1	ENSG00000086062	protein_coding	17853.6	0.00390579	0.209142	0.0186753	0.9851	0.996386
CHMP5	ENSG00000086065	protein_coding	5159.04	0.155923	0.166127	0.938577	0.347948	0.716558
NFX1	ENSG00000086102	protein_coding	4542.33	0.190522	0.156862	1.21458	0.224526	0.608879
AQP6	ENSG00000086159	protein_coding	19.3881	-0.422685	0.403456	-1.04766	0.294794	0.674073
DIMT1	ENSG00000086189	protein_coding	2669.38	-0.0606278	0.0961539	-0.630529	0.528349	0.829625
IPO11	ENSG00000086200	protein_coding	2017.12	0.0943961	0.121862	0.774616	0.438566	0.778236
FOLH1	ENSG00000086205	protein_coding	275.851	0.132003	0.362894	0.363752	0.716043	0.911665
EIF2AK1	ENSG00000086232	protein_coding	17031.1	-0.00374404	0.123111	-0.0304119	0.975739	0.994218
NME8	ENSG00000086288	protein_coding	16.7875	0.0900192	0.383085	0.234985	0.814221	0.948625
EPDR1	ENSG00000086289	protein_coding	681.904	-0.235449	0.388171	-0.60656	0.544143	0.837308
SNX10	ENSG00000086300	protein_coding	2166.64	0.398558	0.248894	1.60132	0.109307	0.464419
SEPHS1	ENSG00000086475	protein_coding	3834.59	0.0271886	0.13761	0.197578	0.843375	0.957029
MRPL28	ENSG00000086504	protein_coding	3198.46	0.391692	0.159245	2.45967	0.0139064	0.196913
HBQ1	ENSG00000086506	protein_coding	5.04028	0.20403	0.550504	0.370624	0.710917	0.909419
ITPKC	ENSG00000086544	protein_coding	6453.36	-0.0382166	0.242853	-0.157365	0.874957	0.965792
CEACAM6	ENSG00000086548	protein_coding	31752	-1.25316	0.577249	-2.17093	0.0299367	0.276836
FAT2	ENSG00000086570	protein_coding	23783.6	0.710188	0.536914	1.32272	0.185928	0.569544
RBM22	ENSG00000086589	protein_coding	3850.37	-0.02077	0.109185	-0.190227	0.849131	0.958057
TMED2	ENSG00000086598	protein_coding	18408.6	-0.0478313	0.106913	-0.447384	0.654598	0.88813
ERO1B	ENSG00000086619	protein_coding	1242	-0.53998	0.281702	-1.91685	0.0552568	0.3553
ZFAND6	ENSG00000086666	protein_coding	3453.62	0.0979084	0.112317	0.871714	0.383365	0.742766
HSD17B2	ENSG00000086696	protein_coding	1285.29	-0.0715539	0.562304	-0.127251	0.898742	0.973599
TXLNG	ENSG00000086712	protein_coding	2535.9	-0.0941335	0.161437	-0.583097	0.559828	0.845792
PPEF1	ENSG00000086717	protein_coding	38.4805	-0.0722896	0.328904	-0.21979	0.826035	0.952204
LAT2	ENSG00000086730	protein_coding	486.474	-0.32334	0.232178	-1.39264	0.163729	0.542005
HUWE1	ENSG00000086758	protein_coding	38075.7	-0.00421831	0.142541	-0.0295937	0.976391	0.994258
ZW10	ENSG00000086827	protein_coding	1733.25	0.0740149	0.127267	0.581573	0.560854	0.846044
ALG9	ENSG00000086848	protein_coding	655.487	0.112445	0.130032	0.864746	0.387178	0.745073
MYBPC2	ENSG00000086967	protein_coding	21.5601	0.4982	0.413933	1.20358	0.228753	0.612516
NOX4	ENSG00000086991	protein_coding	284.904	0.829016	0.311727	2.65943	0.00782733	0.149753
ACOX3	ENSG00000087008	protein_coding	1572.37	-0.103151	0.206297	-0.500012	0.617066	0.871922
MTMR2	ENSG00000087053	protein_coding	4489.49	0.210285	0.151754	1.3857	0.16584	0.544338
PPP1R15A	ENSG00000087074	protein_coding	7066.99	-0.186148	0.245466	-0.758347	0.448244	0.785054
HSD17B14	ENSG00000087076	protein_coding	198.627	-0.170075	0.252359	-0.67394	0.50035	0.814964
TRIP6	ENSG00000087077	protein_coding	5600.36	0.29955	0.198844	1.50646	0.131949	0.499058
ACHE	ENSG00000087085	protein_coding	994.404	0.144184	0.549645	0.262322	0.793073	0.941479
FTL	ENSG00000087086	protein_coding	149084	0.166083	0.274294	0.605494	0.544851	0.837647
SRRT	ENSG00000087087	protein_coding	7949.34	-0.0111815	0.100662	-0.11108	0.911553	0.977334
BAX	ENSG00000087088	protein_coding	2624.17	0.137317	0.151563	0.906006	0.364933	0.729054
NLK	ENSG00000087095	protein_coding	1851.26	-0.140873	0.136521	-1.03188	0.30213	0.680945
PIGS	ENSG00000087111	protein_coding	4785.29	0.013395	0.130776	0.102427	0.918418	0.978453
ADAMTS2	ENSG00000087116	protein_coding	6021.83	1.1486	0.358643	3.20262	0.00136183	0.0642411
TMPRSS11E	ENSG00000087128	protein_coding	4296.37	-0.594568	0.707533	-0.840339	0.400718	0.753969
ATXN7L3	ENSG00000087152	protein_coding	6819.85	-0.0439668	0.122882	-0.357797	0.720495	0.913172
PGS1	ENSG00000087157	protein_coding	2072.52	0.145723	0.125418	1.1619	0.245277	0.629657
PSMC5	ENSG00000087191	protein_coding	8350.8	-0.132055	0.144394	-0.914541	0.360433	0.725905
UIMC1	ENSG00000087206	protein_coding	1593.81	0.0817877	0.114892	0.711869	0.476546	0.801124
CETP	ENSG00000087237	protein_coding	91.6096	0.0220517	0.239814	0.0919532	0.926735	0.980306
MMP2	ENSG00000087245	protein_coding	26877.9	1.02954	0.338685	3.03983	0.00236711	0.083892
MT3	ENSG00000087250	protein_coding	5.68972	-0.289173	0.496046	-0.582955	0.559923	0.845792
LPCAT2	ENSG00000087253	protein_coding	4417.47	-0.0299287	0.208883	-0.14328	0.886069	0.969131
GNAO1	ENSG00000087258	protein_coding	568.07	0.930128	0.38788	2.39798	0.0164858	0.211878
OGFOD1	ENSG00000087263	protein_coding	3159.13	0.074059	0.111094	0.666632	0.505007	0.816847
SH3BP2	ENSG00000087266	protein_coding	5402.14	-0.286012	0.193408	-1.4788	0.139193	0.508822
NOP14	ENSG00000087269	protein_coding	4241.93	0.162796	0.152348	1.06858	0.285259	0.66693
ADD1	ENSG00000087274	protein_coding	15064.6	0.00386801	0.134538	0.0287504	0.977064	0.994258
L2HGDH	ENSG00000087299	protein_coding	1419.54	-0.0615589	0.139944	-0.439882	0.660023	0.890554
TXNDC16	ENSG00000087301	protein_coding	1075.32	-0.0624533	0.173525	-0.359909	0.718915	0.91275
RTRAF	ENSG00000087302	protein_coding	7373.56	0.138584	0.120724	1.14794	0.250995	0.634729
NID2	ENSG00000087303	protein_coding	2126.71	0.638823	0.300764	2.124	0.0336699	0.288824
GMCL1	ENSG00000087338	protein_coding	3354.5	-0.270816	0.116036	-2.3339	0.0196011	0.229941
SF3B2	ENSG00000087365	protein_coding	15294.7	-0.00459766	0.114253	-0.040241	0.967901	0.991921
KLHL42	ENSG00000087448	protein_coding	4121.24	0.144672	0.17769	0.814181	0.415541	0.763842
GNAS	ENSG00000087460	protein_coding	84923.2	0.139914	0.138697	1.00878	0.313081	0.690711
DNM1L	ENSG00000087470	protein_coding	8829.37	0.0115085	0.121858	0.0944414	0.924758	0.979625
PTHLH	ENSG00000087494	protein_coding	9756.25	1.14427	0.580921	1.96976	0.0488658	0.33821
PHACTR3	ENSG00000087495	protein_coding	163.727	1.07319	0.549487	1.95308	0.0508103	0.343315
ERGIC2	ENSG00000087502	protein_coding	4122.57	-0.114257	0.169993	-0.672127	0.501503	0.815539
TFAP2C	ENSG00000087510	protein_coding	3486.12	0.425211	0.416956	1.0198	0.307824	0.686312
AURKA	ENSG00000087586	protein_coding	2728.89	-0.0363783	0.181865	-0.200029	0.841458	0.956435
CASS4	ENSG00000087589	protein_coding	110.922	0.203476	0.269416	0.755247	0.450101	0.785907
PIR	ENSG00000087842	protein_coding	1869.36	0.726742	0.319381	2.27547	0.0228779	0.248062
AAMDC	ENSG00000087884	protein_coding	433.985	-0.0350449	0.169491	-0.206765	0.836193	0.955402
RFX2	ENSG00000087903	protein_coding	1609.3	0.35359	0.183258	1.92947	0.0536726	0.351114
METTL2A	ENSG00000087995	protein_coding	1377.47	-0.443155	0.14474	-3.06172	0.00220068	0.0811256
SULT2B1	ENSG00000088002	protein_coding	4147.43	-0.0681916	0.509204	-0.133918	0.893467	0.97213
ALG6	ENSG00000088035	protein_coding	1438.68	-0.0387996	0.111538	-0.347859	0.727946	0.916584
CNOT3	ENSG00000088038	protein_coding	5677.33	-0.0114164	0.103866	-0.109915	0.912477	0.977481
GP6	ENSG00000088053	protein_coding	45.8523	-0.638075	0.360098	-1.77195	0.0764028	0.403783
PTPN4	ENSG00000088179	protein_coding	2495.52	0.212099	0.142543	1.48796	0.136761	0.506179
DDX18	ENSG00000088205	protein_coding	8960.39	0.353687	0.161169	2.19451	0.0281985	0.271356
KHSRP	ENSG00000088247	protein_coding	22063	0.150141	0.130737	1.14842	0.250795	0.634707
GNA11	ENSG00000088256	protein_coding	10299.7	-0.0137677	0.134605	-0.102282	0.918533	0.978505
ASAP3	ENSG00000088280	protein_coding	1774.22	-0.102146	0.229368	-0.445338	0.656075	0.888994
EDEM2	ENSG00000088298	protein_coding	2195.28	-0.0440765	0.147584	-0.298654	0.765204	0.931135
DNMT3B	ENSG00000088305	protein_coding	1104.72	0.378647	0.254961	1.48512	0.137513	0.506569
REM1	ENSG00000088320	protein_coding	82.757	0.757741	0.326705	2.31934	0.0203764	0.234253
TPX2	ENSG00000088325	protein_coding	10612.5	0.128184	0.184729	0.693907	0.48774	0.808334
FER1L4	ENSG00000088340	transcribed_unitary_pseudogene	1719.25	0.0350736	0.480036	0.0730645	0.941755	0.984535
PDRG1	ENSG00000088356	protein_coding	1083.18	-0.104563	0.126772	-0.824811	0.409479	0.759966
EPB41L1	ENSG00000088367	protein_coding	8575.88	-0.331387	0.269005	-1.2319	0.217987	0.603218
SLC15A1	ENSG00000088386	protein_coding	713.696	-0.72125	0.455897	-1.58205	0.113639	0.471625
DOCK9	ENSG00000088387	protein_coding	9155.23	0.0581939	0.212958	0.273265	0.78465	0.938251
ANKRD10	ENSG00000088448	protein_coding	5480.94	-0.366838	0.200906	-1.82592	0.0678629	0.385124
TGDS	ENSG00000088451	protein_coding	1093.18	-0.38424	0.136199	-2.82117	0.00478484	0.118933
DOCK3	ENSG00000088538	protein_coding	372.487	-0.259903	0.377597	-0.688307	0.49126	0.810411
C3orf18	ENSG00000088543	protein_coding	162.508	-0.176977	0.259193	-0.682803	0.494731	0.811783
COQ9	ENSG00000088682	protein_coding	3956.4	0.0281265	0.139579	0.201509	0.840301	0.956324
TMEM40	ENSG00000088726	protein_coding	2003.59	-0.027515	0.563545	-0.0488248	0.961059	0.990277
KIF9	ENSG00000088727	protein_coding	389.066	-0.377349	0.225392	-1.67419	0.0940934	0.437895
ARHGAP28	ENSG00000088756	protein_coding	647.326	0.573289	0.367734	1.55898	0.119001	0.479507
CRLS1	ENSG00000088766	protein_coding	3776.46	-0.173454	0.158028	-1.09762	0.27237	0.654195
DEFB127	ENSG00000088782	protein_coding	0.513392	1.06067	1.3502	0.785567	0.432121
PPP1R13B	ENSG00000088808	protein_coding	4774.87	-0.0918383	0.167975	-0.546738	0.584559	0.856855
ATRN	ENSG00000088812	protein_coding	9710.29	0.283746	0.204767	1.3857	0.165837	0.544338
SMOX	ENSG00000088826	protein_coding	1847.54	0.139328	0.242097	0.575506	0.564949	0.84796
SIGLEC1	ENSG00000088827	protein_coding	1111.33	0.247472	0.370432	0.668063	0.504093	0.8162
FKBP1A	ENSG00000088832	protein_coding	19884.6	0.175935	0.114926	1.53086	0.125805	0.490235
NSFL1C	ENSG00000088833	protein_coding	6230.32	0.159579	0.128973	1.2373	0.215975	0.600872
SLC4A11	ENSG00000088836	protein_coding	2735.22	-0.0900437	0.309611	-0.290828	0.771183	0.933419
C20orf194	ENSG00000088854	protein_coding	2352.7	0.30394	0.257553	1.18011	0.237957	0.621935
ZNF343	ENSG00000088876	protein_coding	972.182	0.0365082	0.114707	0.318274	0.750277	0.925949
EBF4	ENSG00000088881	protein_coding	1121.51	0.556262	0.304443	1.82715	0.0676777	0.38454
CPXM1	ENSG00000088882	protein_coding	1326.91	1.27488	0.374082	3.40803	0.000654349	0.0433527
MAVS	ENSG00000088888	protein_coding	15453.8	-0.072228	0.142803	-0.505787	0.613006	0.870483
LZTS3	ENSG00000088899	protein_coding	2056.83	-0.623885	0.319271	-1.95409	0.0506903	0.343042
F11	ENSG00000088926	protein_coding	5.15653	-0.865341	0.675334	-1.28135	0.20007	0.584491
XRN2	ENSG00000088930	protein_coding	9743.02	0.0735255	0.123224	0.596683	0.550719	0.841171
KIZ	ENSG00000088970	protein_coding	1391.49	-0.11599	0.233633	-0.496464	0.619567	0.872864
DYNLL1	ENSG00000088986	protein_coding	15256.9	0.156173	0.159235	0.98077	0.326706	0.701386
TESC	ENSG00000088992	protein_coding	1607.49	-1.12322	0.645897	-1.73901	0.0820334	0.416149
SNX5	ENSG00000089006	protein_coding	7884.58	-0.0260464	0.128566	-0.202591	0.839455	0.956163
RPL6	ENSG00000089009	protein_coding	40453	0.0658826	0.14394	0.457709	0.647162	0.88509
SIRPG	ENSG00000089012	protein_coding	195.857	-0.030409	0.375467	-0.08099	0.93545	0.982563
MAPKAPK5	ENSG00000089022	protein_coding	2821.92	-0.0927965	0.103928	-0.89289	0.371916	0.734227
P2RX7	ENSG00000089041	protein_coding	491.188	0.724232	0.305968	2.36702	0.0179322	0.221358
ESF1	ENSG00000089048	protein_coding	2890.82	-0.109817	0.163779	-0.67052	0.502526	0.815758
RBBP9	ENSG00000089050	protein_coding	2550.26	0.10019	0.155915	0.642595	0.520487	0.825524
ANAPC5	ENSG00000089053	protein_coding	8054.46	0.1435	0.10119	1.41812	0.156155	0.532245
SLC23A2	ENSG00000089057	protein_coding	3522.52	0.0103289	0.178276	0.0579378	0.953798	0.987969
SLC8B1	ENSG00000089060	protein_coding	3413.44	-0.244105	0.16493	-1.48005	0.13886	0.508331
TMEM230	ENSG00000089063	protein_coding	5967.63	-0.0151526	0.125271	-0.120959	0.903724	0.975273
DZANK1	ENSG00000089091	protein_coding	302.95	-0.165791	0.260267	-0.637004	0.524122	0.827457
KDM2B	ENSG00000089094	protein_coding	3985.88	0.0927756	0.13355	0.694688	0.487251	0.807983
CFAP61	ENSG00000089101	protein_coding	21.5372	0.189022	0.264215	0.715408	0.474357	0.799761
LHX5	ENSG00000089116	protein_coding	137.175	0.959967	0.643033	1.49287	0.13547	0.504252
TASP1	ENSG00000089123	protein_coding	884.393	0.00832983	0.123303	0.0675555	0.946139	0.98594
OAS1	ENSG00000089127	protein_coding	7559.47	-0.355116	0.293593	-1.20955	0.22645	0.610586
GCN1	ENSG00000089154	protein_coding	16166.2	0.0147539	0.132438	0.111403	0.911297	0.977225
RPLP0	ENSG00000089157	protein_coding	107916	-0.016545	0.143906	-0.114971	0.908468	0.97665
PXN	ENSG00000089159	protein_coding	13570.7	0.0477101	0.206147	0.231437	0.816975	0.94956
SIRT4	ENSG00000089163	protein_coding	44.5254	0.187098	0.227275	0.823221	0.410382	0.760233
RPH3A	ENSG00000089169	protein_coding	11.7919	-0.469127	0.384234	-1.22094	0.222109	0.606721
KIF16B	ENSG00000089177	protein_coding	3483.55	0.217752	0.206117	1.05645	0.290764	0.670557
TRMT6	ENSG00000089195	protein_coding	1843.85	0.208667	0.146394	1.42538	0.154047	0.529575
CHGB	ENSG00000089199	protein_coding	93.1197	-0.762175	0.513003	-1.48571	0.137355	0.506466
PEBP1	ENSG00000089220	protein_coding	10151.7	0.0478104	0.162583	0.294067	0.768706	0.932331
TBX5	ENSG00000089225	protein_coding	300.319	0.955485	0.370191	2.58106	0.00984971	0.167149
BRAP	ENSG00000089234	protein_coding	2014.06	-0.0273506	0.114804	-0.238238	0.811696	0.948074
ERP29	ENSG00000089248	protein_coding	6813.59	-0.157473	0.140937	-1.11733	0.263852	0.646454
NOS1	ENSG00000089250	protein_coding	882.565	1.90478	0.633642	3.00609	0.00264633	0.0885444
FUS	ENSG00000089280	protein_coding	16917.8	0.21039	0.109369	1.92368	0.0543943	0.353101
IGBP1	ENSG00000089289	protein_coding	3972.04	-0.0278314	0.125117	-0.222444	0.823968	0.95175
FXYD5	ENSG00000089327	protein_coding	9243.72	-0.0373461	0.254839	-0.146548	0.883489	0.968429
ZNF302	ENSG00000089335	protein_coding	1645.53	0.208914	0.171687	1.21683	0.22367	0.607698
GRAMD1A	ENSG00000089351	protein_coding	4874.95	-0.0960943	0.202496	-0.47455	0.635108	0.879916
FXYD3	ENSG00000089356	protein_coding	29866.9	0.677693	0.300711	2.25363	0.0242193	0.255075
HEPH	ENSG00000089472	protein_coding	3355.55	0.567714	0.422642	1.34325	0.179192	0.561028
CDIP1	ENSG00000089486	protein_coding	1749.98	0.194009	0.257362	0.753836	0.450948	0.786401
CMTM1	ENSG00000089505	protein_coding	140.893	0.430542	0.210536	2.04499	0.0408563	0.311521
KCNH4	ENSG00000089558	protein_coding	34.4226	-0.171083	0.330287	-0.517983	0.60447	0.86642
GANAB	ENSG00000089597	protein_coding	37358.6	0.121001	0.122166	0.990465	0.321947	0.698578
GMIP	ENSG00000089639	protein_coding	2689.06	-0.237568	0.202291	-1.17439	0.24024	0.624647
RBM41	ENSG00000089682	protein_coding	1701.18	-0.0188417	0.141589	-0.133073	0.894136	0.972292
BIRC5	ENSG00000089685	protein_coding	3619.64	-0.078581	0.207041	-0.379543	0.704285	0.906877
LAG3	ENSG00000089692	protein_coding	596.336	0.334573	0.392888	0.851574	0.394451	0.749653
MLF2	ENSG00000089693	protein_coding	15782.2	0.175343	0.154243	1.13679	0.255625	0.6399
OTUB2	ENSG00000089723	protein_coding	602.102	-0.547615	0.285921	-1.91527	0.0554582	0.355924
DDX24	ENSG00000089737	protein_coding	10385.1	0.12958	0.113481	1.14187	0.25351	0.637174
ZBTB25	ENSG00000089775	protein_coding	1602.51	0.171928	0.141086	1.2186	0.222995	0.607173
NECAP1	ENSG00000089818	protein_coding	2260.22	-0.128976	0.131533	-0.98056	0.32681	0.701449
ARHGAP4	ENSG00000089820	protein_coding	1607.16	0.0355127	0.313304	0.113349	0.909754	0.976956
ANKRD24	ENSG00000089847	protein_coding	105.962	-0.126374	0.317536	-0.397983	0.690643	0.902651
DHX32	ENSG00000089876	protein_coding	3500.29	-0.0751108	0.1444	-0.520157	0.602954	0.865941
RCOR1	ENSG00000089902	protein_coding	8308.47	-0.0767511	0.195845	-0.391897	0.695134	0.904454
GPATCH2L	ENSG00000089916	protein_coding	3466.48	0.097769	0.133809	0.73066	0.464987	0.794403
LTBP4	ENSG00000090006	protein_coding	17386.7	0.166051	0.238699	0.695651	0.486648	0.807694
BLVRB	ENSG00000090013	protein_coding	4798.94	0.249498	0.224972	1.10902	0.267422	0.650152
SLC9A1	ENSG00000090020	protein_coding	10663.3	0.204993	0.19208	1.06723	0.285868	0.667442
SPTLC1	ENSG00000090054	protein_coding	5242.8	0.167663	0.156232	1.07317	0.283196	0.665324
PAPOLA	ENSG00000090060	protein_coding	20191.4	0.0146188	0.114151	0.128066	0.898097	0.973332
CCNK	ENSG00000090061	protein_coding	1562.5	0.0886994	0.145476	0.609718	0.542048	0.836107
PCBP4	ENSG00000090097	protein_coding	1604.71	-0.0655388	0.187355	-0.349811	0.726481	0.915876
RGS1	ENSG00000090104	protein_coding	3612.73	0.0401562	0.341829	0.117474	0.906484	0.976071
YPEL3	ENSG00000090238	protein_coding	2973.67	0.181779	0.199197	0.91256	0.361474	0.72644
MRPS33	ENSG00000090263	protein_coding	1520.19	0.0351954	0.178466	0.197211	0.843662	0.95715
NDUFB2	ENSG00000090266	protein_coding	3120.71	-0.0730715	0.14409	-0.507125	0.612067	0.870093
NUDC	ENSG00000090273	protein_coding	6034.52	0.222541	0.127694	1.74277	0.0813744	0.415306
MAEA	ENSG00000090316	protein_coding	5616.2	-0.162672	0.153111	-1.06244	0.288035	0.669166
ICAM1	ENSG00000090339	protein_coding	5228.16	0.131561	0.303184	0.43393	0.664339	0.89267
STRN4	ENSG00000090372	protein_coding	9916.51	0.00188668	0.107486	0.0175528	0.985996	0.996556
IRAK3	ENSG00000090376	protein_coding	1520.82	-0.247286	0.336756	-0.734316	0.462756	0.793485
LYZ	ENSG00000090382	protein_coding	23824.9	-0.868223	0.542461	-1.60053	0.109482	0.464506
SI	ENSG00000090402	protein_coding	616.479	2.92904	0.97715	2.99754	0.00272172	0.0897668
MUL1	ENSG00000090432	protein_coding	2325.49	0.174795	0.123925	1.41049	0.158395	0.534618
TFAP4	ENSG00000090447	protein_coding	1954.14	0.105971	0.162714	0.651271	0.514872	0.82215
PDCD7	ENSG00000090470	protein_coding	1738.09	0.043428	0.106286	0.408594	0.682837	0.899773
SPG21	ENSG00000090487	protein_coding	5669.76	0.234305	0.107342	2.1828	0.0290507	0.273356
FETUB	ENSG00000090512	protein_coding	274.534	1.46932	0.741221	1.98229	0.0474463	0.333238
DNAJB11	ENSG00000090520	protein_coding	6132.95	0.012369	0.139091	0.0889274	0.92914	0.980936
P3H2	ENSG00000090530	protein_coding	5169.22	1.22459	0.450169	2.72028	0.00652266	0.137343
THPO	ENSG00000090534	protein_coding	13.7542	0.188236	0.306609	0.613929	0.539262	0.835198
CHRD	ENSG00000090539	protein_coding	346.198	0.691253	0.30699	2.25171	0.0243406	0.255454
FLT3LG	ENSG00000090554	protein_coding	125.218	0.270092	0.201524	1.34024	0.180166	0.56226
RAB11FIP3	ENSG00000090565	protein_coding	3015.01	0.227806	0.1473	1.54654	0.121974	0.484746
GNPTG	ENSG00000090581	protein_coding	2762.35	0.177227	0.126505	1.40095	0.161229	0.538284
ZNF268	ENSG00000090612	protein_coding	1622.5	0.13596	0.210413	0.646158	0.518177	0.824358
GOLGA3	ENSG00000090615	protein_coding	9946.8	0.108274	0.122854	0.881323	0.378143	0.738626
PABPC4	ENSG00000090621	protein_coding	17363.3	0.153612	0.173432	0.88572	0.375768	0.736711
CD209	ENSG00000090659	protein_coding	498.294	0.404888	0.361263	1.12076	0.262391	0.644913
CERS4	ENSG00000090661	protein_coding	3015.39	0.628606	0.367948	1.70841	0.0875606	0.426692
MCOLN1	ENSG00000090674	protein_coding	1537.55	-0.0520028	0.12274	-0.423684	0.671796	0.89475
USP48	ENSG00000090686	protein_coding	4298.47	-0.0402457	0.0965655	-0.416771	0.676846	0.897177
EFNB1	ENSG00000090776	protein_coding	12721.8	0.672363	0.235703	2.85258	0.00433656	0.113983
PDPR	ENSG00000090857	protein_coding	4652.05	0.137979	0.191097	0.722036	0.470272	0.797394
AARS1	ENSG00000090861	protein_coding	10802.8	0.0666195	0.147538	0.451543	0.651598	0.887339
GLG1	ENSG00000090863	protein_coding	19581.3	0.185616	0.109591	1.69372	0.0903191	0.431118
KIF4A	ENSG00000090889	protein_coding	2787.06	0.10373	0.189989	0.545978	0.585081	0.857102
TNRC6A	ENSG00000090905	protein_coding	5680.14	0.204018	0.0962345	2.12	0.0340056	0.289407
PLEKHG2	ENSG00000090924	protein_coding	4322.78	-0.0101805	0.183304	-0.0555392	0.955709	0.98844
DLL3	ENSG00000090932	protein_coding	51.7624	0.620843	0.446495	1.39048	0.164382	0.542515
NAT14	ENSG00000090971	protein_coding	543.045	0.141054	0.222238	0.6347	0.525624	0.828026
PITPNM2	ENSG00000090975	protein_coding	3033.23	0.157843	0.208841	0.755803	0.449768	0.785892
EXOC1	ENSG00000090989	protein_coding	3673.56	0.0430284	0.126909	0.339049	0.734573	0.91964
RBM27	ENSG00000091009	protein_coding	1917.31	-0.00676006	0.108714	-0.0621821	0.950418	0.98675
POU4F3	ENSG00000091010	protein_coding	4.43946	-0.464694	0.274172	-1.6949	0.0900947	0.430852
OSBPL8	ENSG00000091039	protein_coding	7742.54	0.0877424	0.153571	0.571346	0.567765	0.84938
DTX2	ENSG00000091073	protein_coding	4533	-0.132216	0.193017	-0.684999	0.493345	0.811465
NLRC4	ENSG00000091106	protein_coding	101.658	-0.0610768	0.195849	-0.311857	0.755149	0.927828
PUS7	ENSG00000091127	protein_coding	3330.93	0.273718	0.194341	1.40844	0.159001	0.535835
LAMB4	ENSG00000091128	protein_coding	44.3235	0.118966	0.412379	0.288486	0.772975	0.933979
NRCAM	ENSG00000091129	protein_coding	2563.93	-0.0231001	0.492653	-0.0468893	0.962601	0.990451
LAMB1	ENSG00000091136	protein_coding	16516.9	-0.19229	0.248554	-0.773635	0.439147	0.778678
SLC26A4	ENSG00000091137	protein_coding	40.8391	-0.0263259	0.312706	-0.0841875	0.932907	0.981808
SLC26A3	ENSG00000091138	protein_coding	41.7198	0.694729	0.622692	1.11569	0.264556	0.647309
DLD	ENSG00000091140	protein_coding	6666.41	0.0209981	0.146723	0.143114	0.8862	0.969188
WDR7	ENSG00000091157	protein_coding	1836.25	0.238718	0.157537	1.51532	0.129692	0.495792
TXNL1	ENSG00000091164	protein_coding	3896.91	0.227108	0.126037	1.80191	0.071559	0.393542
IL5RA	ENSG00000091181	protein_coding	15.4514	0.725619	0.4039	1.79653	0.07241	0.395581
ABCC6	ENSG00000091262	protein_coding	361.198	-0.380703	0.322336	-1.18107	0.237573	0.621572
CMTM6	ENSG00000091317	protein_coding	7791.71	-0.159247	0.162223	-0.981655	0.32627	0.700978
ITGA6	ENSG00000091409	protein_coding	54286.4	0.730694	0.285614	2.55832	0.0105179	0.17165
RAPGEF4	ENSG00000091428	protein_coding	546.645	-0.389963	0.2212	-1.76294	0.0779106	0.407551
MAP3K20	ENSG00000091436	protein_coding	9710.49	0.514721	0.245785	2.09419	0.036243	0.297125
SMPX	ENSG00000091482	protein_coding	23.2878	1.14629	0.6221	1.84261	0.065386	0.379789
FH	ENSG00000091483	protein_coding	4782.36	0.0757999	0.120755	0.627716	0.53019	0.830261
SEL1L3	ENSG00000091490	protein_coding	8761.06	-0.418979	0.311164	-1.34649	0.178145	0.559531
TF	ENSG00000091513	protein_coding	275.436	-1.3989	0.553907	-2.52552	0.0115528	0.180038
CDV3	ENSG00000091527	protein_coding	14062.1	-0.0684535	0.136982	-0.499727	0.617268	0.872033
MYO15A	ENSG00000091536	protein_coding	81.0295	0.2096	0.216636	0.96752	0.333284	0.706851
ALKBH5	ENSG00000091542	protein_coding	6814.91	0.144139	0.130044	1.10839	0.267695	0.650516
APOH	ENSG00000091583	protein_coding	11.489	-1.76322	0.551619	-3.19645	0.00139129	0.0643885
NLRP1	ENSG00000091592	protein_coding	3775.71	0.843409	0.302416	2.78891	0.00528865	0.125172
PITPNM3	ENSG00000091622	protein_coding	3287.65	0.29812	0.297346	1.0026	0.316053	0.693909
SPAG7	ENSG00000091640	protein_coding	1806.33	0.286181	0.140747	2.0333	0.042022	0.315282
ORC6	ENSG00000091651	protein_coding	1080.48	0.140849	0.196283	0.717579	0.473017	0.799041
ZFHX4	ENSG00000091656	protein_coding	990.039	0.679299	0.417352	1.62764	0.103601	0.454744
SLC17A6	ENSG00000091664	protein_coding	0.325414	0.0847092	1.33547	0.0634305	0.949424
CPA1	ENSG00000091704	protein_coding	2.72597	-0.473616	0.538454	-0.879584	0.379085	0.73933
ZC3HC1	ENSG00000091732	protein_coding	1060.39	0.180718	0.165787	1.09006	0.275686	0.657034
ESR1	ENSG00000091831	protein_coding	231.669	0.159424	0.394924	0.403684	0.686445	0.900467
RGS17	ENSG00000091844	protein_coding	182.46	0.250022	0.238872	1.04668	0.295248	0.674312
ANGPT2	ENSG00000091879	protein_coding	1179.79	-0.131718	0.226099	-0.582566	0.560186	0.8459
TMEM101	ENSG00000091947	protein_coding	1310.79	-0.129796	0.13401	-0.968554	0.332768	0.706469
CD200	ENSG00000091972	protein_coding	528.833	-0.626388	0.30023	-2.08636	0.036946	0.299674
CCDC80	ENSG00000091986	protein_coding	7796.5	1.33139	0.40722	3.26945	0.00107755	0.0567233
CMA1	ENSG00000092009	protein_coding	17.2318	1.52518	0.529167	2.88223	0.00394869	0.108029
PSME1	ENSG00000092010	protein_coding	10805.3	-0.0749506	0.144401	-0.519045	0.60373	0.866037
PPP2R3C	ENSG00000092020	protein_coding	1350.14	-0.0720698	0.136411	-0.528329	0.597271	0.862853
HAUS4	ENSG00000092036	protein_coding	1050.77	0.00813899	0.141719	0.0574306	0.954202	0.988065
JPH4	ENSG00000092051	protein_coding	28.229	0.271559	0.32612	0.832695	0.405017	0.757051
MYH7	ENSG00000092054	protein_coding	10.9044	-0.744001	0.457498	-1.62624	0.103899	0.455466
CEBPE	ENSG00000092067	protein_coding	7.5223	0.892603	0.427504	2.08794	0.0368031	0.299044
SLC7A8	ENSG00000092068	protein_coding	17540.9	1.27389	0.40838	3.11937	0.00181239	0.0735643
OSGEP	ENSG00000092094	protein_coding	1486.59	0.0248763	0.152417	0.163212	0.870351	0.965102
SLC22A17	ENSG00000092096	protein_coding	707.834	0.634721	0.319161	1.98872	0.0467322	0.33076
RNF31	ENSG00000092098	protein_coding	2184.44	0.0732332	0.117258	0.624547	0.532268	0.831189
SCFD1	ENSG00000092108	protein_coding	3680.3	0.0433715	0.121403	0.357252	0.720903	0.913203
G2E3	ENSG00000092140	protein_coding	2733.31	0.132915	0.153683	0.864869	0.387111	0.744986
HECTD1	ENSG00000092148	protein_coding	16080.1	0.0136424	0.15537	0.0878056	0.930031	0.980984
HNRNPC	ENSG00000092199	protein_coding	23492.5	0.0929154	0.0956796	0.971111	0.331493	0.705405
RPGRIP1	ENSG00000092200	protein_coding	37.3338	-0.115878	0.226969	-0.510547	0.609668	0.868672
SUPT16H	ENSG00000092201	protein_coding	11522.2	0.183421	0.140624	1.30434	0.192119	0.57531
TOX4	ENSG00000092203	protein_coding	5647.64	0.127017	0.118789	1.06926	0.284951	0.666627
GEMIN2	ENSG00000092208	protein_coding	560.06	0.0823877	0.147592	0.558212	0.5767	0.853054
TGM1	ENSG00000092295	protein_coding	14895.9	-0.474317	0.627161	-0.756293	0.449473	0.78564
TINF2	ENSG00000092330	protein_coding	3309.53	0.227235	0.133734	1.69915	0.0892907	0.429209
DAZL	ENSG00000092345	protein_coding	10.8471	-0.535783	0.480427	-1.11522	0.264754	0.647535
TBL1Y	ENSG00000092377	protein_coding	24.3236	0.205725	0.781638	0.263197	0.792399	0.941341
SEMA6A	ENSG00000092421	protein_coding	2201.49	0.115459	0.340363	0.339223	0.734442	0.919539
TRPM7	ENSG00000092439	protein_coding	5406.28	0.0541886	0.126451	0.428535	0.668262	0.89424
TYRO3	ENSG00000092445	protein_coding	2056.9	0.059871	0.210123	0.284932	0.775696	0.93499
WDR76	ENSG00000092470	protein_coding	1163.5	0.288448	0.176646	1.63291	0.102488	0.452511
CAPN3	ENSG00000092529	protein_coding	96.4153	0.34036	0.283491	1.2006	0.229905	0.613725
SNAP23	ENSG00000092531	protein_coding	2663.66	-0.165784	0.114884	-1.44306	0.149004	0.523415
TBX15	ENSG00000092607	protein_coding	246.16	0.0663357	0.431415	0.153763	0.877796	0.966309
PHGDH	ENSG00000092621	protein_coding	5854.5	0.0229372	0.365071	0.0628295	0.949902	0.986711
COL9A3	ENSG00000092758	protein_coding	689.46	-0.182097	0.468216	-0.388916	0.697338	0.90497
EZR	ENSG00000092820	protein_coding	36431.3	-0.00430492	0.229708	-0.0187408	0.985048	0.996386
MYL6	ENSG00000092841	protein_coding	30654.3	0.00964721	0.13813	0.0698414	0.94432	0.985529
AGO1	ENSG00000092847	protein_coding	4584.44	0.135056	0.128879	1.04793	0.29467	0.673982
TEKT2	ENSG00000092850	protein_coding	22.8524	0.518109	0.364795	1.42028	0.155527	0.531598
CLSPN	ENSG00000092853	protein_coding	1975.57	0.231862	0.180234	1.28645	0.198286	0.582893
RFFL	ENSG00000092871	protein_coding	2850.1	-0.00166013	0.174137	-0.00953349	0.992393	0.998139
UNC13D	ENSG00000092929	protein_coding	4255.63	-0.896901	0.345904	-2.59292	0.00951647	0.164542
MFSD11	ENSG00000092931	protein_coding	2288.49	-0.0930024	0.125724	-0.739735	0.459461	0.791394
DPYSL2	ENSG00000092964	protein_coding	6041.87	0.0220327	0.206771	0.106556	0.915141	0.977835
TGFB2	ENSG00000092969	protein_coding	755.487	-0.230058	0.348317	-0.660484	0.508944	0.818195
GPATCH2	ENSG00000092978	protein_coding	1774.2	0.223201	0.116111	1.92231	0.0545671	0.353596
NUP50	ENSG00000093000	protein_coding	7570.19	-0.0792726	0.126606	-0.626137	0.531225	0.830583
CDC45	ENSG00000093009	protein_coding	1582.17	0.345001	0.207569	1.6621	0.0964918	0.442374
COMT	ENSG00000093010	protein_coding	7338.48	0.342348	0.144522	2.36883	0.0178446	0.221083
ADA2	ENSG00000093072	protein_coding	2967.37	0.0365097	0.351081	0.103992	0.917176	0.978058
AC016026.1	ENSG00000093100	lncRNA	31.1661	0.130338	0.275802	0.472577	0.636515	0.880459
VNN3	ENSG00000093134	protein_coding	116.971	-0.108792	0.482539	-0.225458	0.821623	0.950785
ECHDC1	ENSG00000093144	protein_coding	3387.74	-0.0461296	0.127654	-0.361365	0.717827	0.912105
LRRFIP2	ENSG00000093167	protein_coding	3790.77	0.0023028	0.168231	0.0136883	0.989079	0.997279
[truncated: 54,495 more rows]

## Sheet: "OS event" difference analysis
gene_name	gene_id	gene_biotype	baseMean	log2FoldChange	lfcSE	stat	pvalue	padj
TSPAN6	ENSG00000000003	protein_coding	2004.52	-0.339581	0.0663363	-5.11908	3.07e-07	1.87e-06
TNMD	ENSG00000000005	protein_coding	1.08239	-0.395762	0.272323	-1.45328	0.146146	0.215665
DPM1	ENSG00000000419	protein_coding	2022.42	-0.0696353	0.0441952	-1.57563	0.115111	0.176735
SCYL3	ENSG00000000457	protein_coding	599.324	-0.201281	0.0451139	-4.46162	8.13e-06	3.74e-05
C1orf112	ENSG00000000460	protein_coding	546.269	-0.252523	0.0586182	-4.30792	1.65e-05	7.11e-05
FGR	ENSG00000000938	protein_coding	507.915	0.200235	0.0966235	2.07232	0.0382356	0.0693049
CFH	ENSG00000000971	protein_coding	3859.25	0.324773	0.0980442	3.31251	0.000924612	0.00264752
FUCA2	ENSG00000001036	protein_coding	2748.32	0.057844	0.0511995	1.12978	0.258571	0.345069
GCLC	ENSG00000001084	protein_coding	5784.28	0.0137784	0.109432	0.125909	0.899804	0.925234
NFYA	ENSG00000001167	protein_coding	1661.67	0.16083	0.0414483	3.88025	0.000104349	0.000375444
STPG1	ENSG00000001460	protein_coding	915.402	0.0544907	0.0572109	0.952453	0.340867	0.431757
NIPAL3	ENSG00000001461	protein_coding	2196.32	0.167406	0.0494698	3.38401	0.000714356	0.00210176
LAS1L	ENSG00000001497	protein_coding	2849.06	-0.270358	0.0449602	-6.01327	1.82e-09	1.66e-08
ENPP4	ENSG00000001561	protein_coding	227.426	-0.306845	0.132969	-2.30764	0.021019	0.041384
SEMA3F	ENSG00000001617	protein_coding	5722.29	-0.218843	0.0574825	-3.80712	0.000140595	0.000491698
CFTR	ENSG00000001626	protein_coding	43.0724	0.547797	0.222335	2.46383	0.0137459	0.0286326
ANKIB1	ENSG00000001629	protein_coding	3032.48	0.433573	0.056346	7.69482	1.42e-14	2.93e-13
CYP51A1	ENSG00000001630	protein_coding	372.93	0.154908	0.0953204	1.62513	0.104135	0.162249
KRIT1	ENSG00000001631	protein_coding	1489.89	0.19083	0.0584967	3.26223	0.00110541	0.00311094
RAD52	ENSG00000002016	protein_coding	302.792	-0.239898	0.0650856	-3.68589	0.000227906	0.000759022
MYH16	ENSG00000002079	transcribed_unitary_pseudogene	71.0696	0.63342	0.141743	4.46879	7.87e-06	3.62e-05
BAD	ENSG00000002330	protein_coding	2298.66	-0.389971	0.0668418	-5.83423	5.4e-09	4.55e-08
LAP3	ENSG00000002549	protein_coding	7451.32	0.0843494	0.0852923	0.988944	0.32269	0.413189
CD99	ENSG00000002586	protein_coding	11137.8	0.229691	0.0693693	3.31113	0.000929211	0.00265875
HS3ST1	ENSG00000002587	protein_coding	753.398	-0.325068	0.108619	-2.99273	0.00276492	0.0069968
AOC1	ENSG00000002726	protein_coding	303.561	0.223397	0.142407	1.56872	0.116713	0.178704
WNT16	ENSG00000002745	protein_coding	36.3177	-0.510603	0.184395	-2.76907	0.00562168	0.0130937
HECW1	ENSG00000002746	protein_coding	131.256	0.767007	0.122629	6.25468	3.98e-10	4.06e-09
MAD1L1	ENSG00000002822	protein_coding	2538.66	-0.233103	0.0673473	-3.46121	0.000537756	0.00162712
LASP1	ENSG00000002834	protein_coding	13718.5	0.299108	0.0415044	7.20666	5.73e-13	9.38e-12
SNX11	ENSG00000002919	protein_coding	1600.89	-0.124915	0.0359849	-3.47131	0.000517925	0.00157511
TMEM176A	ENSG00000002933	protein_coding	1069.65	0.0727065	0.103734	0.700896	0.483368	0.571266
M6PR	ENSG00000003056	protein_coding	4137.38	0.261764	0.0594219	4.40517	1.06e-05	4.75e-05
KLHL13	ENSG00000003096	protein_coding	681.178	0.198157	0.0955611	2.07361	0.0381153	0.0691102
CYP26B1	ENSG00000003137	protein_coding	1596.7	1.03973	0.123211	8.43856	3.21e-17	1.04e-15
ICA1	ENSG00000003147	protein_coding	265.325	-0.895246	0.123282	-7.26179	3.82e-13	6.39e-12
DBNDD1	ENSG00000003249	protein_coding	702.93	-0.607343	0.118635	-5.11943	3.06e-07	1.87e-06
ALS2	ENSG00000003393	protein_coding	1245.75	0.23567	0.0441592	5.33683	9.46e-08	6.33e-07
CASP10	ENSG00000003400	protein_coding	1099.88	-0.0555403	0.0778746	-0.713202	0.475721	0.564239
CFLAR	ENSG00000003402	protein_coding	5591.58	-0.11165	0.0511696	-2.18196	0.0291128	0.0547825
TFPI	ENSG00000003436	protein_coding	822.438	0.162915	0.0988502	1.6481	0.0993312	0.155957
NDUFAF7	ENSG00000003509	protein_coding	493.195	-0.209733	0.0380711	-5.50897	3.61e-08	2.61e-07
RBM5	ENSG00000003756	protein_coding	2519.27	-0.22232	0.0418871	-5.3076	1.11e-07	7.34e-07
MTMR7	ENSG00000003987	protein_coding	51.8497	-0.579417	0.0779197	-7.43607	1.04e-13	1.89e-12
SLC7A2	ENSG00000003989	protein_coding	889.44	-0.374419	0.157009	-2.38469	0.0170935	0.0346352
ARF5	ENSG00000004059	protein_coding	8595.43	-0.31255	0.051268	-6.09639	1.08e-09	1.03e-08
SARM1	ENSG00000004139	protein_coding	138.004	0.0998672	0.102361	0.975637	0.329245	0.419986
POLDIP2	ENSG00000004142	protein_coding	6828.83	-0.196874	0.0366548	-5.37101	7.83e-08	5.33e-07
PLXND1	ENSG00000004399	protein_coding	4301.75	0.370203	0.068103	5.43592	5.45e-08	3.81e-07
AK2	ENSG00000004455	protein_coding	6974.34	-0.196372	0.0422073	-4.65257	3.28e-06	1.63e-05
CD38	ENSG00000004468	protein_coding	982.025	-0.0200389	0.129132	-0.155181	0.876678	0.907492
FKBP4	ENSG00000004478	protein_coding	12861.1	-0.259634	0.0618881	-4.19523	2.73e-05	0.000112211
KDM1A	ENSG00000004487	protein_coding	6525.36	0.0338383	0.0401267	0.843286	0.399068	0.490282
RBM6	ENSG00000004534	protein_coding	2195.28	-0.321201	0.0495721	-6.47948	9.2e-11	1.05e-09
CAMKK1	ENSG00000004660	protein_coding	911.198	-0.222527	0.074052	-3.005	0.00265577	0.00675385
RECQL	ENSG00000004700	protein_coding	1713.36	0.484554	0.0670217	7.22981	4.84e-13	7.98e-12
VPS50	ENSG00000004766	protein_coding	1121.49	0.128513	0.0511292	2.5135	0.0119539	0.0253559
HSPB6	ENSG00000004776	protein_coding	661.389	0.8922	0.192141	4.64347	3.43e-06	1.7e-05
ARHGAP33	ENSG00000004777	protein_coding	336.164	-0.311591	0.0934522	-3.33423	0.000855366	0.00247085
NDUFAB1	ENSG00000004779	protein_coding	2760.82	-0.539968	0.0531743	-10.1547	3.16e-24	3.31e-22
PDK4	ENSG00000004799	protein_coding	509.156	1.26016	0.15702	8.02547	1.01e-15	2.55e-14
SLC22A16	ENSG00000004809	protein_coding	10.3536	-0.1407	0.156843	-0.897075	0.369679	0.460603
ZMYND10	ENSG00000004838	protein_coding	33.9193	-0.804995	0.134093	-6.00326	1.93e-09	1.76e-08
ABCB5	ENSG00000004846	protein_coding	12.0148	-0.04325	0.208325	-0.207609	0.835534	0.875192
ARX	ENSG00000004848	protein_coding	11.3548	0.433043	0.187672	2.30745	0.0210298	0.041395
SLC25A13	ENSG00000004864	protein_coding	1805.01	0.133732	0.0509965	2.62237	0.00873199	0.0192704
ST7	ENSG00000004866	protein_coding	1159.94	-0.0222171	0.0342306	-0.649041	0.516312	0.602681
CDC27	ENSG00000004897	protein_coding	3684.3	0.301738	0.0348214	8.66531	4.5e-18	1.67e-16
SLC4A1	ENSG00000004939	protein_coding	5.77107	-0.397114	0.186333	-2.13121	0.0330721	0.0611746
CALCR	ENSG00000004948	protein_coding	7.24148	0.178253	0.140817	1.26585	0.205568	0.285628
HCCS	ENSG00000004961	protein_coding	1609.99	-0.0987596	0.0436256	-2.2638	0.0235865	0.0457129
DVL2	ENSG00000004975	protein_coding	2204.63	-0.0200905	0.0488204	-0.411518	0.680693	0.748349
PRSS22	ENSG00000005001	protein_coding	2735.23	-0.318302	0.124653	-2.55351	0.0106643	0.0229652
UPF1	ENSG00000005007	protein_coding	7819.16	0.040248	0.0372444	1.08065	0.279854	0.367966
SKAP2	ENSG00000005020	protein_coding	1680.68	0.0863012	0.0558388	1.54554	0.122215	0.185661
SLC25A5	ENSG00000005022	protein_coding	23820.7	-0.275962	0.0503095	-5.48529	4.13e-08	2.96e-07
MCUB	ENSG00000005059	protein_coding	1607.85	-0.0129976	0.0677697	-0.191791	0.847906	0.884724
HOXA11	ENSG00000005073	protein_coding	72.595	-0.302366	0.159718	-1.89312	0.058342	0.0996204
POLR2J	ENSG00000005075	protein_coding	1953.78	-0.460839	0.0638443	-7.21817	5.27e-13	8.65e-12
DHX33	ENSG00000005100	protein_coding	1690.83	0.198338	0.0466072	4.25553	2.09e-05	8.8e-05
MEOX1	ENSG00000005102	protein_coding	292.379	-0.0241723	0.12894	-0.187469	0.851293	0.887425
THSD7A	ENSG00000005108	protein_coding	97.9635	0.470535	0.120956	3.89012	0.000100193	0.000362045
LIG3	ENSG00000005156	protein_coding	1552.16	0.0882941	0.047446	1.86094	0.0627529	0.105991
RPAP3	ENSG00000005175	protein_coding	1535.26	-0.0838319	0.0308507	-2.71734	0.00658092	0.015055
ACSM3	ENSG00000005187	protein_coding	67.7681	-0.509594	0.111236	-4.58118	4.62e-06	2.23e-05
REXO5	ENSG00000005189	protein_coding	226.236	-0.659062	0.0701456	-9.39564	5.69e-21	3.51e-19
CIAPIN1	ENSG00000005194	protein_coding	3080.37	-0.0424809	0.0448169	-0.947877	0.343192	0.433954
SPPL2B	ENSG00000005206	protein_coding	1695.73	-0.401567	0.0560593	-7.16325	7.88e-13	1.26e-11
FAM214B	ENSG00000005238	protein_coding	2510.51	-0.00538615	0.0856402	-0.0628927	0.949852	0.963338
COPZ2	ENSG00000005243	protein_coding	1681.93	-0.0114279	0.0851885	-0.134148	0.893285	0.92014
PRKAR2B	ENSG00000005249	protein_coding	261.691	-0.273188	0.11777	-2.31967	0.0203586	0.040291
MSL3	ENSG00000005302	protein_coding	1432.67	-0.0924712	0.0377895	-2.44701	0.0144047	0.0298371
CREBBP	ENSG00000005339	protein_coding	5832.09	0.249321	0.0541691	4.60265	4.17e-06	2.03e-05
TSPOAP1	ENSG00000005379	protein_coding	291.037	-1.01612	0.127747	-7.95417	1.8e-15	4.32e-14
MPO	ENSG00000005381	protein_coding	15.3217	0.0112604	0.137233	0.082053	0.934605	0.951829
PON1	ENSG00000005421	protein_coding	2.79377	-1.05571	0.26191	-4.0308	5.56e-05	0.000212811
GCFC2	ENSG00000005436	protein_coding	840.949	-0.194038	0.0406008	-4.77918	1.76e-06	9.27e-06
WDR54	ENSG00000005448	protein_coding	1174.12	-0.0636833	0.0789851	-0.80627	0.420087	0.511081
CROT	ENSG00000005469	protein_coding	1321.02	-0.0810163	0.0672565	-1.20459	0.228363	0.311603
ABCB4	ENSG00000005471	protein_coding	48.3158	0.362993	0.101759	3.56717	0.000360855	0.00114116
KMT2E	ENSG00000005483	protein_coding	3333.36	0.314621	0.0600968	5.23524	1.65e-07	1.05e-06
RHBDD2	ENSG00000005486	protein_coding	5135.71	-0.0290735	0.0552146	-0.526555	0.598503	0.677391
SOX8	ENSG00000005513	protein_coding	54.8987	-1.11001	0.148372	-7.48129	7.36e-14	1.37e-12
IBTK	ENSG00000005700	protein_coding	2334.1	0.206104	0.0395711	5.20845	1.9e-07	1.2e-06
ZNF195	ENSG00000005801	protein_coding	625.445	-0.210311	0.0477377	-4.40555	1.06e-05	4.74e-05
MYCBP2	ENSG00000005810	protein_coding	5519.3	0.215564	0.0742714	2.90238	0.00370335	0.00906684
FBXL3	ENSG00000005812	protein_coding	2427.39	0.0898774	0.0503864	1.78376	0.0744623	0.122375
ITGAL	ENSG00000005844	protein_coding	996.452	-0.104559	0.125386	-0.833893	0.404341	0.495355
PDK2	ENSG00000005882	protein_coding	1090.82	0.0228338	0.0582003	0.392332	0.694813	0.760267
ITGA3	ENSG00000005884	protein_coding	31687	0.733248	0.0969288	7.56481	3.88e-14	7.53e-13
ZFX	ENSG00000005889	protein_coding	1451.96	0.234993	0.0543095	4.32691	1.51e-05	6.58e-05
LAMP2	ENSG00000005893	protein_coding	13310.6	0.308438	0.0456271	6.75997	1.38e-11	1.8e-10
ITGA2B	ENSG00000005961	protein_coding	67.2605	-0.581481	0.111954	-5.19393	2.06e-07	1.29e-06
ASB4	ENSG00000005981	protein_coding	9.62851	0.0788775	0.201221	0.391995	0.695062	0.760425
GDE1	ENSG00000006007	protein_coding	3711.19	-0.0462884	0.0355179	-1.30324	0.192492	0.270467
REX1BD	ENSG00000006015	protein_coding	1290.5	-0.741702	0.079672	-9.30943	1.29e-20	7.43e-19
CRLF1	ENSG00000006016	protein_coding	576.704	0.308341	0.141573	2.17796	0.0294087	0.0552558
OSBPL7	ENSG00000006025	protein_coding	330.097	-0.232774	0.0780991	-2.9805	0.00287782	0.00724283
TMEM98	ENSG00000006042	protein_coding	1191.53	0.0287166	0.100255	0.286435	0.774545	0.827241
YBX2	ENSG00000006047	protein_coding	216.864	-1.84881	0.199506	-9.26695	1.92e-20	1.08e-18
KRT33A	ENSG00000006059	protein_coding	14.2117	-0.894275	0.18582	-4.81259	1.49e-06	7.95e-06
MAP3K14	ENSG00000006062	protein_coding	1103.06	-0.166671	0.0780371	-2.13579	0.0326964	0.060586
ABCC8	ENSG00000006071	protein_coding	5.14857	-1.07286	0.233194	-4.60074	4.21e-06	2.05e-05
CACNG3	ENSG00000006116	protein_coding	0.685574	-1.28838	0.2954	-4.36148	1.29e-05	5.71e-05
TMEM132A	ENSG00000006118	protein_coding	7407.38	0.27017	0.0711212	3.79872	0.000145445	0.000506806
AP2B1	ENSG00000006125	protein_coding	9778.9	0.501364	0.0548691	9.13745	6.39e-20	3.29e-18
TAC1	ENSG00000006128	protein_coding	1.63728	0.428098	0.281974	1.51822	0.128959	0.194057
ZNF263	ENSG00000006194	protein_coding	1513.62	-0.129007	0.0338906	-3.80658	0.0001409	0.000492517
CX3CL1	ENSG00000006210	protein_coding	3329.46	0.265962	0.133877	1.98662	0.0469649	0.0827972
SPATA20	ENSG00000006282	protein_coding	2118.02	0.0566951	0.0662038	0.856372	0.391792	0.482843
CACNA1G	ENSG00000006283	protein_coding	63.6953	0.779728	0.115081	6.77546	1.24e-11	1.63e-10
TNFRSF12A	ENSG00000006327	protein_coding	5770.44	0.508978	0.0896897	5.67488	1.39e-08	1.09e-07
DLX6	ENSG00000006377	protein_coding	158.703	-0.439147	0.15176	-2.8937	0.00380728	0.00929196
MAP3K9	ENSG00000006432	protein_coding	1686.27	-0.0294717	0.0858853	-0.343152	0.731484	0.791572
RALA	ENSG00000006451	protein_coding	5399.36	-0.0812654	0.0414823	-1.95904	0.0501084	0.0874356
BAIAP2L1	ENSG00000006453	protein_coding	4151.11	0.0214255	0.0551104	0.388775	0.697443	0.762381
KDM7A	ENSG00000006459	protein_coding	2541.25	0.0784227	0.0760506	1.03119	0.302452	0.391975
ETV1	ENSG00000006468	protein_coding	389.477	0.234713	0.123904	1.89432	0.0581832	0.0994076
AGK	ENSG00000006530	protein_coding	1304.77	-0.0577874	0.0433886	-1.33186	0.182907	0.259491
ALDH3B1	ENSG00000006534	protein_coding	563.781	0.139813	0.0831025	1.68242	0.0924877	0.146793
TTC22	ENSG00000006555	protein_coding	2708.76	-0.292136	0.0848041	-3.44484	0.000571408	0.00171832
PHTF2	ENSG00000006576	protein_coding	1603.76	0.203406	0.0489691	4.15375	3.27e-05	0.000131989
CCL26	ENSG00000006606	protein_coding	132.498	-0.30491	0.172148	-1.77121	0.0765254	0.125189
FARP2	ENSG00000006607	protein_coding	2170.21	0.106441	0.0566808	1.8779	0.0603946	0.102589
USH1C	ENSG00000006611	protein_coding	29.6649	-1.54102	0.265488	-5.80449	6.46e-09	5.36e-08
GGCT	ENSG00000006625	protein_coding	2786.08	-0.557721	0.0525489	-10.6134	2.58e-26	3.98e-24
DBF4	ENSG00000006634	protein_coding	928.386	-0.0339512	0.0570104	-0.595527	0.551492	0.634398
TBXA2R	ENSG00000006638	protein_coding	91.6348	0.358703	0.0837803	4.28147	1.86e-05	7.92e-05
IFRD1	ENSG00000006652	protein_coding	1683.64	-0.130535	0.0610194	-2.13924	0.0324158	0.0601229
LGALS14	ENSG00000006659	protein_coding	0.287369	0.129117	0.393285	0.328303	0.742682	0.800762
COX10	ENSG00000006695	protein_coding	1009.73	-0.0157243	0.0388654	-0.404585	0.685783	0.752817
GTF2IRD1	ENSG00000006704	protein_coding	2636.6	-0.226429	0.0492194	-4.60041	4.22e-06	2.05e-05
PAF1	ENSG00000006712	protein_coding	4246.5	-0.369933	0.0510086	-7.25238	4.1e-13	6.81e-12
VPS41	ENSG00000006715	protein_coding	2582.78	0.0525399	0.03876	1.35552	0.175252	0.250654
ARHGAP44	ENSG00000006740	protein_coding	165.818	-0.0104603	0.104715	-0.0998931	0.920429	0.941169
ELAC2	ENSG00000006744	protein_coding	4526.84	0.00750384	0.0409646	0.183179	0.854658	0.88994
SCIN	ENSG00000006747	protein_coding	304.234	-0.826003	0.14271	-5.78799	7.12e-09	5.87e-08
ARSD	ENSG00000006756	protein_coding	1697.56	-0.000471301	0.0726604	-0.00648636	0.994825	0.996521
PNPLA4	ENSG00000006757	protein_coding	907.095	-0.252243	0.0607261	-4.15378	3.27e-05	0.000131985
MYH13	ENSG00000006788	protein_coding	8.40583	-0.0320504	0.161626	-0.1983	0.842811	0.880753
ADIPOR2	ENSG00000006831	protein_coding	6276.38	-0.0921562	0.0501028	-1.83934	0.0658647	0.110282
CDKL3	ENSG00000006837	protein_coding	27.5377	-0.482285	0.0647118	-7.45282	9.14e-14	1.68e-12
UPP2	ENSG00000007001	protein_coding	1.90464	-0.26747	0.15348	-1.7427	0.081386	0.13184
PRSS21	ENSG00000007038	protein_coding	567.99	-0.79185	0.225836	-3.50631	0.000454366	0.0014031
MARK4	ENSG00000007047	protein_coding	2872.69	0.0249513	0.0491818	0.507328	0.611925	0.689109
PROM1	ENSG00000007062	protein_coding	234.505	0.489307	0.246926	1.98159	0.0475252	0.0836021
CCDC124	ENSG00000007080	protein_coding	3941.76	-0.412559	0.0587933	-7.01711	2.27e-12	3.36e-11
CEACAM21	ENSG00000007129	protein_coding	66.3101	-0.480445	0.117243	-4.09786	4.17e-05	0.000164199
PAFAH1B1	ENSG00000007168	protein_coding	8635.43	0.0830989	0.0388622	2.1383	0.0324927	0.0602491
NOS2	ENSG00000007171	protein_coding	263.592	-1.61998	0.197582	-8.199	2.42e-16	6.71e-15
DNAH9	ENSG00000007174	protein_coding	50.6319	0.0591545	0.13119	0.450908	0.652056	0.724206
KIAA0100	ENSG00000007202	protein_coding	8935.11	0.147252	0.0450137	3.27127	0.00107066	0.0030239
SLC13A2	ENSG00000007216	protein_coding	20.9164	0.0651778	0.219853	0.296462	0.766878	0.820953
GAS7	ENSG00000007237	protein_coding	1450.83	0.24139	0.108087	2.2333	0.025529	0.048921
TRAPPC6A	ENSG00000007255	protein_coding	703.426	-0.640799	0.0901831	-7.10553	1.2e-12	1.86e-11
MATK	ENSG00000007264	protein_coding	236.726	-0.272878	0.120216	-2.2699	0.0232136	0.0451041
CEACAM7	ENSG00000007306	protein_coding	409.378	-1.31879	0.246083	-5.35911	8.36e-08	5.66e-07
CD79B	ENSG00000007312	protein_coding	220.287	-0.296436	0.137114	-2.16196	0.0306211	0.0572253
SCN4A	ENSG00000007314	protein_coding	128.718	0.864053	0.235774	3.66475	0.000247577	0.000816009
ST7L	ENSG00000007341	protein_coding	420.991	-0.118712	0.0414091	-2.86682	0.00414624	0.0100228
TKTL1	ENSG00000007350	protein_coding	40.682	1.79123	0.289002	6.198	5.72e-10	5.68e-09
PAX6	ENSG00000007372	protein_coding	241.259	-0.569492	0.121007	-4.70628	2.52e-06	1.29e-05
RPUSD1	ENSG00000007376	protein_coding	1912.33	-0.294458	0.0524867	-5.61013	2.02e-08	1.54e-07
RHBDF1	ENSG00000007384	protein_coding	1883.06	0.00412757	0.0506434	0.0815028	0.935042	0.952109
LUC7L	ENSG00000007392	protein_coding	1394.01	-0.36747	0.0603236	-6.09165	1.12e-09	1.06e-08
CACNA2D2	ENSG00000007402	protein_coding	61.3691	-0.162374	0.107213	-1.51449	0.1299	0.195166
BAIAP3	ENSG00000007516	protein_coding	242.644	-0.177779	0.112909	-1.57453	0.115366	0.17702
TSR3	ENSG00000007520	protein_coding	3047.05	-0.430629	0.0615015	-7.00192	2.52e-12	3.71e-11
PIGQ	ENSG00000007541	protein_coding	2209.48	-0.268937	0.0557453	-4.8244	1.4e-06	7.54e-06
CRAMP1	ENSG00000007545	protein_coding	942.686	0.0066494	0.0382531	0.173826	0.862002	0.895907
TEAD3	ENSG00000007866	protein_coding	2999.48	-0.0642216	0.0445274	-1.44229	0.14922	0.219226
SELE	ENSG00000007908	protein_coding	662.358	0.790802	0.158675	4.98378	6.24e-07	3.57e-06
DNAJC11	ENSG00000007923	protein_coding	1887.68	0.173171	0.0457243	3.7873	0.000152296	0.000528173
FMO3	ENSG00000007933	protein_coding	267.528	-0.812063	0.163493	-4.96696	6.8e-07	3.86e-06
MYLIP	ENSG00000007944	protein_coding	1210.48	-0.400111	0.0956395	-4.18354	2.87e-05	0.000117343
NOX1	ENSG00000007952	protein_coding	43.4555	-0.725946	0.0755993	-9.60254	7.8e-22	5.52e-20
E2F2	ENSG00000007968	protein_coding	901.288	-0.66192	0.0787555	-8.40474	4.29e-17	1.36e-15
PSMB1	ENSG00000008018	protein_coding	10649	-0.353169	0.0604259	-5.84466	5.08e-09	4.29e-08
SYN1	ENSG00000008056	protein_coding	85.8074	0.158488	0.125255	1.26532	0.205756	0.285831
JARID2	ENSG00000008083	protein_coding	3651.54	0.293577	0.0578736	5.07272	3.92e-07	2.34e-06
CDKL5	ENSG00000008086	protein_coding	739.114	0.355543	0.0697104	5.10029	3.39e-07	2.05e-06
CAMK1G	ENSG00000008118	protein_coding	29.4054	0.445175	0.101797	4.37318	1.22e-05	5.44e-05
CDK11A	ENSG00000008128	protein_coding	251.762	-0.139682	0.0634099	-2.20284	0.0276057	0.0523371
NADK	ENSG00000008130	protein_coding	3028.27	0.0303698	0.0370266	0.820215	0.412094	0.503075
TFAP2B	ENSG00000008196	protein_coding	8.59721	-0.358912	0.279465	-1.28428	0.199044	0.278227
TFAP2D	ENSG00000008197	protein_coding	0.852435	-0.672954	0.467876	-1.43832	0.150344	0.220673
DLEC1	ENSG00000008226	protein_coding	38.1258	-0.741306	0.160954	-4.60571	4.11e-06	2.01e-05
CYTH3	ENSG00000008256	protein_coding	1939.48	0.509317	0.0569212	8.94776	3.63e-19	1.63e-17
ADAM22	ENSG00000008277	protein_coding	136.085	-0.384521	0.147526	-2.60646	0.00914844	0.020086
SYPL1	ENSG00000008282	protein_coding	10048.5	0.0145507	0.051481	0.282642	0.777451	0.829505
CYB561	ENSG00000008283	protein_coding	4766.98	-0.0786573	0.0415738	-1.89199	0.0584924	0.0998404
SPAG9	ENSG00000008294	protein_coding	6091.66	0.319139	0.0483774	6.59687	4.2e-11	5.06e-10
CELSR3	ENSG00000008300	protein_coding	703.505	-0.129884	0.12426	-1.04527	0.2959	0.385086
AASS	ENSG00000008311	protein_coding	312.055	-0.119194	0.099203	-1.20152	0.22955	0.312891
PLEKHG6	ENSG00000008323	protein_coding	1257.76	-0.465735	0.123311	-3.77691	0.000158789	0.000548425
SS18L2	ENSG00000008324	protein_coding	665.821	-0.651357	0.0556403	-11.7066	1.18e-31	4.8e-29
MPND	ENSG00000008382	protein_coding	892.796	-0.59591	0.0597518	-9.97308	2e-23	1.88e-21
MGST1	ENSG00000008394	protein_coding	2214.41	-0.288923	0.20672	-1.39765	0.162217	0.235053
CRY1	ENSG00000008405	protein_coding	912.058	0.186898	0.0526187	3.55193	0.000382418	0.00120223
PGLYRP1	ENSG00000008438	protein_coding	4.49248	-0.131141	0.159843	-0.820436	0.411968	0.502954
NFIX	ENSG00000008441	protein_coding	3826.32	0.187644	0.0725566	2.58617	0.0097048	0.0211594
ST3GAL1	ENSG00000008513	protein_coding	2783.55	0.473281	0.0905931	5.22425	1.75e-07	1.11e-06
MMP25	ENSG00000008516	protein_coding	267.807	-0.0319076	0.103674	-0.307768	0.758259	0.813566
IL32	ENSG00000008517	protein_coding	5211.2	-0.38205	0.111378	-3.43022	0.000603083	0.00180355
PKD1	ENSG00000008710	protein_coding	3388.84	0.069446	0.0537901	1.29106	0.196684	0.27551
MAPK8IP2	ENSG00000008735	protein_coding	553.061	-0.31425	0.127971	-2.45564	0.0140633	0.0292034
MED24	ENSG00000008838	protein_coding	4323.82	-0.0299826	0.0364794	-0.821906	0.411131	0.502175
RHOBTB2	ENSG00000008853	protein_coding	917.758	0.25033	0.075032	3.33632	0.000848968	0.00245426
HEATR5B	ENSG00000008869	protein_coding	1488.07	0.0603744	0.0528476	1.14242	0.253278	0.339415
SEC62	ENSG00000008952	protein_coding	6413.99	0.209982	0.0456331	4.60153	4.19e-06	2.04e-05
RPS20	ENSG00000008988	protein_coding	45400.5	-0.610436	0.0658543	-9.26949	1.87e-20	1.06e-18
CSDE1	ENSG00000009307	protein_coding	27159.5	0.0559978	0.0435961	1.28447	0.198978	0.278154
UBE3C	ENSG00000009335	protein_coding	6578.43	0.14954	0.0498072	3.00238	0.00267881	0.00680485
REV3L	ENSG00000009413	protein_coding	1280.97	0.361188	0.0613281	5.88945	3.87e-09	3.35e-08
TENM1	ENSG00000009694	protein_coding	131.73	-0.0730004	0.215717	-0.338409	0.735055	0.794622
PAX7	ENSG00000009709	protein_coding	51.7115	0.670836	0.288954	2.3216	0.0202544	0.0401165
MASP2	ENSG00000009724	protein_coding	21.8768	-0.0645335	0.0952692	-0.67738	0.498165	0.585572
IYD	ENSG00000009765	protein_coding	13.1751	-0.535761	0.199583	-2.68441	0.00726587	0.0164067
FAM76A	ENSG00000009780	protein_coding	637.827	0.00541225	0.0349763	0.15474	0.877026	0.907692
TRAF3IP3	ENSG00000009790	protein_coding	332.518	-0.317134	0.0934845	-3.39236	0.000692922	0.00204455
POMT2	ENSG00000009830	protein_coding	1219.38	0.260942	0.0481439	5.42004	5.96e-08	4.14e-07
VTA1	ENSG00000009844	protein_coding	3214.24	0.0556058	0.0386358	1.43923	0.150085	0.220387
MLXIPL	ENSG00000009950	protein_coding	86.0062	-0.544487	0.194391	-2.80098	0.00509472	0.0120161
BAZ1B	ENSG00000009954	protein_coding	6124.86	0.16459	0.0452942	3.6338	0.000279273	0.000907751
RANBP9	ENSG00000010017	protein_coding	2929.43	-0.0759578	0.0510048	-1.48923	0.136427	0.203411
ETV7	ENSG00000010030	protein_coding	888.393	-0.392637	0.115706	-3.39339	0.000690325	0.00203791
SPRTN	ENSG00000010072	protein_coding	821.193	-0.0276955	0.0407519	-0.679613	0.49675	0.584338
EEF1AKNMT	ENSG00000010165	protein_coding	2171.69	-0.120145	0.0334384	-3.59303	0.000326853	0.00104399
DYRK4	ENSG00000010219	protein_coding	666.907	-0.375411	0.0701802	-5.34925	8.83e-08	5.95e-07
ZNF207	ENSG00000010244	protein_coding	8104.67	-0.0462747	0.0253946	-1.82223	0.0684207	0.113875
UQCRC1	ENSG00000010256	protein_coding	11675.7	-0.454538	0.0476825	-9.5326	1.53e-21	1.04e-19
STARD3NL	ENSG00000010270	protein_coding	1106.52	0.304084	0.0677325	4.48949	7.14e-06	3.32e-05
CD9	ENSG00000010278	protein_coding	36703.6	-0.22306	0.0776237	-2.87361	0.00405813	0.00983994
HHATL	ENSG00000010282	protein_coding	96.8392	0.834935	0.298734	2.79491	0.00519134	0.0122159
NCAPD2	ENSG00000010292	protein_coding	8450.2	0.0023431	0.06786	0.0345284	0.972456	0.980228
IFFO1	ENSG00000010295	protein_coding	390.795	0.177541	0.0810973	2.18923	0.0285798	0.053903
GIPR	ENSG00000010310	protein_coding	96.692	-0.646458	0.115101	-5.61645	1.95e-08	1.49e-07
PHF7	ENSG00000010318	protein_coding	168.566	-0.25115	0.054419	-4.61511	3.93e-06	1.92e-05
SEMA3G	ENSG00000010319	protein_coding	273.819	0.104916	0.10121	1.03661	0.299916	0.389315
NISCH	ENSG00000010322	protein_coding	2820.59	-0.138375	0.0434168	-3.18713	0.00143694	0.0039226
STAB1	ENSG00000010327	protein_coding	2671.96	0.125543	0.0906289	1.38524	0.16598	0.239576
FUZ	ENSG00000010361	protein_coding	420.977	-0.574386	0.0955676	-6.01026	1.85e-09	1.69e-08
SLC6A13	ENSG00000010379	protein_coding	9.62075	-0.334795	0.166549	-2.01019	0.0444115	0.0788673
IDS	ENSG00000010404	protein_coding	5025.06	0.364171	0.0561822	6.48197	9.05e-11	1.04e-09
PRSS3	ENSG00000010438	protein_coding	958.576	-0.222443	0.204121	-1.08976	0.275819	0.363614
ZNF200	ENSG00000010539	protein_coding	630.497	0.0205945	0.0403325	0.510619	0.609618	0.687029
CD4	ENSG00000010610	protein_coding	2420.06	0.252676	0.10639	2.375	0.0175491	0.0354482
LRRC23	ENSG00000010626	protein_coding	348.729	-0.262169	0.0746694	-3.51106	0.000446326	0.00138076
BTK	ENSG00000010671	protein_coding	266.58	0.106827	0.0996755	1.07175	0.283833	0.372292
HFE	ENSG00000010704	protein_coding	598.96	0.235229	0.0609752	3.85778	0.000114419	0.000407929
SCMH1	ENSG00000010803	protein_coding	1191.68	0.338881	0.051067	6.636	3.22e-11	3.97e-10
FYN	ENSG00000010810	protein_coding	1470.56	0.345644	0.0748799	4.61598	3.91e-06	1.92e-05
HIVEP2	ENSG00000010818	protein_coding	3165	0.35943	0.0628201	5.72158	1.06e-08	8.41e-08
FMO1	ENSG00000010932	protein_coding	313.626	-0.186409	0.142577	-1.30743	0.191068	0.26886
ELOA	ENSG00000011007	protein_coding	3729.87	0.060948	0.0371307	1.64144	0.100706	0.157784
LYPLA2	ENSG00000011009	protein_coding	4965.86	-0.216935	0.0533862	-4.06351	4.83e-05	0.000187511
CLCN6	ENSG00000011021	protein_coding	657.136	0.235287	0.0411731	5.71459	1.1e-08	8.74e-08
MRC2	ENSG00000011028	protein_coding	8057.61	0.733343	0.0890849	8.23196	1.84e-16	5.23e-15
NME1-NME2	ENSG00000011052	protein_coding	87.9315	-0.197486	0.0800701	-2.46641	0.0136474	0.028446
SLC6A7	ENSG00000011083	protein_coding	9.40191	-0.160424	0.123316	-1.30092	0.193285	0.271479
TSPAN9	ENSG00000011105	protein_coding	4965.3	0.298645	0.0599096	4.98493	6.2e-07	3.55e-06
BTBD7	ENSG00000011114	protein_coding	2419.98	0.334608	0.0511653	6.53973	6.16e-11	7.23e-10
APBA3	ENSG00000011132	protein_coding	871.879	-0.173766	0.0462587	-3.75639	0.000172379	0.000590698
MKS1	ENSG00000011143	protein_coding	678.477	-0.198762	0.0390709	-5.0872	3.63e-07	2.18e-06
ABHD5	ENSG00000011198	protein_coding	985.586	-0.314164	0.0621673	-5.05353	4.34e-07	2.56e-06
ANOS1	ENSG00000011201	protein_coding	644.628	0.769482	0.118988	6.46689	1e-10	1.14e-09
AKAP8L	ENSG00000011243	protein_coding	2046.51	-0.279007	0.0393327	-7.09351	1.31e-12	2.02e-11
MBTD1	ENSG00000011258	protein_coding	772.095	-0.113184	0.0520749	-2.17349	0.0297436	0.0558034
UTP18	ENSG00000011260	protein_coding	2247.55	-0.103032	0.0362189	-2.84471	0.00444517	0.0106559
RNF216	ENSG00000011275	protein_coding	2940.16	0.122989	0.0389329	3.15901	0.00158304	0.00427148
TTC19	ENSG00000011295	protein_coding	1615.72	-0.203852	0.047652	-4.27792	1.89e-05	8.03e-05
PTBP1	ENSG00000011304	protein_coding	18318.4	0.0273334	0.0277791	0.983955	0.325138	0.415792
DPF1	ENSG00000011332	protein_coding	249.801	0.216645	0.120393	1.79948	0.0719435	0.118819
SYT7	ENSG00000011347	protein_coding	1547.21	0.835851	0.124266	6.7263	1.74e-11	2.24e-10
LARS2	ENSG00000011376	protein_coding	1160.3	0.0440196	0.047028	0.936029	0.349258	0.439933
PIK3C2A	ENSG00000011405	protein_coding	2219.3	0.238658	0.0564814	4.22544	2.38e-05	9.93e-05
PLAUR	ENSG00000011422	protein_coding	3966.88	0.252873	0.0854986	2.95762	0.00310022	0.00774283
ANLN	ENSG00000011426	protein_coding	5099.93	0.369125	0.0738931	4.99539	5.87e-07	3.38e-06
WIZ	ENSG00000011451	protein_coding	3718.91	0.0821179	0.0394599	2.08104	0.0374298	0.0680338
RABGAP1	ENSG00000011454	protein_coding	3827.2	0.105749	0.0463469	2.28169	0.0225076	0.043872
DCN	ENSG00000011465	protein_coding	15554.8	0.692738	0.117023	5.91967	3.23e-09	2.82e-08
QPCTL	ENSG00000011478	protein_coding	601.667	-0.304533	0.0623744	-4.88235	1.05e-06	5.75e-06
PPP5C	ENSG00000011485	protein_coding	3234.72	-0.0893899	0.0338751	-2.63881	0.00831985	0.0184709
CEP68	ENSG00000011523	protein_coding	1371.61	0.0861263	0.0568548	1.51485	0.129812	0.195068
MAP4K3	ENSG00000011566	protein_coding	1313.24	0.145126	0.0470254	3.08612	0.00202786	0.00531786
ZBTB32	ENSG00000011590	protein_coding	85.2778	-0.106654	0.11846	-0.900338	0.36794	0.458764
TYROBP	ENSG00000011600	protein_coding	1921.25	-0.0574639	0.103397	-0.55576	0.578375	0.659584
TMEM159	ENSG00000011638	protein_coding	3292.41	-0.270121	0.0610224	-4.42658	9.57e-06	4.33e-05
GABRA3	ENSG00000011677	protein_coding	260.654	0.178256	0.143638	1.24102	0.2146	0.295986
BRCA1	ENSG00000012048	protein_coding	1351.31	-0.0792704	0.0628472	-1.26132	0.207194	0.287452
ERCC1	ENSG00000012061	protein_coding	3046.02	-0.447563	0.0558299	-8.01655	1.09e-15	2.73e-14
CD22	ENSG00000012124	protein_coding	138.714	-0.241854	0.144487	-1.67388	0.0941548	0.149031
SEMA3B	ENSG00000012171	protein_coding	656.739	0.414784	0.12717	3.26166	0.00110763	0.00311676
MBTPS2	ENSG00000012174	protein_coding	1010.85	0.273812	0.0498398	5.49385	3.93e-08	2.83e-07
PRICKLE3	ENSG00000012211	protein_coding	1196.42	-0.109125	0.0462575	-2.35908	0.0183201	0.0368248
LTF	ENSG00000012223	protein_coding	6508.41	1.23526	0.276498	4.46753	7.91e-06	3.64e-05
EXTL3	ENSG00000012232	protein_coding	5145.13	0.242652	0.057193	4.2427	2.21e-05	9.27e-05
NR1H4	ENSG00000012504	protein_coding	1.20737	-0.943969	0.242582	-3.89134	9.97e-05	0.000360702
ELOVL5	ENSG00000012660	protein_coding	4047.98	0.324953	0.060165	5.40104	6.63e-08	4.57e-07
ALOX5	ENSG00000012779	protein_coding	658.033	0.248017	0.101945	2.43286	0.0149802	0.0308829
KDM5D	ENSG00000012817	protein_coding	826.471	-0.304324	0.228797	-1.3301	0.183484	0.260162
CALCOCO1	ENSG00000012822	protein_coding	2722.13	-0.0314965	0.0534071	-0.589744	0.555363	0.638083
UBR7	ENSG00000012963	protein_coding	2288.45	0.0549729	0.0389125	1.41273	0.157735	0.229554
MAP4K5	ENSG00000012983	protein_coding	2764.95	0.311742	0.0486952	6.4019	1.53e-10	1.69e-09
EHD3	ENSG00000013016	protein_coding	1362.7	0.391681	0.0803584	4.87418	1.09e-06	5.98e-06
PSMC4	ENSG00000013275	protein_coding	6188.25	-0.131104	0.0385017	-3.40514	0.000661313	0.00196029
MAN2B2	ENSG00000013288	protein_coding	2851.85	0.411547	0.0525828	7.82666	5.01e-15	1.11e-13
SLC7A14	ENSG00000013293	protein_coding	2.02979	-1.24648	0.225964	-5.51625	3.46e-08	2.52e-07
CLDN11	ENSG00000013297	protein_coding	96.5458	0.215895	0.131475	1.6421	0.100569	0.157589
SLC25A39	ENSG00000013306	protein_coding	11085.9	-0.272854	0.0537312	-5.07814	3.81e-07	2.28e-06
MVP	ENSG00000013364	protein_coding	15172.1	0.0229496	0.0620401	0.369915	0.711446	0.774414
NUB1	ENSG00000013374	protein_coding	3835.23	-0.0807864	0.0521582	-1.54887	0.121412	0.184606
PGM3	ENSG00000013375	protein_coding	2005.37	0.266084	0.0481987	5.52056	3.38e-08	2.46e-07
RWDD2A	ENSG00000013392	protein_coding	210.744	-0.0144759	0.05106	-0.283507	0.776788	0.829098
CLK1	ENSG00000013441	protein_coding	2546.37	-0.251333	0.0612832	-4.10117	4.11e-05	0.000162084
POLR3B	ENSG00000013503	protein_coding	889.54	-0.0770746	0.0431645	-1.7856	0.0741639	0.121967
ANGEL1	ENSG00000013523	protein_coding	1278.61	0.217454	0.0489269	4.44447	8.81e-06	4.02e-05
RNF14	ENSG00000013561	protein_coding	1714.51	-0.0168073	0.0415073	-0.404924	0.685533	0.752604
DNASE1L1	ENSG00000013563	protein_coding	1393.69	0.241747	0.0621352	3.89066	0.0001	0.000361409
DDX11	ENSG00000013573	protein_coding	1472.31	-0.248743	0.0694416	-3.58204	0.000340915	0.0010841
HEBP1	ENSG00000013583	protein_coding	1684.39	-0.0633422	0.0455341	-1.3911	0.164196	0.237432
GPRC5A	ENSG00000013588	protein_coding	6434.26	8.64e-05	0.125417	0.000688791	0.99945	0.999645
MAMLD1	ENSG00000013619	protein_coding	310.638	0.280473	0.0744325	3.76815	0.000164462	0.000565926
CD6	ENSG00000013725	protein_coding	533.394	-0.365404	0.112048	-3.26113	0.00110971	0.00312111
TACC3	ENSG00000013810	protein_coding	4082.91	-0.311914	0.0620481	-5.02697	4.98e-07	2.9e-06
UFL1	ENSG00000014123	protein_coding	1624.7	0.148005	0.0471416	3.13958	0.0016919	0.00452662
POLA2	ENSG00000014138	protein_coding	1706.68	-0.188501	0.056204	-3.35388	0.000796871	0.00231931
ZC3H3	ENSG00000014164	protein_coding	2239.27	0.0587174	0.0448866	1.30813	0.19083	0.268554
CAPN1	ENSG00000014216	protein_coding	28542.6	0.0982477	0.0538836	1.82333	0.0682534	0.113642
ACP3	ENSG00000014257	protein_coding	626.083	-0.529688	0.12099	-4.37795	1.2e-05	5.33e-05
MDH1	ENSG00000014641	protein_coding	6748.34	-0.345068	0.0364783	-9.45954	3.09e-21	2.01e-19
SLC30A9	ENSG00000014824	protein_coding	2614.24	0.00319929	0.0373482	0.0856611	0.931736	0.949684
MTMR11	ENSG00000014914	protein_coding	670.435	-0.103559	0.07968	-1.29969	0.193708	0.27199
COX15	ENSG00000014919	protein_coding	1848.44	-0.0673231	0.0342051	-1.96822	0.0490431	0.0858685
CCDC88C	ENSG00000015133	protein_coding	3006.5	0.0274906	0.0693698	0.39629	0.691891	0.758025
YAF2	ENSG00000015153	protein_coding	614.121	-0.0586615	0.0375599	-1.56181	0.118332	0.180699
ZMYND11	ENSG00000015171	protein_coding	2683.91	0.228172	0.0439337	5.19356	2.06e-07	1.29e-06
WAS	ENSG00000015285	protein_coding	534.915	-0.0995584	0.0995328	-1.00026	0.317186	0.407232
DPEP1	ENSG00000015413	protein_coding	36.5367	-0.268546	0.154906	-1.73361	0.082988	0.133987
BID	ENSG00000015475	protein_coding	2179.27	-0.192006	0.0652425	-2.94296	0.00325086	0.00807393
MATR3	ENSG00000015479	protein_coding	143.825	0.0837253	0.0700575	1.1951	0.23205	0.315545
NPC1L1	ENSG00000015520	protein_coding	20.1606	-0.715176	0.163982	-4.36132	1.29e-05	5.71e-05
XYLT2	ENSG00000015532	protein_coding	2559.37	0.251166	0.0488903	5.13734	2.79e-07	1.71e-06
RGPD5	ENSG00000015568	protein_coding	0.562877	0.125459	0.187301	0.669827	0.502968	0.590206
STMN4	ENSG00000015592	protein_coding	3.87269	-1	0.207935	-4.8092	1.52e-06	8.08e-06
NUDCD3	ENSG00000015676	protein_coding	5699.71	-0.00699821	0.0416569	-0.167996	0.866586	0.899491
ISL1	ENSG00000016082	protein_coding	58.6961	-1.21017	0.238913	-5.06532	4.08e-07	2.42e-06
CHDH	ENSG00000016391	protein_coding	186.144	-1.23013	0.15734	-7.81828	5.35e-15	1.18e-13
IL20RA	ENSG00000016402	protein_coding	682.596	-0.75758	0.107361	-7.05635	1.71e-12	2.59e-11
CLCA1	ENSG00000016490	protein_coding	0.744064	-0.644868	0.260018	-2.48009	0.0131349	0.0275356
CLCA4	ENSG00000016602	protein_coding	1701.43	-0.639214	0.203039	-3.14823	0.00164262	0.00441172
GLT8D1	ENSG00000016864	protein_coding	1570.85	0.0511373	0.04367	1.17099	0.241602	0.326279
ATP2C1	ENSG00000017260	protein_coding	8369.53	0.211126	0.0487362	4.33202	1.48e-05	6.45e-05
IGF1	ENSG00000017427	protein_coding	51.4236	0.11958	0.155087	0.771055	0.440674	0.530694
SLC38A5	ENSG00000017483	protein_coding	4839.9	0.514792	0.136644	3.76738	0.000164967	0.000567473
RALBP1	ENSG00000017797	protein_coding	6723.01	-0.0646447	0.058378	-1.10735	0.268144	0.355387
RUFY3	ENSG00000018189	protein_coding	1050.76	-0.174586	0.0490064	-3.56251	0.000367319	0.00115964
CNTN1	ENSG00000018236	protein_coding	1854.76	0.153885	0.16047	0.958963	0.337578	0.428316
SLC11A1	ENSG00000018280	protein_coding	575.058	0.189523	0.0990458	1.91349	0.0556854	0.0957607
WWTR1	ENSG00000018408	protein_coding	4105.55	0.379082	0.0602155	6.29543	3.07e-10	3.19e-09
AGPS	ENSG00000018510	protein_coding	3504.57	0.282108	0.053378	5.2851	1.26e-07	8.21e-07
ZNF806	ENSG00000018607	transcribed_unprocessed_pseudogene	0.27228	0.16252	0.360606	0.450687	0.652215	0.724265
CXorf56	ENSG00000018610	protein_coding	1321.89	-0.0487672	0.0400716	-1.217	0.223603	0.306318
ATP1A2	ENSG00000018625	protein_coding	560.889	0.63383	0.238589	2.65657	0.00789402	0.0176494
TTC27	ENSG00000018699	protein_coding	1171.83	-0.0620059	0.0389749	-1.59092	0.111628	0.172135
ZNF582	ENSG00000018869	protein_coding	31.0783	-0.044447	0.107365	-0.413982	0.678888	0.746758
VSIG2	ENSG00000019102	protein_coding	113.437	-1.00313	0.182715	-5.49015	4.02e-08	2.88e-07
PHLDB1	ENSG00000019144	protein_coding	2291.76	1.00752	0.0767401	13.1291	2.24e-39	6.15e-36
MARCO	ENSG00000019169	protein_coding	402.776	-0.507883	0.163746	-3.10166	0.00192442	0.00507314
CYP24A1	ENSG00000019186	protein_coding	1470.73	0.0942075	0.154742	0.608803	0.542655	0.626688
PRDM11	ENSG00000019485	protein_coding	1038.08	0.257183	0.0735515	3.49664	0.000471152	0.00144863
SYT13	ENSG00000019505	protein_coding	74.5048	0.440146	0.232715	1.89135	0.0585779	0.0999574
SNAI2	ENSG00000019549	protein_coding	4478.45	0.66342	0.0720215	9.21142	3.22e-20	1.75e-18
CD74	ENSG00000019582	protein_coding	94539.1	-0.152943	0.118525	-1.29039	0.196917	0.275753
HGF	ENSG00000019991	protein_coding	112.281	0.503764	0.127824	3.94109	8.11e-05	0.000299086
ZRANB1	ENSG00000019995	protein_coding	1026.33	0.165814	0.0552005	3.00386	0.00266581	0.00677477
NCDN	ENSG00000020129	protein_coding	2183.06	0.182294	0.0500789	3.64015	0.000272482	0.000888127
ADGRA2	ENSG00000020181	protein_coding	1282.09	1.0169	0.100425	10.126	4.24e-24	4.36e-22
CCT8L1P	ENSG00000020219	processed_pseudogene	0.568283	-1.18969	0.276955	-4.29562	1.74e-05	7.48e-05
ZFP64	ENSG00000020256	protein_coding	1661.8	0.080109	0.0471167	1.70023	0.0890885	0.142112
MNAT1	ENSG00000020426	protein_coding	1106.96	-0.0265592	0.0517232	-0.513486	0.607611	0.685321
SAMD4A	ENSG00000020577	protein_coding	1050.66	0.714947	0.0907073	7.88191	3.22e-15	7.41e-14
RUNX3	ENSG00000020633	protein_coding	2167.31	-0.00765411	0.08794	-0.0870379	0.930641	0.94878
MRE11	ENSG00000020922	protein_coding	1156.08	-0.0654526	0.0493166	-1.32719	0.184445	0.261276
PLEKHB1	ENSG00000021300	protein_coding	129.962	-0.178552	0.131767	-1.35506	0.175398	0.250829
SERPINB1	ENSG00000021355	protein_coding	17111.4	-0.330731	0.104528	-3.16403	0.00155599	0.00420376
CYP3A43	ENSG00000021461	protein_coding	1.33209	-0.545848	0.191773	-2.84633	0.0044227	0.0106057
SLC7A9	ENSG00000021488	protein_coding	8.16505	-0.254265	0.146715	-1.73306	0.0830857	0.134129
SPAST	ENSG00000021574	protein_coding	1588.65	-0.0752038	0.060663	-1.2397	0.215087	0.296529
NRXN3	ENSG00000021645	protein_coding	113.283	-0.258362	0.183732	-1.40619	0.159668	0.23194
OSBPL5	ENSG00000021762	protein_coding	1372.86	0.329872	0.0549121	6.00726	1.89e-09	1.72e-08
AQR	ENSG00000021776	protein_coding	2880.38	-0.0169807	0.049004	-0.346516	0.728955	0.789272
CPS1	ENSG00000021826	protein_coding	273.703	0.168217	0.159811	1.0526	0.292524	0.381477
C8B	ENSG00000021852	protein_coding	2.13539	-0.0925139	0.291312	-0.317577	0.750806	0.807488
FHL1	ENSG00000022267	protein_coding	4644	0.62271	0.165125	3.77114	0.000162502	0.000559932
RTF2	ENSG00000022277	protein_coding	5085.71	0.0142281	0.0326774	0.435412	0.663263	0.733798
GABRA1	ENSG00000022355	protein_coding	1.27395	-0.418164	0.368869	-1.13364	0.256946	0.343514
NLRP2	ENSG00000022556	protein_coding	1336.24	0.0920272	0.213273	0.4315	0.666105	0.73613
SLC45A4	ENSG00000022567	protein_coding	1313.04	-0.195211	0.0799405	-2.44196	0.0146078	0.0302028
RNF10	ENSG00000022840	protein_coding	8541.58	-0.129296	0.0325177	-3.97617	7e-05	0.000262409
ZNF839	ENSG00000022976	protein_coding	292.879	-0.0986916	0.0534361	-1.84691	0.0647605	0.108796
ZDHHC6	ENSG00000023041	protein_coding	1566.67	-0.0694763	0.035591	-1.95208	0.0509291	0.0886756
GRAMD1B	ENSG00000023171	protein_coding	217.248	0.011828	0.0960676	0.123122	0.902011	0.9269
RNH1	ENSG00000023191	protein_coding	13608.4	-0.0929479	0.0526661	-1.76485	0.0775883	0.126631
NDUFS1	ENSG00000023228	protein_coding	4332.76	0.0300788	0.0434785	0.691808	0.489058	0.576962
RB1CC1	ENSG00000023287	protein_coding	4140.76	0.145825	0.052529	2.77608	0.0055019	0.0128504
ERP44	ENSG00000023318	protein_coding	5254.5	-0.0494285	0.0447595	-1.10431	0.269457	0.356851
ALAS1	ENSG00000023330	protein_coding	2794.8	-0.184116	0.0445056	-4.13691	3.52e-05	0.000141048
BIRC3	ENSG00000023445	protein_coding	3123.52	-1.00884	0.139836	-7.21446	5.41e-13	8.88e-12
AKAP11	ENSG00000023516	protein_coding	2317.95	0.326128	0.0564588	5.77638	7.63e-09	6.25e-08
GLRX2	ENSG00000023572	protein_coding	406.143	-0.400535	0.0473267	-8.46319	2.6e-17	8.6e-16
SNAPC1	ENSG00000023608	protein_coding	1074.23	0.228446	0.0745544	3.06415	0.00218289	0.00567708
DERA	ENSG00000023697	protein_coding	2617.66	0.00789765	0.0509734	0.154937	0.876871	0.9076
STRAP	ENSG00000023734	protein_coding	7620.11	0.0425521	0.0432937	0.982872	0.325671	0.416227
ABCC2	ENSG00000023839	protein_coding	99.0077	-0.087498	0.136295	-0.641976	0.520889	0.606904
DEF6	ENSG00000023892	protein_coding	2144.8	-0.301193	0.0494929	-6.08558	1.16e-09	1.1e-08
PLEKHO1	ENSG00000023902	protein_coding	2118.88	-0.126298	0.0809985	-1.55926	0.118935	0.181497
GCLM	ENSG00000023909	protein_coding	2941.12	0.102751	0.117108	0.877404	0.380267	0.471296
UBR2	ENSG00000024048	protein_coding	3097.59	0.151217	0.0480036	3.15011	0.00163207	0.00438682
EHD2	ENSG00000024422	protein_coding	12988.1	0.500315	0.0721186	6.93738	3.99e-12	5.69e-11
DEPDC1	ENSG00000024526	protein_coding	1005.05	-0.0147552	0.065316	-0.225904	0.821276	0.863822
CCDC28A	ENSG00000024862	protein_coding	761.007	-0.294448	0.0455929	-6.4582	1.06e-10	1.2e-09
RRAGD	ENSG00000025039	protein_coding	816.94	-0.349259	0.105008	-3.32602	0.000880948	0.0025385
HSF2	ENSG00000025156	protein_coding	669.929	-0.0663947	0.0431224	-1.53968	0.123638	0.187491
PHF20	ENSG00000025293	protein_coding	2513.45	0.098919	0.0415144	2.38276	0.0171833	0.0347845
HSD17B6	ENSG00000025423	protein_coding	151.506	-0.0328324	0.073284	-0.448016	0.654142	0.726031
NR1H3	ENSG00000025434	protein_coding	718.71	-0.279616	0.0867494	-3.22326	0.00126741	0.00351015
TYMP	ENSG00000025708	protein_coding	27165.5	-0.272438	0.0992396	-2.74526	0.00604639	0.0139604
NCAPH2	ENSG00000025770	protein_coding	3419.86	-0.377181	0.0587427	-6.4209	1.35e-10	1.51e-09
TOMM34	ENSG00000025772	protein_coding	2401.39	0.0350738	0.0501396	0.699522	0.484226	0.572066
SEC63	ENSG00000025796	protein_coding	4728.46	0.228568	0.0357645	6.39092	1.65e-10	1.81e-09
KPNA6	ENSG00000025800	protein_coding	5384.16	0.210581	0.036124	5.82939	5.56e-09	4.67e-08
VIM	ENSG00000026025	protein_coding	30953.8	0.619471	0.0900019	6.88287	5.87e-12	8.1e-11
RTEL1-TNFRSF6B	ENSG00000026036	protein_coding	103.466	-0.163352	0.0797412	-2.04852	0.0405088	0.0728502
FAS	ENSG00000026103	protein_coding	1091.43	-0.0528508	0.0830891	-0.636074	0.524728	0.610391
RNASET2	ENSG00000026297	protein_coding	1525.68	-0.503261	0.0730987	-6.88468	5.79e-12	8e-11
CD44	ENSG00000026508	protein_coding	58322.9	0.58088	0.0648516	8.95705	3.33e-19	1.5e-17
KCNG1	ENSG00000026559	protein_coding	264.306	-0.207012	0.160828	-1.28717	0.198036	0.277091
AGPAT4	ENSG00000026652	protein_coding	1012.31	0.320012	0.0949531	3.37021	0.0007511	0.00219833
SLAMF7	ENSG00000026751	protein_coding	1331.72	-0.254657	0.117805	-2.16169	0.0306422	0.0572552
BTN3A1	ENSG00000026950	protein_coding	1785.84	0.236242	0.0795907	2.96821	0.0029954	0.00750885
MIPEP	ENSG00000027001	protein_coding	878.24	-0.225195	0.0472056	-4.77052	1.84e-06	9.64e-06
PRKCH	ENSG00000027075	protein_coding	2273.35	0.00153186	0.0504471	0.0303657	0.975775	0.982507
INSRR	ENSG00000027644	protein_coding	13.4621	-0.159909	0.138179	-1.15726	0.247168	0.332572
IFNGR1	ENSG00000027697	protein_coding	8052.25	0.0272433	0.0612603	0.444713	0.656527	0.727991
B4GALT7	ENSG00000027847	protein_coding	1467.67	-0.190875	0.0542704	-3.51711	0.000436267	0.00135249
SH2D2A	ENSG00000027869	protein_coding	698.12	-0.118785	0.0921412	-1.28917	0.19734	0.27623
VRK2	ENSG00000028116	protein_coding	1240.35	-0.0914679	0.0566151	-1.61561	0.106178	0.164932
TNFRSF1B	ENSG00000028137	protein_coding	2564.7	0.0953366	0.0929942	1.02519	0.305274	0.394898
VEZT	ENSG00000028203	protein_coding	3326.28	0.217702	0.042439	5.12975	2.9e-07	1.78e-06
POU2F2	ENSG00000028277	protein_coding	490.941	0.311132	0.0987406	3.151	0.00162713	0.00437613
BRD9	ENSG00000028310	protein_coding	2223.11	0.0336141	0.0480784	0.699151	0.484458	0.57229
SNX1	ENSG00000028528	protein_coding	4674.04	-0.0907908	0.0308456	-2.9434	0.00324633	0.00806511
TBPL1	ENSG00000028839	protein_coding	900.325	-0.0875423	0.0424251	-2.06345	0.0390696	0.0706193
ARNTL2	ENSG00000029153	protein_coding	6493.74	0.132243	0.0739377	1.78858	0.0736827	0.121277
BCLAF1	ENSG00000029363	protein_coding	4850.25	0.0316518	0.0303657	1.04235	0.297249	0.386486
SLC39A9	ENSG00000029364	protein_coding	4946.1	0.197638	0.0417575	4.73298	2.21e-06	1.14e-05
ANK1	ENSG00000029534	protein_coding	557.855	0.464369	0.144516	3.21327	0.00131234	0.00362238
IBSP	ENSG00000029559	protein_coding	94.6679	0.494381	0.166567	2.96806	0.00299682	0.00751196
TFB1M	ENSG00000029639	protein_coding	490.018	-0.208068	0.0570958	-3.6442	0.000268226	0.000875713
RABEP1	ENSG00000029725	protein_coding	2729.95	0.189178	0.0391152	4.83643	1.32e-06	7.12e-06
HMGB3	ENSG00000029993	protein_coding	4436.32	-0.338753	0.0718866	-4.71232	2.45e-06	1.26e-05
NUP160	ENSG00000030066	protein_coding	3290.91	0.232286	0.0536489	4.32974	1.49e-05	6.5e-05
BAK1	ENSG00000030110	protein_coding	3794.63	-0.0118597	0.0718287	-0.16511	0.868857	0.901233
MUSK	ENSG00000030304	protein_coding	25.3329	1.03733	0.186301	5.56802	2.58e-08	1.92e-07
IKZF2	ENSG00000030419	protein_coding	851.135	-0.412152	0.105951	-3.89004	0.000100226	0.000362133
GRN	ENSG00000030582	protein_coding	41987.2	0.0140965	0.0610872	0.230761	0.817501	0.860859
FAM13B	ENSG00000031003	protein_coding	841.127	-0.0296833	0.0622811	-0.476603	0.633645	0.708542
ARHGAP31	ENSG00000031081	protein_coding	1112.65	0.581725	0.0916573	6.34673	2.2e-10	2.35e-09
CENPQ	ENSG00000031691	protein_coding	456.375	-0.154772	0.0613321	-2.5235	0.0116192	0.0247493
SARS1	ENSG00000031698	protein_coding	8424.11	-0.137604	0.0479582	-2.86926	0.00411434	0.0099551
RANBP3	ENSG00000031823	protein_coding	3257.53	-0.129912	0.0344877	-3.7669	0.000165285	0.000568472
ARID4A	ENSG00000032219	protein_coding	804.451	0.135332	0.0489056	2.76721	0.00565376	0.0131617
EIPR1	ENSG00000032389	protein_coding	1702.52	-0.227195	0.0378858	-5.99683	2.01e-09	1.83e-08
PNPLA6	ENSG00000032444	protein_coding	3406.32	-0.0148973	0.049185	-0.302883	0.761979	0.816939
IFT88	ENSG00000032742	protein_coding	342.13	-0.0273266	0.0481849	-0.567119	0.570633	0.65222
ALG1	ENSG00000033011	protein_coding	1083.89	0.0336044	0.0411618	0.816399	0.414272	0.505142
ZCCHC8	ENSG00000033030	protein_coding	1265.64	-0.109671	0.0374445	-2.9289	0.00340169	0.00840589
ABCF2	ENSG00000033050	protein_coding	4447.12	0.00716668	0.0414529	0.172887	0.86274	0.896465
CHPF2	ENSG00000033100	protein_coding	4603.54	0.358304	0.0497862	7.19685	6.16e-13	1e-11
LRRC7	ENSG00000033122	protein_coding	27.6851	-0.49603	0.110729	-4.47969	7.48e-06	3.46e-05
FUT8	ENSG00000033170	protein_coding	1108.77	0.447944	0.0744322	6.01815	1.76e-09	1.62e-08
UBA6	ENSG00000033178	protein_coding	5467.44	0.202667	0.0628004	3.22715	0.00125028	0.0034692
GAB2	ENSG00000033327	protein_coding	854.748	0.00985508	0.0792205	0.124401	0.900998	0.926114
ATP6V0A1	ENSG00000033627	protein_coding	3433.77	-0.234467	0.0511728	-4.58187	4.61e-06	2.22e-05
PIAS1	ENSG00000033800	protein_coding	1748.98	-0.0426766	0.0386254	-1.10488	0.269211	0.356583
SLC4A7	ENSG00000033867	protein_coding	1213.85	0.289196	0.0819561	3.52867	0.000417659	0.00130088
APBA2	ENSG00000034053	protein_coding	487.286	0.0768339	0.111464	0.689318	0.490623	0.57846
MAP2K3	ENSG00000034152	protein_coding	4371.43	-0.027254	0.0541951	-0.502886	0.615044	0.691901
EFCAB1	ENSG00000034239	protein_coding	99.3591	0.372582	0.151622	2.45731	0.0139982	0.0290843
TMSB10	ENSG00000034510	protein_coding	83076.5	-0.715	0.0897749	-7.96436	1.66e-15	4e-14
ASTE1	ENSG00000034533	protein_coding	472.026	-0.156482	0.0548013	-2.85545	0.0042976	0.0103365
RNF19A	ENSG00000034677	protein_coding	3271.95	-0.0577808	0.0674444	-0.856718	0.391601	0.482622
PEX3	ENSG00000034693	protein_coding	819.722	-0.0576499	0.0506124	-1.13905	0.254683	0.34101
GABARAPL2	ENSG00000034713	protein_coding	3124.11	-0.215886	0.042188	-5.11725	3.1e-07	1.89e-06
MYOC	ENSG00000034971	protein_coding	4.96932	-0.576915	0.266316	-2.16628	0.0302896	0.0566804
SH3YL1	ENSG00000035115	protein_coding	1789.63	-0.276579	0.0767992	-3.60133	0.000316596	0.00101462
FAM136A	ENSG00000035141	protein_coding	2276.94	-0.348667	0.0433137	-8.04982	8.29e-16	2.12e-14
VCL	ENSG00000035403	protein_coding	11812.1	0.517787	0.056511	9.16259	5.07e-20	2.66e-18
DEPDC1B	ENSG00000035499	protein_coding	664.111	-0.151473	0.0690782	-2.19277	0.0283236	0.0534934
DAPK2	ENSG00000035664	protein_coding	507.697	-0.288049	0.0885216	-3.254	0.00113793	0.00319134
NSMAF	ENSG00000035681	protein_coding	2220.19	0.180706	0.0458165	3.94413	8.01e-05	0.000295795
ADSS2	ENSG00000035687	protein_coding	3762.74	0.00060889	0.0412912	0.0147463	0.988235	0.991539
STAP1	ENSG00000035720	protein_coding	38.7286	-0.104593	0.144796	-0.722351	0.470079	0.55872
TIMP2	ENSG00000035862	protein_coding	11546.6	1.00783	0.102251	9.85639	6.43e-23	5.49e-21
RFC1	ENSG00000035928	protein_coding	2995.86	0.0509663	0.0434223	1.17374	0.2405	0.325069
TBC1D23	ENSG00000036054	protein_coding	2705	0.135419	0.0521526	2.5966	0.00941528	0.0205893
CUL3	ENSG00000036257	protein_coding	3159.44	-0.0114954	0.043368	-0.265067	0.790958	0.840635
MYOM2	ENSG00000036448	protein_coding	343.708	0.471282	0.171468	2.74852	0.00598654	0.0138408
OTC	ENSG00000036473	protein_coding	0.509366	-0.475023	0.335729	-1.4149	0.157098	0.228845
CYP46A1	ENSG00000036530	protein_coding	25.7625	0.411428	0.115251	3.56986	0.000357177	0.0011304
ZZZ3	ENSG00000036549	protein_coding	1858.61	0.0805524	0.0375731	2.14388	0.0320422	0.0595373
SLC18A1	ENSG00000036565	protein_coding	2.90931	-0.391652	0.176355	-2.22082	0.026363	0.0503059
USP2	ENSG00000036672	protein_coding	630.043	-0.17446	0.14229	-1.22609	0.220165	0.302354
CASR	ENSG00000036828	protein_coding	3.14795	-1.10205	0.174739	-6.30683	2.85e-10	2.98e-09
TUBG2	ENSG00000037042	protein_coding	641.024	-0.0533624	0.0555866	-0.959986	0.337062	0.427755
RPL26L1	ENSG00000037241	protein_coding	1020.11	-0.349567	0.0489168	-7.14616	8.92e-13	1.42e-11
FLT4	ENSG00000037280	protein_coding	471.025	0.800337	0.0906363	8.83021	1.04e-18	4.34e-17
NSUN2	ENSG00000037474	protein_coding	5917.62	0.176952	0.0485689	3.64332	0.000269149	0.000878376
FBXO42	ENSG00000037637	protein_coding	1852.56	0.010901	0.0357854	0.304622	0.760654	0.815796
MFAP3	ENSG00000037749	protein_coding	968.861	0.374091	0.0754988	4.95493	7.24e-07	4.09e-06
MRI1	ENSG00000037757	protein_coding	1130.02	-0.178918	0.0542805	-3.29617	0.00098012	0.00279043
METTL1	ENSG00000037897	protein_coding	1186.35	-0.190464	0.0539377	-3.53119	0.000413694	0.00129
HOXC8	ENSG00000037965	protein_coding	89.396	-0.0205099	0.136904	-0.149812	0.880913	0.910591
AGA	ENSG00000038002	protein_coding	1206.52	0.0430455	0.0584153	0.736888	0.461191	0.550515
PI4K2B	ENSG00000038210	protein_coding	1321.93	-0.0689018	0.0505276	-1.36365	0.172679	0.247637
BOD1L1	ENSG00000038219	protein_coding	2657.08	0.367402	0.0645336	5.69319	1.25e-08	9.83e-08
MAT2B	ENSG00000038274	protein_coding	3546.3	-0.143833	0.0481146	-2.98938	0.00279543	0.00706186
TLL1	ENSG00000038295	protein_coding	404.907	1.39164	0.15197	9.15732	5.32e-20	2.77e-18
EDC4	ENSG00000038358	protein_coding	2100.46	0.237666	0.0489158	4.85867	1.18e-06	6.42e-06
TRIO	ENSG00000038382	protein_coding	5314.17	0.820991	0.062362	13.1649	1.4e-39	4.42e-36
VCAN	ENSG00000038427	protein_coding	8272.3	1.21635	0.133203	9.13158	6.75e-20	3.46e-18
CLEC16A	ENSG00000038532	protein_coding	2131.25	-0.0422488	0.0462187	-0.914106	0.360661	0.451392
MSR1	ENSG00000038945	protein_coding	794.461	0.337896	0.120669	2.8002	0.00510712	0.0120426
CDH1	ENSG00000039068	protein_coding	24157.8	0.0474622	0.0743148	0.638664	0.523042	0.608912
MTREX	ENSG00000039123	protein_coding	2949.27	-0.0666391	0.0442482	-1.50603	0.132059	0.197904
DNAH5	ENSG00000039139	protein_coding	295.321	0.785318	0.144683	5.42784	5.7e-08	3.98e-07
ZFYVE16	ENSG00000039319	protein_coding	1385.73	-0.0115223	0.0477329	-0.241391	0.809252	0.854901
RIPOR1	ENSG00000039523	protein_coding	3181.28	0.432623	0.0525903	8.22629	1.93e-16	5.45e-15
C6	ENSG00000039537	protein_coding	6.21665	0.285987	0.287313	0.995385	0.319549	0.409665
RAI14	ENSG00000039560	protein_coding	4385.45	0.642351	0.0841253	7.63564	2.25e-14	4.51e-13
SOX30	ENSG00000039600	protein_coding	63.0286	-1.14919	0.186907	-6.14847	7.82e-10	7.62e-09
PNKP	ENSG00000039650	protein_coding	1649.72	-0.409715	0.0517449	-7.91798	2.41e-15	5.64e-14
BEST2	ENSG00000039987	protein_coding	70.44	-1.86038	0.216303	-8.6008	7.92e-18	2.83e-16
PHLPP2	ENSG00000040199	protein_coding	380.934	0.514949	0.0544245	9.46171	3.03e-21	1.98e-19
SPDL1	ENSG00000040275	protein_coding	819.738	-0.0144748	0.0529303	-0.273468	0.784493	0.835306
STAU2	ENSG00000040341	protein_coding	1687.96	-0.0846995	0.0557896	-1.5182	0.128965	0.194059
SLC66A1	ENSG00000040487	protein_coding	1005.34	-0.156133	0.0465077	-3.35714	0.000787526	0.00229499
CTNS	ENSG00000040531	protein_coding	1006.12	0.0374337	0.0481129	0.778039	0.436546	0.526864
RTN4R	ENSG00000040608	protein_coding	598.434	0.0494316	0.0847921	0.582974	0.559911	0.642197
PHF23	ENSG00000040633	protein_coding	2543.57	-0.0182363	0.0427658	-0.426423	0.6698	0.739392
CDH10	ENSG00000040731	protein_coding	1.95037	0.19781	0.25602	0.772633	0.43974	0.529878
INPP4A	ENSG00000040933	protein_coding	1405.13	0.0936043	0.0533143	1.75571	0.0791384	0.128732
RAB27B	ENSG00000041353	protein_coding	2102.15	-0.297496	0.0920288	-3.23264	0.00122653	0.00341048
PSMA4	ENSG00000041357	protein_coding	8288.39	-0.348766	0.0509683	-6.8428	7.77e-12	1.05e-10
MYO16	ENSG00000041515	protein_coding	50.127	-0.744359	0.168583	-4.41539	1.01e-05	4.55e-05
LSG1	ENSG00000041802	protein_coding	3718.8	-0.0597403	0.0527242	-1.13307	0.257184	0.343729
PARP3	ENSG00000041880	protein_coding	955.729	-0.0485116	0.0698314	-0.694697	0.487245	0.575154
THAP3	ENSG00000041988	protein_coding	614.514	-0.428658	0.056437	-7.59534	3.07e-14	6.02e-13
RIPOR3	ENSG00000042062	protein_coding	344.28	-0.139593	0.123637	-1.12905	0.258878	0.345379
TDP1	ENSG00000042088	protein_coding	1112.48	0.00369354	0.0386483	0.0955682	0.923864	0.943789
AIFM2	ENSG00000042286	protein_coding	978.097	-0.227595	0.0733275	-3.10381	0.00191043	0.0050411
C2orf83	ENSG00000042304	protein_coding	0.46007	-1.2062	0.286345	-4.21239	2.53e-05	0.00010478
SPATA7	ENSG00000042317	protein_coding	222.157	0.051677	0.0711887	0.725916	0.46789	0.556847
MED17	ENSG00000042429	protein_coding	1435.63	0.102413	0.0534149	1.91731	0.0551989	0.0950912
RETSAT	ENSG00000042445	protein_coding	3163.35	-0.164321	0.0486486	-3.37771	0.000730929	0.0021453
CAPG	ENSG00000042493	protein_coding	13568.7	-0.313936	0.0648196	-4.84323	1.28e-06	6.9e-06
AP2S1	ENSG00000042753	protein_coding	7059.26	-0.682927	0.068193	-10.0146	1.31e-23	1.29e-21
USH2A	ENSG00000042781	protein_coding	6.61828	-1.18896	0.138876	-8.56127	1.12e-17	3.92e-16
ZPBP	ENSG00000042813	protein_coding	0.522924	-0.932637	0.308467	-3.02346	0.00249899	0.00640187
TG	ENSG00000042832	protein_coding	141.025	-0.796659	0.155173	-5.134	2.84e-07	1.74e-06
ADAM28	ENSG00000042980	protein_coding	476.317	-0.296012	0.136199	-2.17337	0.0297524	0.05581
BARX2	ENSG00000043039	protein_coding	1676.33	-0.160651	0.134231	-1.19682	0.231375	0.314773
DCUN1D1	ENSG00000043093	protein_coding	2717.8	0.100869	0.0580865	1.73653	0.0824698	0.133317
JADE2	ENSG00000043143	protein_coding	4432.45	-0.188078	0.102667	-1.83192	0.0669637	0.111844
ZIC2	ENSG00000043355	protein_coding	451.71	-0.84879	0.124918	-6.79479	1.08e-11	1.44e-10
LCP2	ENSG00000043462	protein_coding	1186.99	0.340001	0.099183	3.42802	0.00060801	0.00181669
TRIT1	ENSG00000043514	protein_coding	1271.88	-0.123658	0.0472641	-2.61632	0.00888822	0.0195773
ADRB1	ENSG00000043591	protein_coding	33.292	-0.501713	0.141764	-3.53908	0.000401531	0.00125521
GUCA2B	ENSG00000044012	protein_coding	1.1917	-0.83017	0.335412	-2.47508	0.0133207	0.0278768
CUL7	ENSG00000044090	protein_coding	2240.59	0.171857	0.0519501	3.30812	0.000939243	0.00268503
CTNNA1	ENSG00000044115	protein_coding	21080.9	-0.00765141	0.0414761	-0.184477	0.853639	0.889195
PHKA2	ENSG00000044446	protein_coding	1213.84	-0.157924	0.0532269	-2.96699	0.00300727	0.0075354
CNTLN	ENSG00000044459	protein_coding	480.981	0.0392778	0.080619	0.487202	0.626115	0.702051
EPHA3	ENSG00000044524	protein_coding	241.284	0.92916	0.143118	6.49225	8.46e-11	9.72e-10
HSPA5	ENSG00000044574	protein_coding	47499	0.208415	0.0471906	4.41646	1e-05	4.53e-05
DSG2	ENSG00000046604	protein_coding	9678.55	0.465145	0.0872514	5.33109	9.76e-08	6.51e-07
GEMIN8	ENSG00000046647	protein_coding	599.974	-0.21373	0.050555	-4.22766	2.36e-05	9.85e-05
OFD1	ENSG00000046651	protein_coding	1280.6	-0.255197	0.0479311	-5.32425	1.01e-07	6.75e-07
GPM6B	ENSG00000046653	protein_coding	611.962	0.378702	0.0853462	4.43725	9.11e-06	4.15e-05
MAGEC2	ENSG00000046774	protein_coding	42.0504	-0.063642	0.456174	-0.139512	0.889045	0.916716
PREX2	ENSG00000046889	protein_coding	173.401	0.409272	0.104398	3.92031	8.84e-05	0.000323476
WDR37	ENSG00000047056	protein_coding	1103.87	0.0275249	0.0524376	0.524908	0.599647	0.67833
YTHDC2	ENSG00000047188	protein_coding	1581.15	-0.0511726	0.053572	-0.955212	0.33947	0.430232
CTPS2	ENSG00000047230	protein_coding	705.618	-0.201187	0.0593543	-3.38959	0.000699971	0.00206387
ATP6V1H	ENSG00000047249	protein_coding	3407.44	-0.0507969	0.0524395	-0.968677	0.332707	0.42337
POLR2B	ENSG00000047315	protein_coding	5093.13	0.122411	0.0423245	2.89221	0.00382543	0.00932984
FAM214A	ENSG00000047346	protein_coding	1373.49	-0.176766	0.0637595	-2.77238	0.00556475	0.0129751
ARAP2	ENSG00000047365	protein_coding	2542.73	-0.00156582	0.0784022	-0.0199717	0.984066	0.988557
TPR	ENSG00000047410	protein_coding	7052.28	0.0770532	0.0434912	1.7717	0.0764446	0.125082
CP	ENSG00000047457	protein_coding	1017.12	0.193835	0.213066	0.909742	0.362959	0.453535
KIAA0556	ENSG00000047578	protein_coding	1271.25	0.123408	0.045233	2.72827	0.00636679	0.0146147
DTNBP1	ENSG00000047579	protein_coding	786.78	-0.42914	0.0521653	-8.22655	1.93e-16	5.45e-15
XK	ENSG00000047597	protein_coding	210.757	-0.867813	0.140741	-6.16605	7e-10	6.86e-09
ANO2	ENSG00000047617	protein_coding	43.0084	-0.226701	0.100507	-2.25557	0.0240975	0.0465817
C12orf4	ENSG00000047621	protein_coding	1043.09	-0.0389603	0.0462888	-0.841678	0.399968	0.491124
SCML1	ENSG00000047634	protein_coding	418.862	-0.371631	0.0735232	-5.0546	4.31e-07	2.55e-06
WWC3	ENSG00000047644	protein_coding	2736.01	0.190194	0.0572399	3.32276	0.000891325	0.00256604
ARHGAP6	ENSG00000047648	protein_coding	73.1914	0.448352	0.0956477	4.68754	2.77e-06	1.4e-05
FAM184B	ENSG00000047662	protein_coding	47.3319	-0.371201	0.154088	-2.40902	0.0159955	0.0327004
MAP4	ENSG00000047849	protein_coding	20219.3	0.220245	0.0606358	3.63226	0.000280949	0.000912109
GOPC	ENSG00000047932	protein_coding	2499.74	0.371893	0.0465785	7.98423	1.41e-15	3.46e-14
ROS1	ENSG00000047936	protein_coding	223.717	0.902795	0.222923	4.04981	5.13e-05	0.000197662
USP28	ENSG00000048028	protein_coding	1500.17	0.0677865	0.0525453	1.29006	0.19703	0.275891
HDAC9	ENSG00000048052	protein_coding	577.676	0.716394	0.107701	6.6517	2.9e-11	3.6e-10
TSPAN17	ENSG00000048140	protein_coding	3506.12	-0.240577	0.0513439	-4.68561	2.79e-06	1.41e-05
NOP16	ENSG00000048162	protein_coding	1814.71	-0.42012	0.0610306	-6.88376	5.83e-12	8.05e-11
CC2D2A	ENSG00000048342	protein_coding	391.314	0.234255	0.079963	2.92954	0.00339464	0.00839149
RRM2B	ENSG00000048392	protein_coding	1792.26	0.219475	0.0521316	4.21002	2.55e-05	0.000105777
ZNF800	ENSG00000048405	protein_coding	1007.78	0.0752799	0.0495992	1.51776	0.129074	0.194201
TNFRSF17	ENSG00000048462	protein_coding	71.5964	-0.539224	0.184188	-2.92757	0.00341621	0.00843416
SNX29	ENSG00000048471	protein_coding	2293.03	0.608597	0.062356	9.76004	1.67e-22	1.34e-20
LMO3	ENSG00000048540	protein_coding	35.3334	-1.37221	0.16881	-8.12873	4.34e-16	1.16e-14
MRPS10	ENSG00000048544	protein_coding	3111.52	-0.0953617	0.0493601	-1.93196	0.0533647	0.0922988
GUCA1A	ENSG00000048545	protein_coding	15.3401	0.508185	0.148901	3.41292	0.000642716	0.00191109
RSF1	ENSG00000048649	protein_coding	2495.45	0.239707	0.0577241	4.15264	3.29e-05	0.000132582
VPS13D	ENSG00000048707	protein_coding	4948.43	0.204869	0.0574657	3.56506	0.000363777	0.00114978
CELF2	ENSG00000048740	protein_coding	953.489	0.263765	0.102166	2.58172	0.00983086	0.0213968
FAM120A	ENSG00000048828	protein_coding	12342.3	0.194692	0.0400551	4.86061	1.17e-06	6.37e-06
R3HDM1	ENSG00000048991	protein_coding	2054.82	0.149795	0.0395058	3.79171	0.000149612	0.000520007
COL9A2	ENSG00000049089	protein_coding	958.639	-0.577654	0.146108	-3.95361	7.7e-05	0.000285516
KITLG	ENSG00000049130	protein_coding	2185.41	0.210352	0.0904788	2.32487	0.0200788	0.0398262
ERCC8	ENSG00000049167	protein_coding	336.55	0.0283889	0.0422772	0.671493	0.501906	0.589262
ADAMTS6	ENSG00000049192	protein_coding	129.278	1.07589	0.107847	9.97606	1.94e-23	1.83e-21
H6PD	ENSG00000049239	protein_coding	4917.45	0.335056	0.0597654	5.60619	2.07e-08	1.57e-07
VAMP3	ENSG00000049245	protein_coding	6613.71	0.10495	0.0435092	2.41213	0.0158594	0.0324481
PER3	ENSG00000049246	protein_coding	1443.75	0.023235	0.0978588	0.237434	0.81232	0.85721
UTS2	ENSG00000049247	protein_coding	12.8276	-0.29516	0.166288	-1.775	0.075898	0.124326
TNFRSF9	ENSG00000049249	protein_coding	332.956	0.168031	0.110152	1.52545	0.127148	0.191788
EPN3	ENSG00000049283	protein_coding	2315.33	-0.314111	0.0839884	-3.73993	0.000184073	0.000626592
LTBP1	ENSG00000049323	protein_coding	10475	1.17676	0.0988514	11.9043	1.12e-32	5.43e-30
RCN1	ENSG00000049449	protein_coding	4332.68	0.00349141	0.0603638	0.0578395	0.953876	0.966167
ELN	ENSG00000049540	protein_coding	1649.29	0.261613	0.159175	1.64355	0.100269	0.157183
RFC2	ENSG00000049541	protein_coding	2291.28	-0.352938	0.0483521	-7.29933	2.89e-13	4.94e-12
ARID1B	ENSG00000049618	protein_coding	4202.2	0.182046	0.0484493	3.75744	0.000171659	0.000588573
CLPTM1L	ENSG00000049656	protein_coding	7989.7	0.0676551	0.0526294	1.2855	0.198618	0.277763
NEDD4L	ENSG00000049759	protein_coding	2914.45	-0.301843	0.0753313	-4.00687	6.15e-05	0.000233491
FOXP3	ENSG00000049768	protein_coding	482.358	0.25706	0.103895	2.47424	0.013352	0.0279295
PPP1R3F	ENSG00000049769	protein_coding	247.759	-0.336222	0.0850385	-3.95376	7.69e-05	0.000285393
HEXB	ENSG00000049860	protein_coding	4640.34	0.0251094	0.0448136	0.560309	0.575269	0.656679
PTCD2	ENSG00000049883	protein_coding	483.068	-0.111508	0.042396	-2.63014	0.00853497	0.0188913
NEXMIF	ENSG00000050030	protein_coding	55.5949	-1.22579	0.222718	-5.50378	3.72e-08	2.69e-07
JKAMP	ENSG00000050130	protein_coding	1929.28	0.276388	0.0446315	6.19267	5.92e-10	5.87e-09
DKK3	ENSG00000050165	protein_coding	6996.84	1.07634	0.0895959	12.0133	3.03e-33	1.64e-30
ARHGEF5	ENSG00000050327	protein_coding	1903.08	-0.18311	0.0667084	-2.74493	0.00605235	0.0139725
NFE2L3	ENSG00000050344	protein_coding	1686.44	-0.409246	0.104504	-3.91606	9e-05	0.000328824
MCUR1	ENSG00000050393	protein_coding	2052.35	-0.224231	0.0428856	-5.22859	1.71e-07	1.09e-06
LIMA1	ENSG00000050405	protein_coding	13795.4	0.570761	0.0691689	8.2517	1.56e-16	4.46e-15
LETMD1	ENSG00000050426	protein_coding	1575.99	-0.361015	0.0458242	-7.87825	3.32e-15	7.6e-14
SLC4A8	ENSG00000050438	protein_coding	116.951	0.0545681	0.124798	0.437251	0.66193	0.732678
LAMC3	ENSG00000050555	protein_coding	415.311	0.518964	0.127022	4.08563	4.4e-05	0.000172254
PTGER3	ENSG00000050628	protein_coding	207.76	0.266443	0.141888	1.87784	0.0604027	0.102594
TNIP3	ENSG00000050730	protein_coding	190.343	-0.20545	0.144949	-1.4174	0.156367	0.227901
MAPK9	ENSG00000050748	protein_coding	1726.07	-0.0572981	0.0382741	-1.49705	0.134381	0.200863
COL23A1	ENSG00000050767	protein_coding	235.598	-0.374282	0.127272	-2.9408	0.00327362	0.0081236
BCAR1	ENSG00000050820	protein_coding	5832.95	0.251438	0.0559677	4.49255	7.04e-06	3.28e-05
FAM160A2	ENSG00000051009	protein_coding	1517.25	-0.0190939	0.0358304	-0.532897	0.594105	0.673543
HERPUD1	ENSG00000051108	protein_coding	4425.44	0.00626231	0.0593697	0.10548	0.915995	0.937586
HOMER3	ENSG00000051128	protein_coding	3780.01	0.0279002	0.0831202	0.335661	0.737126	0.796358
RAD51	ENSG00000051180	protein_coding	901.558	-0.292498	0.060968	-4.79757	1.61e-06	8.52e-06
POLQ	ENSG00000051341	protein_coding	793.353	-0.283126	0.0767157	-3.69059	0.000223734	0.000747064
PIK3CB	ENSG00000051382	protein_coding	2315.89	-0.0337476	0.0545556	-0.61859	0.536186	0.621067
CYBA	ENSG00000051523	protein_coding	5081.62	-0.438143	0.0763262	-5.74041	9.44e-09	7.6e-08
THOC3	ENSG00000051596	protein_coding	1135.07	-0.4937	0.0655375	-7.53309	4.96e-14	9.43e-13
HEBP2	ENSG00000051620	protein_coding	3916.75	-0.509872	0.0556503	-9.16208	5.09e-20	2.66e-18
MPHOSPH9	ENSG00000051825	protein_coding	687.201	0.075289	0.0611369	1.23148	0.218143	0.300078
PLEKHA5	ENSG00000052126	protein_coding	1964.22	0.105634	0.0670102	1.57638	0.114937	0.176517
PRSS8	ENSG00000052344	protein_coding	6224.46	-0.479484	0.0868701	-5.51955	3.4e-08	2.48e-07
SIKE1	ENSG00000052723	protein_coding	1786.01	0.0381151	0.0386012	0.987407	0.323443	0.413934
RRP12	ENSG00000052749	protein_coding	3652.77	-0.0330778	0.0551959	-0.599279	0.548987	0.632242
FNIP2	ENSG00000052795	protein_coding	1550.62	0.404901	0.0745727	5.42962	5.65e-08	3.94e-07
MSMO1	ENSG00000052802	protein_coding	5010.95	-0.394677	0.0830335	-4.75323	2e-06	1.04e-05
TTC17	ENSG00000052841	protein_coding	2807.3	0.1155	0.0410363	2.81459	0.00488399	0.0115722
ALX4	ENSG00000052850	protein_coding	61.2956	1.02545	0.202452	5.06514	4.08e-07	2.42e-06
FSTL4	ENSG00000053108	protein_coding	547.66	-0.252596	0.159001	-1.58864	0.112142	0.172817
FOXN3	ENSG00000053254	protein_coding	3557.46	0.328811	0.0577351	5.69517	1.23e-08	9.73e-08
METTL24	ENSG00000053328	protein_coding	16.5068	-0.26313	0.195564	-1.34549	0.178468	0.25436
AKR7A2	ENSG00000053371	protein_coding	1922.08	-0.259269	0.0452785	-5.72611	1.03e-08	8.21e-08
MRTO4	ENSG00000053372	protein_coding	3709.2	-0.217614	0.0542351	-4.01241	6.01e-05	0.000228606
NNAT	ENSG00000053438	protein_coding	60.6454	0.726672	0.116505	6.23728	4.45e-10	4.5e-09
USE1	ENSG00000053501	protein_coding	1019.07	-0.562689	0.0612041	-9.19364	3.8e-20	2.05e-18
MCF2L2	ENSG00000053524	protein_coding	115.045	0.0272996	0.0799369	0.341514	0.732717	0.792636
NRIP2	ENSG00000053702	protein_coding	79.9297	-0.183104	0.0799113	-2.29133	0.0219442	0.0429391
LAMA3	ENSG00000053747	protein_coding	29838.9	1.3739	0.116052	11.8387	2.46e-32	1.15e-29
AP5M1	ENSG00000053770	protein_coding	1899.73	0.0770499	0.042216	1.82514	0.0679804	0.113238
ANAPC4	ENSG00000053900	protein_coding	1176.98	-0.0447813	0.0476244	-0.940302	0.347063	0.437865
KCNQ1	ENSG00000053918	protein_coding	427.395	-0.135007	0.0993963	-1.35827	0.174379	0.249632
TRAPPC3	ENSG00000054116	protein_coding	3673.01	-0.270338	0.0456574	-5.921	3.2e-09	2.8e-08
THRAP3	ENSG00000054118	protein_coding	7952.73	0.125664	0.0299025	4.20247	2.64e-05	0.000109051
PHPT1	ENSG00000054148	protein_coding	3314.33	-0.820303	0.0848354	-9.66935	4.07e-22	3.06e-20
ENTPD2	ENSG00000054179	protein_coding	344.748	-0.330257	0.11835	-2.7905	0.00526263	0.0123618
LY75	ENSG00000054219	protein_coding	658.601	-0.106355	0.107815	-0.986457	0.323909	0.414453
ARID4B	ENSG00000054267	protein_coding	2009.94	0.11519	0.042982	2.67995	0.00736322	0.0166017
OPN3	ENSG00000054277	protein_coding	503.536	0.58909	0.0866424	6.79909	1.05e-11	1.4e-10
SDCCAG8	ENSG00000054282	protein_coding	1131.68	-0.0137825	0.0483909	-0.284817	0.775784	0.828285
PTPRN	ENSG00000054356	protein_coding	102.443	1.1684	0.16821	6.94608	3.76e-12	5.38e-11
HHAT	ENSG00000054392	protein_coding	391.39	-0.0657362	0.0835668	-0.786631	0.431498	0.522016
KIF1B	ENSG00000054523	protein_coding	4626.95	0.272272	0.0583559	4.66572	3.08e-06	1.54e-05
FOXC1	ENSG00000054598	protein_coding	985.48	-0.0108608	0.0846194	-0.128349	0.897873	0.923803
TBC1D22A	ENSG00000054611	protein_coding	2581	-0.0748716	0.0432532	-1.73101	0.0834508	0.134612
SYNE2	ENSG00000054654	protein_coding	9891.41	0.388088	0.0667334	5.8155	6.05e-09	5.05e-08
PLEKHH1	ENSG00000054690	protein_coding	429.815	-0.419751	0.0963499	-4.35653	1.32e-05	5.82e-05
ATP9A	ENSG00000054793	protein_coding	3488.89	0.32779	0.0802317	4.08554	4.4e-05	0.000172298
SPO11	ENSG00000054796	protein_coding	0.259547	-1.00631	0.465941	-2.15974	0.0307929	0.057494
CBLN4	ENSG00000054803	protein_coding	3.79313	-0.602982	0.236015	-2.55484	0.0106236	0.0228909
CHRDL2	ENSG00000054938	protein_coding	108.135	0.920721	0.167202	5.50663	3.66e-08	2.64e-07
FAM168A	ENSG00000054965	protein_coding	2824.79	0.443995	0.0592824	7.48949	6.91e-14	1.29e-12
RELT	ENSG00000054967	protein_coding	900.492	0.0869288	0.067909	1.28008	0.200518	0.279925
GALC	ENSG00000054983	protein_coding	843.146	0.391926	0.0891368	4.3969	1.1e-05	4.92e-05
NOP58	ENSG00000055044	protein_coding	4433.93	-0.203783	0.0463426	-4.39732	1.1e-05	4.91e-05
SZRD1	ENSG00000055070	protein_coding	8424.93	0.109113	0.0319621	3.41382	0.000640593	0.00190519
KCNH2	ENSG00000055118	protein_coding	72.9787	-0.773187	0.159615	-4.84407	1.27e-06	6.88e-06
CUL1	ENSG00000055130	protein_coding	4086.96	-0.021118	0.0380806	-0.554562	0.579194	0.660243
FAM114A2	ENSG00000055147	protein_coding	854.866	0.0485917	0.0450887	1.07769	0.281171	0.369426
CYFIP2	ENSG00000055163	protein_coding	801.269	-0.319058	0.108184	-2.94922	0.00318576	0.00792901
TAB2	ENSG00000055208	protein_coding	4774.54	0.227882	0.0444583	5.12574	2.96e-07	1.81e-06
GINM1	ENSG00000055211	protein_coding	2575.43	0.162254	0.0376396	4.31072	1.63e-05	7.03e-05
EIF2AK2	ENSG00000055332	protein_coding	5855.27	0.344326	0.0571543	6.02451	1.7e-09	1.56e-08
USP36	ENSG00000055483	protein_coding	2721.7	0.12951	0.0415636	3.11595	0.00183352	0.00486408
KMT2C	ENSG00000055609	protein_coding	3437.11	0.151309	0.0630023	2.40164	0.0163218	0.0333014
MCOLN3	ENSG00000055732	protein_coding	195.399	-0.0537628	0.14228	-0.377866	0.70553	0.769543
CCDC85A	ENSG00000055813	protein_coding	13.347	0.662826	0.159251	4.16215	3.15e-05	0.000127805
PUM2	ENSG00000055917	protein_coding	6958.88	-0.0385181	0.0382506	-1.00699	0.313938	0.403945
MRPL43	ENSG00000055950	protein_coding	2514.39	-0.254968	0.0378052	-6.74425	1.54e-11	2e-10
ITIH4	ENSG00000055955	protein_coding	16.2877	-0.0785213	0.119629	-0.656371	0.511585	0.598166
ITIH1	ENSG00000055957	protein_coding	5.69869	-0.654274	0.170877	-3.82892	0.000128707	0.00045352
HPF1	ENSG00000056050	protein_coding	852.111	-0.347668	0.0504608	-6.88986	5.58e-12	7.74e-11
ZFR	ENSG00000056097	protein_coding	4323.03	0.227396	0.0417805	5.44264	5.25e-08	3.69e-07
ZNF280C	ENSG00000056277	protein_coding	304.654	0.133566	0.0731876	1.82498	0.0680038	0.113268
NPFFR2	ENSG00000056291	protein_coding	7.15439	-0.382019	0.305687	-1.2497	0.211407	0.292456
PHF21B	ENSG00000056487	protein_coding	20.1832	-0.276886	0.174766	-1.58432	0.113121	0.174079
TRAF1	ENSG00000056558	protein_coding	949.368	-0.115022	0.0952013	-1.2082	0.22697	0.309991
RC3H2	ENSG00000056586	protein_coding	4076.47	0.220584	0.0433904	5.08371	3.7e-07	2.22e-06
IL17RB	ENSG00000056736	protein_coding	169.985	-1.37785	0.12274	-11.2258	3.05e-29	8.52e-27
TRAF3IP2	ENSG00000056972	protein_coding	3827.05	0.145299	0.0547217	2.65524	0.00792523	0.0177105
GYG2	ENSG00000056998	protein_coding	132.338	-0.0354223	0.124721	-0.284012	0.776401	0.828793
DCBLD2	ENSG00000057019	protein_coding	3977.79	0.635152	0.08955	7.0927	1.32e-12	2.03e-11
SERPINB3	ENSG00000057149	protein_coding	8690.11	-0.452926	0.174062	-2.6021	0.00926554	0.0203061
SOAT1	ENSG00000057252	protein_coding	2249.25	0.444555	0.0529895	8.38949	4.88e-17	1.53e-15
PKP2	ENSG00000057294	protein_coding	1819.55	0.156823	0.109145	1.43683	0.150766	0.221165
MSH4	ENSG00000057468	protein_coding	3.38506	-0.859772	0.165743	-5.18738	2.13e-07	1.33e-06
F7	ENSG00000057593	protein_coding	13.4786	-0.0822353	0.1743	-0.471802	0.637068	0.711383
GDI2	ENSG00000057608	protein_coding	13879.9	-0.0947202	0.0389106	-2.43431	0.0149204	0.0307765
PRDM1	ENSG00000057657	protein_coding	3372.42	-0.000657634	0.0859977	-0.00764711	0.993899	0.995812
ATG5	ENSG00000057663	protein_coding	2179.32	0.0419736	0.0381838	1.09925	0.271659	0.359119
TMCC3	ENSG00000057704	protein_coding	1932.97	0.23119	0.0867665	2.6645	0.00771018	0.0172816
PITHD1	ENSG00000057757	protein_coding	3026.98	-0.261948	0.0446127	-5.87161	4.32e-09	3.7e-08
MTA3	ENSG00000057935	protein_coding	1741.12	-0.222763	0.0377657	-5.89855	3.67e-09	3.18e-08
USP13	ENSG00000058056	protein_coding	1022.26	0.0566292	0.0923372	0.613287	0.539687	0.624101
ATP11B	ENSG00000058063	protein_coding	7469.68	0.0544172	0.0722835	0.752829	0.451552	0.541218
LAMC2	ENSG00000058085	protein_coding	82984.4	1.41398	0.115942	12.1956	3.28e-34	2.26e-31
CDK14	ENSG00000058091	protein_coding	1026.88	0.923224	0.104438	8.83994	9.58e-19	4.01e-17
SEC61A1	ENSG00000058262	protein_coding	24729.1	0.0660105	0.0370032	1.78391	0.0744376	0.122349
PPP1R12A	ENSG00000058272	protein_coding	3155.01	0.220311	0.0416229	5.29301	1.2e-07	7.9e-07
RASGRF1	ENSG00000058335	protein_coding	76.5511	0.425707	0.132575	3.21107	0.0013224	0.00364649
[truncated: 55,708 more rows]

## Sheet: GSE45670 DEGs
id	logFC	AveExpr	t	P.Value	adj.P.Val	B	Gene.Symbol
[truncated: 86 more rows]

[truncated: 2 more sheets:  "outcome" DEGs, "OS event" DEGs]
