# Supplementary material for: A novel immune-related prognostic signature based on Chemoradiotherapy sensitivity predicts long-term survival in patients with esophageal squamous cell carcinoma
Source: PeerJ. 2023 Aug 18;11:e15839. doi: 10.7717/peerj.15839 (PMC10441524; doi:10.7717/peerj.15839)
Supplement: Table S5 — DEGs, differentially expressed genes. [file peerj-11-15839-s010.xlsx]

## Sheet: Sheet 1
Supplementary Table S5. Venn diagram of Common DEGs in three datasets
Only Outcome	Only OS	Only GSE45670	Outcome AND OS NOT GSE45670	Outcome AND GSE45670 NOT OS	OS AND GSE45670 NOT Outcome	Outcome AND OS AND GSE45670
ASB4	YBX2	MRAP2	FN1	EPYC	MMP10	CTAG2
CRLF1	USH1C	ZIC1	MAGEC1	NGF	L1CAM	MMP13
NOX1	NOS2	CA9	SCGB3A1	SOST
TENM1	TKTL1	PRR9	NPHS1	KCNH8
DPEP1	BEST2	NKAIN2	SOX14	CDSN
MYOC	STAG3	LCE3D	PYDC1	IGFL2
SLC18A1	SMC1B	MMP1	FABP4	TENM3
TLL1	BPIFB2	SPRR2G	DELEC1
TNC	EPHA6	WIF1	INSM1
ROS1	COL19A1	INHBA	C8G
PTPRN	MYO3A	LOC101927870	KCNB2
NPFFR2	UPB1	JAKMIP3	PRSS55
COL11A1	TIMP3	FGFBP2	KRTAP5-5
NGFR	NEFH	TNNT1	RORB
NAV3	CPNE6	AP3B2	Y_RNA
MYO3B	RHOXF1	ANXA10	LINC01210
SNCB	TAF7L	UPK1B	AACSP1
TACR2	OCA2	C10orf40	AC007159.1
LRP2	ZFR2	CDH2
MPP4	CRX	RSPO2
TDRD1	SULT2A1	CDH18
PGC	ZNRF4	ERVMER61-1
MMP11	TFPI2	CYP26A1
MYL9	NOBOX	DGKB
NECAB2	GCK	DISP2
PRSS33	GALNTL5	PPP4R4
SLC6A2	SMR3A	MAGEC2
FGL1	NMU	CYP4F3
SYNGR4	DDX25	SUGCT
THEG	APOA4	SOX2-OT
ATP4A	APOC3	BC016361
HPN	SCGB2A2	SERPINI2
EVX1	SYT10	WFDC12
MEOX2	MYF5	IGSF10
CUX2	PRR4	ADAMTS9-AS2
IL17A	RFX4	SCUBE2
IL17F	VNN1	CHP2
EYA4	MORC1	ELAVL2
TBX18	NPHS2	SLC51A
GABRG2	ZNF541	BMP4
BCHE	GHRH	KRT37
POMC	NKX2-3	TUBB1
GRIN3B	CTCFL	RP11-10K16.1
RPE65	C20orf85	SLC26A3
ZP4	SLC17A3	GOLGA7B
LRAT	TCP11	GPR158
PHF24	PAX1	CLDN8
COL10A1	KRT36	ABCA13
PACSIN1	MGAT3	FCHSD1
MT1G	KANK4	KRTDAP
PCSK2	NTS	ADH1B
TSKS	UGT2A3	RP11-998D10.7
TMEM35A	UGT2B28	PPARGC1A
CNN1	GJA10	LOC100996404
C1QL1	MMD2	PRR15
ABHD12B	TBR1	LOC643659
CHIA	GAD2	DAZL
MYBPC3	SLC22A7	ZDHHC11
DSG1	FGF5	KLK5
DSC1	SHISAL1	LINC00942
CBLIF	DMRTC2	ANKRD7
TCN1	DNMT3L	LINC00960
PAX3	DMRTA2	PTHLH
GPNMB	TRIM43B	CTNNA2
BRDT	TRIM43	NTRK2
PCDH10	C1QL2	LINC01021
SYT16	TRIM43CP	IL32
FAM181A	ADGRG7	GPX2
SLC13A5	SPINK7	LOC101927292
SLC6A3	AC211486.1	FLJ22763
MMEL1	CNPY1	BCRP3
RORC	SNTG1	EPHX1
GADL1	CRB2	RP11-112J3.16
CXCL14	SLC22A8	LOC102724537
PNLDC1	GPHA2	MGC45800
EGFR	TRIM48
SCGB1A1	SPOCK1
TAGLN	CLGN
JPH2	FEZF2
FXYD4	FRMD1
GPM6A	TRIM42
CCL28	NAA11
ASTN1	LHFPL4
GJA1	SHCBP1L
CNTNAP4	FGF17
CACNA2D1	CCDC105
RETREG1	KASH5
CDH12	HCRT
NCAM2	IZUMO2
PWWP3B	SYCE2
CIB4	SHANK2
SLC30A2	FCAMR
COLEC12	TDRD10
APOA2	NPPC
LRRC36	ALPI
AZGP1	PDCL2
USP41	ENPP6
ALOX15	TLX3
BRINP3	GBX1
SLC9C2	NKX6-3
ACTG2	CLDN3
ALPG	HEPACAM
TAFA4	DRGX
IGFN1	BTNL9
RETNLB	HTR3A
SYNPR	MESP1
RANBP3L	MEI1
TBXT	OR51B5
CSMD3	OR51I1
DEFA5	C3P1
DIRAS2	KRT24
ZMAT4	ABCA3
TMEM63C	MAJIN
SOHLH1	VCX3A
RET	GP2
CORO6	MUC7
PLAAT5	SMR3B
SCARA5	KRT38
LGI3	OR1N2
GDNF	OTP
FSTL5	WDR87
HSPB3	C1QTNF4
NR0B1	KCNH6
GKN1	GOLT1A
GPRC5C	MIR7-3HG
GTSF1	FAM9B
CLDN20	KCNA2
NPTX1	FLJ40194
APOBEC4	SPINK6
HSPB7	UCN3
LEP	ADORA2A-AS1
GAL3ST3	TPRX1
CHST1	TAAR3P
DEFB4B	RPRML
TENM3-AS1	SLC9A4
FAM133A	GSX2
RTL3	SYNE4
C1orf105	FDCSP
CHRM2	TRIM49B
CCL13	ZNF716
ADGRB1	HS3ST4
MGAT4C	PCP4
SYNM	CALN1
NLRP10	IZUMO1R
LIPF	FAM3B
RNASE10	SRARP
MAFA	MAP7D2
CSMD1	PRR23B
CTNNA3	DBX2
PRR36	ZPBP2
CCDC60	PRR30
KCTD8	CYP4F8
PCDH9	FGF3
NELL2	DPPA3
RALYL	HELT
LRRC26	ASCL4
AQP12B	IL17REL
NOTUM	CLEC2A
PDIA2	HMX2
C11orf87	GAGE2A
PLK5	ANKRD34B
ATP4B	OR2L13
FFAR4	SYCP2
CLCNKA	C8orf86
LCE2A	COLCA1
ATP13A5	SLC22A6
DNAH17	HRNR
PALM3	KEL
IGFL1	MIR133B
IGFL3	C1orf146
ENTPD8	AL772363.1
SH2D5	TDRG1
SPOCK3	ECEL1P1
LCE1B	CLPSL1
MFAP5	NXPE2
AADACL2	LINC01854
CACNA1E	CD177P1
PLN	HTN3
SH2D1B	CGB8
MAGEA1	CSH2
ABCA4	MAGEB1
MUC2	RPTN
DUSP27	TDRD15
CES1	AL355497.1
C1orf68	GSTA8P
SP5	AL157823.1
GUCY2EP	MRPS21P3
INSYN2B	HMSD
ST8SIA6-AS1	AC116609.1
PSG5	LINC01983
CCDC144NL	PINCR
LINC01446	LINC02052
ONECUT3	GUSBP6
TMEM211	GAGE12J
TRIM71	AL355482.1
KRTAP2-3	RORB-AS1
PCNPP3	MTCYBP29
SPINK13	LINC01795
KRT42P	PSLNR
GTF2IRD2P1	AL158013.1
RPL5P31	FCF1P6
AC131097.1	DCAF8L1
HMX1	AL136981.1
AC011298.1	RNF6P1
C10orf55	PABPC1P6
AC092198.1	AP001271.1
MIR548XHG	AC003989.1
AC114489.2	AL390778.1
COL18A1-AS2	AC097713.1
USP21P1	LINC01320
U82695.1	AC068057.1
AL512363.1	AP000355.1
AC073957.1	AC026403.1
AP001046.1	HMGB1P45
PTPRD-AS1	USP24P1
ELFN1	LINC02681
AC244107.1	BX119904.2
NAALADL2-AS2	AC105935.2
SPANXB1	FOXD3-AS1
FAM155A-IT1	LINC01614
LINC01068	AC012355.1
AP000344.1	AL391256.1
ORM2	NDUFB4P3
AC026355.2	LINC01305
CES1P1	CEACAMP5
SRGAP3-AS2	DNMT3L-AS1
AL033523.1	CSF2RBP1
ORM1	RPL23AP31
MYOSLID	AP001610.3
XIST	AL513304.1
PGA3	KLF4P1
AC128709.1	AC114485.1
AL357143.1	HTR3C2P
AURKAP2	PRR23C
HMGB1P11	AL390778.2
LINC00486	AC243591.1
AC073347.1	BOK-AS1
AL049649.1	AL356867.1
MANCR	LINC01250
CLEC12A-AS1	AF015262.1
LINC02015	SHISA8
LUARIS	MNX1-AS2
LINC01611	MXRA5Y
MYO3B-AS1	LINC00837
CT69	AL138760.1
AC010677.1	GRM7-AS1
CCDC144NL-AS1	AL359979.2
LINC00702	AC008067.1
AC133785.1	SULT1C2P1
AL355601.1	AC003669.1
AC005064.1	AC097527.1
Z97192.3	GSTA7P
AC128709.2	AL035425.1
THRA1/BTR	ABCA17P
KCNMA1-AS1	TCAM1P
AC128709.3	RARRES2P1
BX276092.7	LINC00971
SHISA9	PDE6B-AS1
PYY2	RN7SL180P
AL365226.1	AC092894.1
RPL35AP28	GSTA1
ARHGDIG	AC093904.3
AC006148.1	LINC00682
GSTA9P	AL139147.1
VSIG8	AC037441.1
KC877373.1	LINC01574
LINC01322	AC074124.1
LINC01995	C5orf66-AS1
AC108676.1	TMEM132D-AS1
MIR4300HG	AC104793.1
AC090204.1	AC106872.6
LINC02434	TRIM75P
GDNF-AS1	FTLP10
FLJ42969	AC034213.1
AC034223.1	PRODH2
LINC01179	AC104126.1
AC083829.1	AC104071.1
AC112178.1	AC138356.3
AC069360.1	AC120193.1
AC034206.1	LINC02866
EDIL3-DT	AC008514.2
AC114296.1	CD8B2
AC010343.3	AC015522.1
AC005865.1	AP001994.1
AC004980.4	OR5BD1P
AC108865.1	AP002001.1
AC034223.2	AC123777.1
LINC02241	AP001360.1
AC055854.1	MIR9-3HG
AC100801.1	AP000812.3
AC083973.1	AC022367.1
AC083841.2	LINC02282
AC090735.1	LINC02448
IGKV2-29	ADCY6-DT
AC034154.1	LINC02386
AP003119.1	AC078860.2
LINC02551	AC078864.1
AP005018.2	AL589182.1
LINC02688	RHOXF1-AS1
TBX5-AS1	LINC02303
AC104031.1	LINC01193
AP003041.2	AC016044.1
LINC02747	LINC02490
PGA5	LINC00052
KHDC1L	AC023158.1
AC131157.1	AC023824.1
AC008083.2	AC104066.4
AL135878.1	CSPG4P13
AC089987.2	LINC01413
SPESP1	TPSP2
NBEAP1	INSYN1-AS1
LINC01629	AC104794.4
LINC00519	LINC01584
AC023906.2	AC011467.1
AC087612.1	AC022893.2
TGFBR3L	TMEM178B
AC107871.1	AC110491.1
LINC02137	AP000439.3
AP003071.3	AC044798.2
GOLGA6L7	GFY
LINC00165	CCER2
AC006058.1	LINC01896
LINC02141	AC024267.2
AC144836.1	AC090897.1
AC118754.2	AC104564.4
LINC02864	TBC1D3P5
AC104564.2	AC061975.6
NPY4R2	AC090220.1
C1QTNF1-AS1	AC005381.1
SRP72P1	AC011471.2
MIR5697	SMIM22
AC005180.2	LINC02135
AC105052.3	AC019171.1
AC016885.3	LINC01233
AC006262.1	SPIB
CSAG2	AC008687.6
CSAG3	AL359881.2
SLC6A21P	AL359881.3
AC006058.3	AC077690.1
LINC01749	AL445675.1
AC104958.2	SREK1IP1P2
LINC02538	KRT18P9
GRIN2B	AC037487.3
YWHAEP7	AP000553.2
AL445649.1	LYPD4
AC026355.4	LINC02091
AC079949.2	AC016737.2
AC023310.4	ZBTB8B
AC015656.1	AC100793.4
AC131280.1	AC023158.2
LINC01667	GOLGA6L1
AC006058.4	AC015574.1
ELDR	AC091980.2
	LINC02826
	AL513548.3
	AC026471.5
	GOLGA6L22
	AC243967.3
	AC010998.3
	LINC02335
	AC010947.1
	AC004014.2
	AL645730.1
	AC016734.1
	AL590483.3
	AC006077.2
	AL390755.2
	AL161658.1
	LINC01726
	AL049536.1
