# Supplementary material for: A novel immune-related prognostic signature based on Chemoradiotherapy sensitivity predicts long-term survival in patients with esophageal squamous cell carcinoma
Source: PeerJ. 2023 Aug 18;11:e15839. doi: 10.7717/peerj.15839 (PMC10441524; doi:10.7717/peerj.15839)
Supplement: Table S6 — GSEA, Gene Set Enrichment Analysis. [file peerj-11-15839-s011.xlsx]

## Sheet: Sheet1
			Supplement Table S6. The common gene pathway in GSEA enrichment analysis of the two datasets
			Dataset	ID	setSize	enrichmentScore	NES	pvalue	qvalues	leading_edge	core_enrichment
			TCGA-ESCA "primary therapy outcome" dataset	REACTOME_ INTERLEUKIN_4 AND INTERLEUKIN_13 SIGNALING	111	0.382	1.382	0.027	0.131	tags=35%, list=19%, signal=29%	ALOX15/POMC/FN1/COL1A2/MMP9/CD36/IL1A/IGHE/MMP2/IL6/F13A1/OPRM1/IGHG1/FSCN1/TWIST1/CCL2/TGFB1/MMP1/IL13RA2/MMP3/ PTGS2/SOCS1/NDN/VIM/SOCS3/CCND1/ITGAM/LBP/CDKN1A/MYC/TP53/BCL2/NOS2/IL13/IL6R/JUNB/ZEB1/ IL1B/TNF
			GSE45670	REACTOME_ INTERLEUKIN_4 AND INTERLEUKIN_13 SIGNALING	106	0.368	1.422	0.016	0.192	tags=29%, list=15%, signal=25%	MMP1/MMP3/MMP9/FN1/ICAM1/CCL22/COL1A2/NF/IL12B/IL17F/CXCL8/OPRD1/TWIST1/IL1A/HSP90B1/SOCS1/FSCN1/TIMP1/BIRC5/IL1B/IL6/IL13RA2/LIF/CDKN1A/ALOX15/TGFB1/ ITGB1/BATF/S1PR1/GATA3/MMP2
