# Supplementary material for: A novel immune-related prognostic signature based on Chemoradiotherapy sensitivity predicts long-term survival in patients with esophageal squamous cell carcinoma
Source: PeerJ. 2023 Aug 18;11:e15839. doi: 10.7717/peerj.15839 (PMC10441524; doi:10.7717/peerj.15839)
Supplement: Table S7 [file peerj-11-15839-s012.xlsx]

## Sheet: Sheet1
Supplement Table S7. Follow-up data of 28 patients in GSE45670 microarray data
Sample Name	Clinical stage before radiotherapy and chemotherapy	Pathological stage after radiotherapy and chemotherapy	Event	Time of diagnosis	Time of death	Overall Survival
BH12036-3_11_	T3N1M0	T2N0M0	1	2007-09-14	2017-02-15	3442
BH12036-3_18_	T3N1M0	T2N1M0	1	2007-12-21	2010-07-30	952
BH12036-3_21_	T3N1M0	T0N1M0	0	2008-02-26	still alive	5035
BH12036-3_26_	T3N1M0	T3M0M0	1	2008-06-18	2016-09-15	3011
BH12036-3_28_	T3N1M0	T3N1M0	1	2008-07-02	2009-11-13	499
BH12036-3_79_	T3N1M0	T3N0M0	0	2009-03-16	still alive	4651
BH12036-3_102_	T2N1M0	T2N1M0	1	2011-02-12	2012-06-27	501
BH12036-3_103_	T3N1M0	TisN0M0	1	2011-02-25	2011-11-15	263
BH12036-3_106_	T2N1M0	T2M1M0	0	2011-04-11	still alive	3895
BH12036-3_107_	T2N1M0	T2N1M0	0	2011-05-09	still alive	3867
BH12036-3_109_	T2N1M0	T2N0M0	1	2011-08-01	2013-04-29	637
BH12036-3_110_	T3N1M0	T0N1M0	1	2011-07-27	2018-01-05	2354
BH12036-3_114_	T3N1M0	T0N1M0	0	2011-09-07	still alive	3746
BH12036-3_115_	T3N1M0	T2N0M0	1	2011-10-11	2016-05-15	1678
BH12036-3_121_	T3N1M0	T3N1M0	0	2011-12-13	still alive	3649
BH12036-3_123_	T3N1M0	T2N0M0	0	2012-02-07	still alive	3593
BH12036-3_126_	T3N1M0	T3N1M0	0	2012-03-07	still alive	3564
BH12036-3_31_	T3N1M0	T0N0M0	0	2008-06-25	still alive	4915
BH12036-3_104_	T3N1M0	T0N0M0	1	2011-03-03	2015-02-01	1431
BH12036-3_105②_	T3N1M0	T0N0M0	0	2011-03-24	still alive	3913
BH12036-3_108_	T2N1M0	TisN0M0	1	2011-06-15	2012-11-20	524
BH12036-3_111_	T2N1M0	T0N0M0	0	2011-08-10	still alive	3774
BH12036-3_113_	T3N1M0	T0N0M0	0	2011-09-13	still alive	3740
BH12036-3_117_	T3N1M0	T0N0M0	1	2011-11-15	2013-03-15	486
BH12036-3_118_	T3N1M0	T0N0M0	0	2011-12-13	still alive	3649
BH12036-3_119_	T3N1M0	T0N0M0	0	2011-12-07	still alive	3655
BH12036-3_120_	T2N1M0	T0N0M0	1	2011-12-13	2012-04-16	125
BH12036-3_122_	T2N1M0	T0N0M0	0	2012-02-14	still alive	3586
The end time of follow-up was 2021/12/9
Event 1: death, Event 0: survival
