# Supplementary material for: A novel immune-related prognostic signature based on Chemoradiotherapy sensitivity predicts long-term survival in patients with esophageal squamous cell carcinoma
Source: PeerJ. 2023 Aug 18;11:e15839. doi: 10.7717/peerj.15839 (PMC10441524; doi:10.7717/peerj.15839)
Supplement: Table S8 [file peerj-11-15839-s013.xlsx]

## Sheet: Sheet1
RNAseq sample number	status	sample	OS	OS.time.y	alcohol_history_documented	drug.bcr_drug_barcode	drug.bcr_drug_uuid	drug.day_of_form_completion	drug.days_to_drug_therapy_end	drug.days_to_drug_therapy_start	drug.drug_name	drug.measure_of_response	drug.month_of_form_completion	drug.therapy_types.therapy_type	follow_up.person_neoplasm_cancer_status	follow_up.primary_therapy_outcome_success	follow_up.vital_status	primary_pathology.age_at_initial_pathologic_diagnosis	primary_pathology.esophageal_tumor_cental_location	primary_pathology.histological_type	primary_pathology.neoplasm_histologic_grade	radiation.anatomic_treatment_site	radiation.bcr_radiation_barcode	radiation.bcr_radiation_uuid	radiation.day_of_form_completion	radiation.days_to_radiation_therapy_end	radiation.days_to_radiation_therapy_start	radiation.measure_of_response	radiation.month_of_form_completion	radiation.numfractions	radiation.radiation_dosage	radiation.radiation_type	radiation.units	radiation.year_of_form_completion	stage_event.pathologic_stage
TCGA-IC-A6RF-01A-13R-A336-31	Tumor	TCGA-IC-A6RF	0	477	YES	TCGA-IC-A6RF-D66427;TCGA-IC-A6RF-D66428	B234154B-4425-4B73-8D0C-4B6B059EFA23;6BEB33CA-F243-4732-96CF-63E8249428F3	14;14	370;370	342;342	Carboplatin;Taxol	Complete Response;Complete Response	10;10	Chemotherapy;Chemotherapy	TUMOR FREE	Complete Remission/Response	Alive	69	Mid	Esophagus Squamous Cell Carcinoma	GX	Regional site	TCGA-IC-A6RF-R69547	A2EE6015-F96A-4B96-AA3C-E551DF0B7BEF	13	342	342	Complete Response	1	14	35	External	Gy	2015	Stage IA
TCGA-KH-A6WC-01A-11R-A336-31	Tumor	TCGA-KH-A6WC	0	191	YES	TCGA-KH-A6WC-D51972	7D11BF69-C219-41B7-89BB-83886B315C81	26	Not Available	53	Not Available	Complete Response	11	Chemotherapy	TUMOR FREE;TUMOR FREE	Complete Remission/Response	Alive;Alive	82	Mid	Esophagus Squamous Cell Carcinoma	GX	Primary Tumor Field	TCGA-KH-A6WC-R51974	1DB0D709-EBB6-4484-BD7F-125BC055165B	26	175	53	Complete Response	11	Not Available	Not Available	Unknown	Not Available	2013	Stage IA
TCGA-L5-A88W-01A-11R-A354-31	Tumor	TCGA-L5-A88W	1	764	YES	TCGA-L5-A88W-D56120;TCGA-L5-A88W-D56122;TCGA-L5-A88W-D56123	1F0FCD8A-1BE9-45BF-B42C-C071A25479FB;CA9FC534-0B42-4BEE-9600-2EA5F18738AC;19D9E444-D2FE-491A-A2A3-4DD27F6AD1BB	28;28;28	225;138;225	105;105;169	carboplatin;Taxol;gemcitabine	Clinical Progressive Disease;Clinical Progressive Disease;Partial Response	1;1;1	Chemotherapy;Chemotherapy;Chemotherapy				67	Distal	Esophagus Squamous Cell Carcinoma	GX	Unknown	TCGA-L5-A88W-R56117	5EFD3F3B-8BD3-470B-80C4-50D6B76BA025	28	113	105	Radiographic Progressive Disease	1	Not Available	50	External	Gy	2014	Stage IIA
TCGA-L7-A56G-01A-21R-A260-31	Tumor	TCGA-L7-A56G	1	330	YES	TCGA-L7-A56G-D51524;TCGA-L7-A56G-D51525	D78F3240-B568-4ADB-A1F3-A64CB8B9F4A6;444BB0FB-489A-480C-8638-08FF3F1A64D3	20;20	77;77	49;49	Cisplatin;Paclitaxel	Stable Disease;Stable Disease	11;11	Chemotherapy;Chemotherapy	WITH TUMOR	Stable Disease	Dead	65	Mid	Esophagus Squamous Cell Carcinoma	G3	Primary Tumor Field	TCGA-L7-A56G-R51541	1B1931CF-E8C7-41FD-A6C8-79586C60B8E9	20	80	49	Stable Disease	11	23	4140	External	cGy	2013	Not Available
TCGA-LN-A49M-01A-21R-A260-31	Tumor	TCGA-LN-A49M	0	385	NO	TCGA-LN-A49M-D69770	303D23A3-7833-4E58-8163-EC3A30BB2D5C	19	136	95	Capecitabine	Complete Response	1	Chemotherapy	TUMOR FREE	Complete Remission/Response	Alive	62	Distal	Esophagus Squamous Cell Carcinoma	G1	Primary Tumor Field	TCGA-LN-A49M-R69769	2EEC478D-A5AF-4D65-8B2B-58D647197D3B	19	136	95	Complete Response	1	20	50	External	Gy	2015	Stage IIA
TCGA-LN-A49O-01A-11R-A24K-31	Tumor	TCGA-LN-A49O	0	408	YES	TCGA-LN-A49O-D69620	0C5C73B3-0BE2-4C92-9240-8E61CFF2D1CB	15	104	76	Capecitabine	Clinical Progressive Disease	1	Chemotherapy	WITH TUMOR	Complete Remission/Response	Alive	47	Mid	Esophagus Squamous Cell Carcinoma	G3	Primary Tumor Field	TCGA-LN-A49O-R69619	DFB1017E-2817-4FC4-ACFA-AE3C38816530	15	104	76	Radiographic Progressive Disease	1	25	45	External	Gy	2015	Stage IIA
TCGA-LN-A49U-01A-31R-A260-31	Tumor	TCGA-LN-A49U	0	467	YES	TCGA-LN-A49U-D69907;TCGA-LN-A49U-D69908	D4BB93D8-1AAD-4728-956C-E75DA9940D01;00004F7A-1A2B-4089-B9A8-1129BDE9255F	22;22	69;69	35;35	Capecitabine;Cisplatin	Complete Response;Complete Response	1;1	Chemotherapy;Chemotherapy	TUMOR FREE	Complete Remission/Response	Alive	62	Mid	Esophagus Squamous Cell Carcinoma	G1	Regional site	TCGA-LN-A49U-R69909	17396A60-8990-45A2-AC6C-6CE10D2BEFAB	22	75	33	Complete Response	1	25	50	External	Gy	2015	Stage IIA
TCGA-LN-A49W-01A-11R-A260-31	Tumor	TCGA-LN-A49W	0	403	YES	TCGA-LN-A49W-D69629;TCGA-LN-A49W-D69630	64345F5E-7C7A-428A-A92A-1446630921BF;988835DC-2BCE-4CD5-A94A-2E39F8E384C4	15;15	82;82	53;53	Capecitabine;Cisplatin	Complete Response;Complete Response	1;1	Chemotherapy;Chemotherapy	TUMOR FREE	Complete Remission/Response	Alive	73	Mid	Esophagus Squamous Cell Carcinoma	G3	Primary Tumor Field	TCGA-LN-A49W-R69628	46CC67BB-CFB8-43FD-8864-D2D5E73998B2	15	82	53	Complete Response	1	25	45	External	Gy	2015	Stage III
TCGA-LN-A49Y-01A-11R-A260-31	Tumor	TCGA-LN-A49Y	0	379	YES	TCGA-LN-A49Y-D69634	17A7C506-8510-4D03-BE5F-4F287B59F6AF	15	126	92	Capecitabine	Clinical Progressive Disease	1	Chemotherapy	WITH TUMOR	Complete Remission/Response	Alive	77	Mid	Esophagus Squamous Cell Carcinoma	G2	Local Recurrence	TCGA-LN-A49Y-R69635	8F0010AB-B890-4095-87F6-62F3ED9BC15D	15	126	92	Radiographic Progressive Disease	1	25	50	External	Gy	2015	Stage IIA
TCGA-LN-A4A1-01A-21R-A260-31	Tumor	TCGA-LN-A4A1	0	383	YES	TCGA-LN-A4A1-D69644;TCGA-LN-A4A1-D69645	C420323D-84B3-43E2-801D-BBFC4DFBD484;AEAF4E45-A9B9-4AA9-AF41-B4FB0212787B	15;15	236;236	200;200	Cisplatin;Capecitabine	Clinical Progressive Disease;Clinical Progressive Disease	1;1	Chemotherapy;Chemotherapy	WITH TUMOR	Complete Remission/Response	Alive	60	Mid	Esophagus Squamous Cell Carcinoma	G3	Regional site	TCGA-LN-A4A1-R69642	3AC8DB72-A629-4B71-AE96-C15FD0DEF5AD	15	236	200	Radiographic Progressive Disease	1	20	36	External	Gy	2015	Stage IIA
TCGA-LN-A4A3-01A-11R-A260-31	Tumor	TCGA-LN-A4A3	0	388	NO	TCGA-LN-A4A3-D69653;TCGA-LN-A4A3-D69654	3ED36C66-2912-495B-84F6-5E38970737BC;4BE0EDB2-9C2D-4EDA-BB4A-A154DCC7DCC9	15;15	74;74	39;39	Capecitabine;Cisplatin	Clinical Progressive Disease;Clinical Progressive Disease	1;1	Chemotherapy;Chemotherapy	TUMOR FREE	Complete Remission/Response	Alive	61	Mid	Esophagus Squamous Cell Carcinoma	G2	Local Recurrence	TCGA-LN-A4A3-R69652	320C3F55-937B-4D8D-B02E-14E3F59171B0	15	74	39	Radiographic Progressive Disease	1	25	50	External	Gy	2015	Stage III
TCGA-LN-A4MQ-01A-11R-A28J-31	Tumor	TCGA-LN-A4MQ	0	375	NO	TCGA-LN-A4MQ-D69661;TCGA-LN-A4MQ-D69662	6C1B27CD-13AE-4394-B947-607885AE6F10;05E7622B-7044-4D47-8969-3164E6E7BECF	15;15	136;136	102;102	Capecitabine;Cisplatin	Complete Response;Complete Response	1;1	Chemotherapy;Chemotherapy	TUMOR FREE	Complete Remission/Response	Alive	46	Distal	Esophagus Squamous Cell Carcinoma	G3	Local Recurrence	TCGA-LN-A4MQ-R69660	F7BCA941-A3BF-4343-B4D3-618F441C5A0B	15	127	102	Complete Response	1	25	50	External	Gy	2015	Stage III
TCGA-LN-A5U6-01A-11R-A28J-31	Tumor	TCGA-LN-A5U6	0	375	YES	TCGA-LN-A5U6-D69886	75D95AE8-B5A9-4859-8B2A-FC99AEC995C1	22	92	41	Capecitabine	Complete Response	1	Chemotherapy	TUMOR FREE	Complete Remission/Response	Alive	54	Distal	Esophagus Squamous Cell Carcinoma	G2	Primary Tumor Field	TCGA-LN-A5U6-R69885	50C51DE5-2A94-4DA5-A414-FCFC8564363C	22	66	36	Complete Response	1	25	50	External	Gy	2015	Stage IIB
TCGA-LN-A7HV-01A-21R-A354-31	Tumor	TCGA-LN-A7HV	0	320	YES	TCGA-LN-A7HV-D69898	059AFB6F-503F-4313-B557-B7B8C0CF56EC	22	71	36	Capecitabine	Complete Response	1	Chemotherapy	TUMOR FREE	Complete Remission/Response	Alive	58	Mid	Esophagus Squamous Cell Carcinoma	G1	Primary Tumor Field	TCGA-LN-A7HV-R69899	44F75FE5-532D-42A2-980D-D4F0F12602F0	22	71	36	Complete Response	1	25	50	External	Gy	2015	Stage IIA
TCGA-LN-A7HX-01A-11R-A336-31	Tumor	TCGA-LN-A7HX	0	372	YES	TCGA-LN-A7HX-D69777	A5C7FCB2-6283-45B0-8211-B655189BA95C	19	142	107	Capecitabine	Complete Response	1	Chemotherapy	TUMOR FREE	Complete Remission/Response	Alive	72	Mid	Esophagus Squamous Cell Carcinoma	G2	Regional site	TCGA-LN-A7HX-R69779	2C3CE637-A5FC-4E28-8931-8B51C4D8E9BD	19	160	138	Complete Response	1	25	45	External	Gy	2015	Stage IIA
TCGA-LN-A7HY-01A-12R-A354-31	Tumor	TCGA-LN-A7HY	0	366	YES	TCGA-LN-A7HY-D69676;TCGA-LN-A7HY-D69677	8CB481A8-733E-4BB1-B876-C881EA4FF778;1E417D17-8863-4C5D-A04E-E0976A4AC04A	15;15	159;159	104;104	Capecitabine;Cisplatin	Complete Response;Complete Response	1;1	Chemotherapy;Chemotherapy	TUMOR FREE	Complete Remission/Response	Alive	50	Proximal	Esophagus Squamous Cell Carcinoma	G2	Regional site	TCGA-LN-A7HY-R69675	E8B009D9-5F7F-4C7B-83AF-87C91BB24CFB	15	159	104	Complete Response	1	20	50	External	Gy	2015	Stage III
TCGA-LN-A7HZ-01A-31R-A354-31	Tumor	TCGA-LN-A7HZ	0	401	YES	TCGA-LN-A7HZ-D69680;TCGA-LN-A7HZ-D69681	8C3A2222-9EF7-4A45-B16F-C0D30BED03B1;02E0C634-0B68-4051-8A0A-9B08BB96A7FA	15;15	153;153	112;112	Capecitabine;Cisplatin	Complete Response;Complete Response	1;1	Chemotherapy;Chemotherapy	TUMOR FREE	Complete Remission/Response	Alive	49	Proximal	Esophagus Squamous Cell Carcinoma	G2	Regional site	TCGA-LN-A7HZ-R69679	6E797C32-045E-4A64-9E1E-220E4FC8CDED	15	153	112	Complete Response	1	20	50	External	Gy	2015	Stage IIA
TCGA-LN-A8HZ-01A-11R-A36D-31	Tumor	TCGA-LN-A8HZ	0	375	YES	TCGA-LN-A8HZ-D69838;TCGA-LN-A8HZ-D69839	1944BFE0-C79F-4C05-8639-CACD4A5E2561;48980E67-A461-476F-9986-0FB914385E5C	21;21	86;86	42;42	Capecitabine;Cisplatin	Complete Response;Complete Response	1;1	Chemotherapy;Chemotherapy	TUMOR FREE	Complete Remission/Response	Alive	56	Mid	Esophagus Squamous Cell Carcinoma	G3	Primary Tumor Field	TCGA-LN-A8HZ-R69692	810B69E8-2DC6-447D-BFF0-9D2455998BA9	21	72	42	Complete Response	1	25	45	External	Gy	2015	Stage IIA
TCGA-LN-A9FP-01A-31R-A38D-31	Tumor	TCGA-LN-A9FP	0	366	YES	TCGA-LN-A9FP-D69783	0A505D7F-02D6-42D9-AD4F-0385A1629A6F	19	60	40	Capecitabine	Complete Response	1	Chemotherapy	WITH TUMOR	Complete Remission/Response	Alive	60	Mid	Esophagus Squamous Cell Carcinoma	G3	Regional site	TCGA-LN-A9FP-R69782	A6A07FA7-4700-4E6A-8F8A-A975D6395B4F	19	82	40	Complete Response	1	25	50	External	Gy	2015	Stage IIA
TCGA-LN-A9FR-01A-11R-A38D-31	Tumor	TCGA-LN-A9FR	0	373	YES	TCGA-LN-A9FR-D69883	C57206BF-9BE4-40E6-889C-85C21131BE8D	22	89	23	Capecitabine	Complete Response	1	Chemotherapy	TUMOR FREE	Complete Remission/Response	Alive	70	Proximal	Esophagus Squamous Cell Carcinoma	G2	Primary Tumor Field	TCGA-LN-A9FR-R69881	28E566A0-F8A2-4F47-8DA8-7E9FC96F7FBB	22	69	33	Complete Response	1	25	50	External	Gy	2015	Stage IIB
TCGA-V5-A7RC-01B-11R-A406-31	Tumor	TCGA-V5-A7RC	1	104	YES	TCGA-V5-A7RC-D59062;TCGA-V5-A7RC-D59064	B33CAC32-0CC7-4C57-952C-45F78579C747;904870D3-D3FF-432C-9ED6-A7FD9BA53A9A	30;30	Not Available;Not Available	Not Available;Not Available	carboplatin;paclitaxel	Clinical Progressive Disease;Clinical Progressive Disease	4;4	Chemotherapy;Chemotherapy	WITH TUMOR	Progressive Disease	Dead	55	Mid	Esophagus Squamous Cell Carcinoma	GX	Primary Tumor Field	TCGA-V5-A7RC-R59065	09F98B8F-0FD0-4F06-976E-7FA1C69A038B	30	67	26	Radiographic Progressive Disease	4	28	5040	External	cGy	2014	Not Available
TCGA-V5-AASV-01A-11R-A38D-31	Tumor	TCGA-V5-AASV	0	467	YES	TCGA-V5-AASV-D59071;TCGA-V5-AASV-D59074	6D30A8B2-264A-4E6C-8869-8F0FBC017FFD;16B387A7-F3D8-4B34-A3F7-3B869CFF6B50	30;30	Not Available;Not Available	Not Available;Not Available	carboplatin;paclitaxel	Partial Response;Partial Response	4;4	Chemotherapy;Chemotherapy	WITH TUMOR	Partial Remission/Response	Alive	67	Mid	Esophagus Squamous Cell Carcinoma	G3	Primary Tumor Field	TCGA-V5-AASV-R59077	1095C9A8-EE35-448B-8F4C-B36037341FCC	30	77	36	Partial Response	4	28	5400	External	cGy	2014	Stage IIB
TCGA-VR-A8ER-01A-11R-A36D-31	Tumor	TCGA-VR-A8ER	1	378	YES	TCGA-VR-A8ER-D66905;TCGA-VR-A8ER-D66906	E6659E32-6364-40DC-8F77-1777C6CF55D9;1AE75182-0440-4E07-9F08-C6E05724B5E0	27;27	268;268	103;103	Fluorouracil;Cisplatin	Complete Response;Complete Response	10;10	Chemotherapy;Chemotherapy				54	Distal	Esophagus Squamous Cell Carcinoma	GX	Regional site	TCGA-VR-A8ER-R68773	C5ED9876-269E-4793-9CE1-890A35A91FAC	15	280	245	Complete Response	12	25	4500	External	cGy	2014	Stage III
