# Supplementary material for: A novel immune-related prognostic signature based on Chemoradiotherapy sensitivity predicts long-term survival in patients with esophageal squamous cell carcinoma
Source: PeerJ. 2023 Aug 18;11:e15839. doi: 10.7717/peerj.15839 (PMC10441524; doi:10.7717/peerj.15839)
Supplement: Table S10 [file peerj-11-15839-s015.xlsx]

## Sheet: supplement table S10
id	logFC	AveExpr	t	P.Value	adj.P.Val	B	Gene.Symbol
ILMN_1786564	-11.7542	6.0674	-15.3449	3.2e-06	0.00130641	5.40114	LOC497256
ILMN_1756928	9.77481	8.14587	14.5231	4.48e-06	0.00142116	5.08432	RTN1
ILMN_1807503	9.71189	8.89578	24.2009	1.9e-07	0.000320073	7.7524	CPA2
ILMN_1808325	-8.35779	5.32393	-6.86599	0.000382968	0.0149405	0.503836	TM4SF19
ILMN_1796069	7.56999	5.9008	14.0849	5.41e-06	0.00158437	4.90575	CBLN2
ILMN_1693009	7.14311	5.52614	8.12871	0.000145616	0.00858538	1.544	FGL2
ILMN_1679632	7.09585	7.31539	25.5225	1.36e-07	0.000268152	7.98762	LOC389033
ILMN_1783864	-7.02862	9.57008	-18.4319	1.03e-06	0.000762839	6.41172	LOC390349
ILMN_1758825	6.83518	6.4008	9.99787	4.3e-05	0.00436302	2.82942	ABLIM2
ILMN_1696537	6.75517	10.1042	34.31	2.14e-08	0.000254355	9.11859	DDIT4L
ILMN_1707975	-6.66896	6.84317	-9.97723	4.36e-05	0.00436302	2.81662	SERPIND1
ILMN_1798463	-6.55997	4.83959	-9.89814	4.57e-05	0.00445986	2.7673	LOC653135
ILMN_1688722	-6.42976	9.54016	-29.7368	5.25e-08	0.000268152	8.6102	IL13RA2
ILMN_2123450	-6.41074	8.7702	-6.28891	0.000625329	0.019313	-0.028154	FLJ43093
ILMN_1669410	6.38424	7.59757	15.4735	3.04e-06	0.00130641	5.44871	CHGA
ILMN_1705247	-6.3292	3.95748	-5.0667	0.00199623	0.0364465	-1.29364	ACSL5
ILMN_2337263	-6.32399	9.63759	-20.6289	5.13e-07	0.000543295	6.99214	PKIB
ILMN_2384122	-6.09418	9.87083	-16.5657	2e-06	0.00106844	5.83211	GPR56
ILMN_1815168	5.98247	6.86408	32.065	3.28e-08	0.000254355	8.88715	MGC15619
ILMN_2080080	-5.96053	6.01162	-21.2983	4.21e-07	0.00053316	7.15033	MAP7D2
ILMN_1684576	5.93873	5.61883	14.5696	4.4e-06	0.00142116	5.10288	C8orf61
ILMN_2403664	5.9075	6.75428	16.1385	2.34e-06	0.0012133	5.68637	POMC
ILMN_1691341	-5.88504	8.77534	-18.4876	1.01e-06	0.000762839	6.42772	IL7R
ILMN_1690223	5.87598	8.94065	26.3986	1.1e-07	0.000268152	8.13202	CNTNAP2
ILMN_1709233	-5.64514	7.57723	-14.4653	4.59e-06	0.00142116	5.06116	F5
ILMN_1716265	-5.63403	5.60218	-4.20918	0.00506375	0.060058	-2.30837	PGM2L1
ILMN_1796094	-5.62083	8.75701	-14.5147	4.5e-06	0.00142116	5.08099	CD36
ILMN_2198413	5.60017	5.38698	20.0944	6.04e-07	0.000551703	6.8599	MYEOV
ILMN_1813668	-5.60015	5.19121	-7.49658	0.000232356	0.0115034	1.04311	ASB4
ILMN_1805175	-5.5982	8.34979	-18.0014	1.19e-06	0.000842833	6.28574	TGFA
ILMN_1692280	-5.57172	3.74942	-2.04734	0.0843796	0.287242	-5.28041	NKX2-2
ILMN_2150851	-5.48446	7.68884	-17.7125	1.32e-06	0.000891037	6.19869	SERPINB2
ILMN_1669382	5.47082	5.83264	9.0505	7.76e-05	0.00612716	2.21141	CPLX2
ILMN_1801616	-5.33372	6.24957	-5.77006	0.00100156	0.0246844	-0.541035	EMP1
ILMN_1795298	5.29713	8.09432	23.886	2.06e-07	0.000320073	7.69304	GPR30
ILMN_1685540	5.2968	6.89189	25.4692	1.38e-07	0.000268152	7.97854	SHRM
ILMN_1797668	5.23122	7.05278	17.4169	1.46e-06	0.000947504	6.1075	INSM1
ILMN_2162253	5.21811	7.39765	13.5342	6.9e-06	0.00172909	4.67099	NMU
ILMN_2278590	5.19592	4.80767	8.75922	9.41e-05	0.00670393	2.00803	MEST
ILMN_1655827	5.18943	1.03123	1.58412	0.161971	0.408467	-5.91193	COPS2
ILMN_1736015	5.15764	7.79226	20.2347	5.79e-07	0.000551703	6.89514	PHF17
ILMN_1680367	-5.11542	8.37875	-15.6672	2.81e-06	0.00128488	5.51933	C10orf90
ILMN_2104696	5.0908	6.85183	21.7565	3.69e-07	0.000520374	7.25412	ERICH1
ILMN_1678812	5.04565	7.17738	10.6545	2.94e-05	0.00353932	3.22242	HAPLN1
ILMN_1731745	-5.04385	5.84836	-15.359	3.18e-06	0.00130641	5.40639	NINJ2
ILMN_2354547	5.04241	8.07063	25.54	1.36e-07	0.000268152	7.99059	TUSC3
ILMN_1715684	-5.02715	8.08991	-12.8924	9.28e-06	0.00200171	4.382	LAMB3
ILMN_1815205	-4.97122	3.76368	-8.01302	0.000158247	0.00883183	1.45511	LYZ
ILMN_1699421	-4.94593	7.59457	-10.8217	2.68e-05	0.00340825	3.31831	ANXA10
ILMN_2149971	-4.91575	9.90166	-15.1245	3.49e-06	0.00135205	5.31839	SPINK6
ILMN_1654319	4.90773	6.80288	6.13301	0.000718142	0.0202667	-0.178688	HAPLN3
ILMN_1720710	-4.90276	9.33542	-9.97839	4.35e-05	0.00436302	2.81734	HSPB3
ILMN_1674036	-4.90099	9.63448	-11.3197	2.04e-05	0.00299185	3.59434	BIRC7
ILMN_1658094	-4.81051	6.30249	-12.421	1.16e-05	0.00223178	4.15833	ZNF365
ILMN_1715650	4.77455	5.2415	5.70719	0.00106259	0.0257083	-0.605534	LOC648149
ILMN_1784630	4.68013	6.64045	16.8711	1.78e-06	0.00102525	5.93317	KBTBD11
ILMN_1722753	4.67223	8.12414	18.5276	9.99e-07	0.000762839	6.43915	GJA5
ILMN_1751789	-4.67177	7.7391	-13.4637	7.13e-06	0.00175618	4.64009	HNMT
ILMN_2043126	-4.6561	4.38628	-6.26279	0.000639881	0.019364	-0.0531676	CSAG3A
ILMN_1677946	-4.64479	4.54399	-4.7798	0.0026942	0.0427601	-1.62088	LOC653764
ILMN_1802411	4.62593	5.64396	6.27263	0.000634356	0.019313	-0.0437369	ITGA1
ILMN_2404951	-4.60469	9.37287	-21.0972	4.46e-07	0.00053316	7.10363	DAZ4
ILMN_1739576	-4.59457	6.63155	-14.9466	3.76e-06	0.00138928	5.25044	CYB5R2
ILMN_1708131	4.54674	5.30302	4.43854	0.00390705	0.0521175	-2.02612	BHLHB9
ILMN_1712082	-4.54126	7.92348	-4.39762	0.00408975	0.0534524	-2.0759	GCNT3
ILMN_1793888	-4.47905	10.6433	-8.35255	0.000124317	0.00809728	1.71261	SERPINB5
ILMN_2061768	4.47536	5.95573	3.67523	0.00955031	0.0862901	-2.99607	HES7
ILMN_1679051	-4.4423	6.92112	-7.34026	0.000262134	0.0118881	0.913284	PTPRR
ILMN_1692394	4.4398	6.9322	7.79321	0.000185868	0.00982859	1.28285	KIAA1024
ILMN_2132809	4.43438	8.27777	28.4396	6.94e-08	0.000268152	8.43687	ARHGEF10
ILMN_2220739	4.41022	7.80599	13.6993	6.41e-06	0.00172909	4.74263	TMCO3
ILMN_1753686	-4.35832	10.3236	-20.5544	5.25e-07	0.000543295	6.97402	LOC650867
ILMN_1754528	-4.33519	10.3898	-19.5985	7.05e-07	0.000608433	6.73226	DAZ3
ILMN_2391400	-4.31604	4.79148	-4.14387	0.00545966	0.0630276	-2.3902	PITX2
ILMN_1657087	4.29408	4.32279	11.05	2.36e-05	0.00332116	3.44656	ZNF533
ILMN_2112638	4.25676	8.31575	12.1761	1.31e-05	0.00237212	4.0381	SVEP1
ILMN_1738335	4.23895	6.26128	5.73382	0.00103624	0.0252586	-0.578154	TNFSF18
ILMN_1765773	-4.21779	5.18501	-9.09479	7.54e-05	0.00608161	2.24175	FLJ16686
ILMN_1676289	4.18508	8.02659	13.3578	7.48e-06	0.00181411	4.59328	NCAM1
ILMN_1813206	-4.15938	4.89316	-8.84974	8.86e-05	0.0065203	2.07195	CP
ILMN_2383163	-4.14247	2.34932	-3.44909	0.0126594	0.101281	-3.29967	DEPDC7
ILMN_1672611	4.13953	9.21623	15.1501	3.46e-06	0.00135205	5.32809	CDH11
ILMN_1727402	-4.13919	3.75725	-3.52176	0.0115535	0.0958795	-3.20135	HCLS1
ILMN_1725193	4.13518	10.0125	16.8811	1.78e-06	0.00102525	5.93644	IGFBP2
ILMN_1735062	4.1211	6.09641	11.7051	1.67e-05	0.00272698	3.79871	KCNG2
ILMN_2297765	-4.1099	7.0301	-11.5447	1.81e-05	0.00281601	3.7146	KCNMA1
ILMN_1658333	-4.10715	7.43682	-11.3209	2.04e-05	0.00299185	3.59501	ECM1
ILMN_1758731	-4.08706	6.46776	-13.7709	6.21e-06	0.00172909	4.77335	CYP2J2
ILMN_2305225	4.07524	9.12854	11.9188	1.5e-05	0.00253289	3.90868	NDRG4
ILMN_1740938	4.06455	4.16035	2.73944	0.0321747	0.167365	-4.2913	APOE
ILMN_2367010	4.04051	9.14422	9.19997	7.05e-05	0.00594646	2.31322	GPR126
ILMN_1652371	4.03934	5.12073	9.83815	4.74e-05	0.00453864	2.72962	KIAA1324L
ILMN_1678353	4.02168	5.38919	4.60057	0.00326818	0.0473168	-1.83153	FARP1
ILMN_2248112	4.02103	3.64618	3.52673	0.0114819	0.0954896	-3.19466	TBX1
ILMN_1668946	3.99781	8.08287	10.8709	2.61e-05	0.0033693	3.34621	USH1C
ILMN_1774110	3.98486	5.85728	7.89349	0.000172635	0.00937239	1.36199	CHN2
ILMN_1809465	-3.97346	4.57853	-6.19966	0.000676667	0.0199425	-0.113963	LOC643320
ILMN_1787186	-3.97031	8.85666	-5.39599	0.00143421	0.0307431	-0.932723	NOV
ILMN_1743394	-3.94011	4.14212	-3.84501	0.0077688	0.0763217	-2.77284	HNF4G
ILMN_1686573	3.92228	12.6	15.7525	2.72e-06	0.00128488	5.55006	DEFB1
ILMN_1797009	-3.9144	5.86799	-16.8808	1.78e-06	0.00102525	5.93632	F3
ILMN_1697268	-3.90202	8.69261	-6.19755	0.000677937	0.0199425	-0.116002	EMILIN2
ILMN_1806463	3.90051	6.15201	6.24574	0.000649587	0.0194911	-0.0695389	CTAGE6
ILMN_1780968	3.89891	6.95161	9.40645	6.18e-05	0.00545335	2.45113	MGC16075
ILMN_2347145	3.88686	4.3314	11.0405	2.37e-05	0.00332116	3.44129	DCN
ILMN_1767446	3.87663	4.78101	3.9991	0.00646598	0.0695811	-2.57389	RNF150
ILMN_1656369	-3.85863	10.5846	-4.4642	0.00379713	0.0513572	-1.99503	C8orf4
ILMN_1676247	3.83572	6.52882	11.2085	2.17e-05	0.00311658	3.53389	JPH2
ILMN_1689037	-3.8342	4.64089	-3.59955	0.0104858	0.0906213	-3.09689	LIPG
ILMN_2059357	-3.83403	5.6047	-2.82701	0.0285712	0.156158	-4.16647	KLRC2
ILMN_1724181	3.82904	7.80853	8.49146	0.000112901	0.00758881	1.81507	IL15
ILMN_1676449	-3.81676	7.4774	-12.7518	9.92e-06	0.00202726	4.31634	SLIT2
ILMN_1794829	3.81261	7.71716	11.9545	1.47e-05	0.00253289	3.92685	C6orf117
ILMN_1663347	-3.81033	6.00074	-7.7007	0.000199116	0.0102714	1.20899	OTOF
ILMN_1775224	-3.79839	8.16606	-8.10319	0.000148299	0.00858538	1.5245	NOS3
ILMN_1768646	-3.78665	4.16942	-4.4024	0.00406792	0.0532569	-2.07007	FLJ32252
ILMN_2400759	3.78211	10.7228	14.3992	4.72e-06	0.00142116	5.03453	CPVL
ILMN_1712545	-3.76728	8.56507	-10.8925	2.57e-05	0.0033693	3.35843	S100A3
ILMN_1792276	-3.76505	1.54334	-3.74243	0.00879622	0.0822765	-2.90721	DKFZp761B107
ILMN_1751020	3.76486	6.02323	3.54969	0.011157	0.0936914	-3.16375	PACSIN1
ILMN_1705953	3.76023	7.17285	14.44	4.64e-06	0.00142116	5.051	LONRF1
ILMN_2072622	-3.75136	4.60744	-2.06676	0.0820959	0.282577	-5.25302	FLJ12684
ILMN_1754798	-3.74989	5.48514	-3.99572	0.00649186	0.0696286	-2.57822	KSR1
ILMN_1787330	-3.74714	3.62194	-4.2228	0.00498529	0.059626	-2.29139	OR8G2
ILMN_1718198	-3.73012	1.8434	-3.11621	0.0194372	0.128372	-3.75846	NPY5R
ILMN_1741188	3.72754	5.27583	6.03138	0.000787062	0.0213276	-0.278444	LOC388282
ILMN_2175317	-3.71574	7.94007	-15.4604	3.05e-06	0.00130641	5.44389	CYP4X1
ILMN_1740571	3.71453	5.18393	4.63513	0.00314759	0.046501	-1.79053	LOC653400
ILMN_1779347	-3.70094	3.57306	-2.13774	0.0742687	0.267797	-5.15254	GARNL3
ILMN_1716733	3.69194	6.00322	7.91599	0.000169815	0.00928422	1.37963	MYOM2
ILMN_1721011	3.69015	8.12838	9.41405	6.15e-05	0.00545335	2.45615	LCN1
ILMN_1717935	-3.67189	6.22682	-11.5743	1.79e-05	0.00281601	3.7302	SPTA1
ILMN_1776435	-3.6646	5.67531	-7.99858	0.00015991	0.00883183	1.44393	LOC285513
ILMN_1725417	3.65735	5.63351	6.5813	0.000485731	0.0164312	0.246229	NELL2
ILMN_1652825	3.64389	4.0449	4.01198	0.00636855	0.0693589	-2.55742	IL10RA
ILMN_2054461	-3.63577	0.718836	-2.44523	0.0482515	0.209684	-4.71291	ZCWPW2
ILMN_1661491	-3.6354	7.64838	-11.7618	1.62e-05	0.00267668	3.82808	SH3GL2
ILMN_1742052	3.63518	4.55261	12.5737	1.08e-05	0.00215177	4.23187	SERPINB9
ILMN_1667295	-3.6199	10.5696	-9.28634	6.67e-05	0.00575359	2.37129	SLITL2
ILMN_2302983	3.61621	7.00372	9.91753	4.51e-05	0.00443606	2.77943	TRPM3
ILMN_1681467	3.58708	3.08943	3.55823	0.0110387	0.0930931	-3.15227	RAB11FIP4
ILMN_1794510	3.56467	4.17766	2.6473	0.0364928	0.179653	-4.42306	LOC648075
ILMN_2388547	3.56049	9.02469	12.1177	1.35e-05	0.0023868	4.00901	EPSTI1
ILMN_1753411	-3.55759	5.0134	-12.3323	1.22e-05	0.00224782	4.1151	LOC221442
ILMN_1685750	-3.55276	9.47391	-12.1314	1.34e-05	0.0023868	4.01584	RAB3C
ILMN_1810604	3.5511	5.77061	4.90483	0.00236091	0.039681	-1.47678	ELMOD1
ILMN_2282641	-3.54865	5.90844	-10.0308	4.22e-05	0.00433789	2.84977	TBXAS1
ILMN_1655521	-3.54546	4.98773	-9.36368	6.35e-05	0.00553959	2.42282	DMRTA1
ILMN_1795336	-3.53526	2.99996	-3.42746	0.0130106	0.103491	-3.32907	PTER
ILMN_1704063	-3.53407	4.06884	-3.21576	0.0170689	0.119383	-3.61989	KCNH3
ILMN_1738322	-3.53346	3.58736	-4.2205	0.00499847	0.0596772	-2.29426	APXL2
ILMN_1713266	-3.53016	8.65261	-12.9354	9.1e-06	0.00198912	4.40193	FAM46C
ILMN_1705570	3.52132	10.7682	14.3818	4.76e-06	0.00142116	5.02752	H2AFY2
ILMN_2388484	3.51722	8.30056	9.48167	5.9e-05	0.0052617	2.5006	MAP2
ILMN_1707699	3.50661	6.46485	10.1653	3.9e-05	0.00412301	2.93223	LOC644830
ILMN_1660241	-3.4997	0.67075	-4.24021	0.00488694	0.0589624	-2.26972	LOC641801
ILMN_1763311	3.49236	9.07427	10.6942	2.88e-05	0.00348821	3.24534	C12orf39
ILMN_1727984	3.48955	5.53687	2.12138	0.0760022	0.27132	-5.17574	F8A3
ILMN_2049672	3.4821	7.53728	6.36927	0.000582871	0.0185836	0.0482711	TMEM16C
ILMN_1712065	3.43887	3.8072	3.64741	0.00988307	0.0879395	-3.03304	FAM19A5
ILMN_1702487	3.43872	10.7477	9.11854	7.43e-05	0.00607081	2.25797	SGK
ILMN_1744897	-3.43412	4.40402	-3.91897	0.00711035	0.073011	-2.67691	KCNN3
ILMN_2214117	-3.42953	8.99602	-8.23086	0.000135416	0.0083727	1.62149	NDST4
ILMN_1794552	3.42515	4.58825	3.20712	0.0172615	0.119858	-3.63188	GAP43
ILMN_1742789	-3.41285	10.0804	-10.4528	3.3e-05	0.00372807	3.10455	LPXN
ILMN_1794959	-3.40027	2.88863	-2.38734	0.0523076	0.219508	-4.79598	SLC35F3
ILMN_1735438	3.39972	6.63295	10.152	3.93e-05	0.00412301	2.92411	GPM6B
ILMN_1811470	-3.39946	6.82008	-5.81193	0.000963103	0.0239649	-0.498357	PLEK2
ILMN_1806908	-3.39642	7.14008	-13.5471	6.86e-06	0.00172909	4.67665	PRKCB1
ILMN_1756091	3.38283	5.23791	3.42797	0.0130023	0.103478	-3.32838	LOC650662
ILMN_2386790	-3.35158	7.35021	-8.03058	0.000156252	0.00882228	1.46868	KLRC3
ILMN_1743367	3.34184	9.80106	16.6954	1.9e-06	0.0010546	5.87535	FZD4
ILMN_1711124	3.33671	4.52007	4.79077	0.00266296	0.0426705	-1.60815	MARVELD2
ILMN_1776188	3.33493	8.13604	7.25607	0.000279968	0.0122798	0.842329	MAP1LC3A
ILMN_1758153	-3.32666	4.80435	-4.88318	0.00241515	0.0402362	-1.50157	C10orf122
ILMN_1673329	3.32145	4.61223	4.52776	0.00353953	0.0493813	-1.91848	LOC643087
ILMN_1740024	-3.32143	6.05164	-6.64619	0.000459793	0.0161757	0.305754	NAALAD2
ILMN_1677857	-3.30777	1.07281	-2.77314	0.0307339	0.163579	-4.24321	LOC643950
ILMN_2379835	-3.30749	2.81763	-9.17504	7.16e-05	0.00594646	2.29636	SUMO1
ILMN_1781514	3.30413	7.49857	12.3554	1.2e-05	0.00224782	4.12639	PCDH17
ILMN_1774373	-3.29873	3.39166	-3.87726	0.00747375	0.0747712	-2.73091	NPAL2
ILMN_1669046	3.29341	11.0434	11.4352	1.92e-05	0.00292435	3.65642	FOXQ1
ILMN_2212999	3.28071	7.14549	6.16301	0.000699125	0.0201772	-0.149483	KIF5C
ILMN_1702740	3.27039	8.44679	8.57761	0.000106426	0.00731184	1.8778	DKFZp434B1231
ILMN_1764095	3.2621	3.58987	6.96241	0.000353968	0.0142216	0.589036	LOC641785
ILMN_1813641	-3.25828	8.88598	-12.2376	1.27e-05	0.00232773	4.06858	FLJ20245
ILMN_1813139	3.2582	7.38097	13.0926	8.45e-06	0.00195831	4.47402	ANKDD1A
ILMN_1740449	3.24032	7.27532	6.54249	0.000502043	0.0166921	0.210386	LOC220416
ILMN_1768820	3.23718	7.46422	10.9609	2.48e-05	0.0033693	3.39685	CYP11A1
ILMN_1772575	-3.22919	4.50484	-8.47689	0.00011404	0.00763235	1.8044	C21orf69
ILMN_1720482	3.21742	5.66389	6.15787	0.000702341	0.0202006	-0.154477	BM88
ILMN_1724540	-3.21657	10.6418	-12.7885	9.75e-06	0.00201867	4.33356	CART1
ILMN_1748881	-3.20392	5.80919	-8.23678	0.000134851	0.0083727	1.62595	MRAS
ILMN_1696615	-3.19724	5.16239	-6.27585	0.000632559	0.019313	-0.0406526	CA8
ILMN_1743654	3.19716	2.4289	1.74113	0.130007	0.362018	-5.70374	OR2A25
ILMN_1791890	-3.1836	4.49948	-3.40431	0.0133983	0.105015	-3.3606	SPON1
ILMN_1776857	3.17417	3.14852	1.62588	0.152806	0.396891	-5.85731	AQP1
ILMN_1697703	-3.17337	8.80752	-5.39251	0.00143913	0.0307431	-0.936455	GLOXD1
ILMN_1805410	3.16995	10.6741	11.8921	1.52e-05	0.00253289	3.89505	C15orf48
ILMN_1805466	-3.16069	9.78982	-10.9459	2.5e-05	0.0033693	3.38845	SOX9
ILMN_2323007	-3.14129	1.7861	-2.82131	0.0287925	0.156863	-4.17459	CDH26
ILMN_1710544	-3.1295	9.24638	-12.6342	1.05e-05	0.00211699	4.26072	PCDH7
ILMN_1791507	3.12645	3.03983	1.42119	0.202876	0.461092	-6.11883	TMEM106A
ILMN_1777591	3.12305	5.97636	3.11077	0.0195765	0.128853	-3.76606	C10orf65
ILMN_1656057	-3.11121	9.27349	-5.46868	0.00133576	0.0296291	-0.855114	PLAU
ILMN_1808731	-3.1098	3.68155	-3.2476	0.016379	0.116981	-3.57581	LBX2
ILMN_1675354	3.1082	4.34115	3.80331	0.00816959	0.0784958	-2.82729	TncRNA
ILMN_1683313	3.10747	11.5922	9.15556	7.25e-05	0.00595872	2.28315	ST3GAL1
ILMN_1786847	-3.10713	6.90078	-7.23552	0.000284528	0.0124447	0.824905	TGM3
ILMN_1750961	3.10359	2.70656	5.53106	0.00125733	0.0284585	-0.789087	TM6SF1
ILMN_1733746	-3.09853	7.71455	-5.10268	0.00192406	0.0355249	-1.25344	REEP1
ILMN_1730740	-3.09689	4.21708	-8.04797	0.000154304	0.00874408	1.48209	VSIG8
ILMN_1780334	3.08113	6.61809	4.95944	0.00223009	0.0385158	-1.41456	KCNJ2
ILMN_1697543	-3.07874	10.9744	-12.9369	9.09e-06	0.00198912	4.40261	SPINK5L3
ILMN_1690566	-3.07576	5.63128	-4.32139	0.00445607	0.056389	-2.16929	RASSF4
ILMN_1668411	-3.06667	10.46	-8.09907	0.000148739	0.00858538	1.52134	FHL2
ILMN_1789641	-3.05691	5.23862	-1.90568	0.103083	0.320176	-5.47851	ABCG2
ILMN_1694596	-3.04995	4.79068	-6.24262	0.000651378	0.0194911	-0.0725335	MLSTD1
ILMN_1799725	3.04404	7.18237	8.00163	0.000159558	0.00883183	1.44629	DOCK2
ILMN_1735502	3.04404	7.61323	10.8692	2.61e-05	0.0033693	3.34522	MGC33846
ILMN_1807579	-3.03278	5.84152	-9.67985	5.22e-05	0.00480405	2.62901	LOC441120
ILMN_2059549	-3.03066	6.31253	-10.8914	2.58e-05	0.0033693	3.35778	SYK
ILMN_1803429	-3.01458	11.1369	-9.75612	4.98e-05	0.0046587	2.6777	CD44
ILMN_1695972	-3.01327	6.3437	-2.92398	0.0250783	0.146435	-4.02887	FLJ38159
ILMN_1780991	3.00832	3.69424	2.37323	0.0533484	0.222194	-4.81621	DND1
ILMN_1692477	-3.00222	6.40022	-14.651	4.25e-06	0.00142116	5.13515	MGAT5B
ILMN_1758164	3.00127	9.21555	7.36165	0.000257812	0.0118389	0.931193	STC1
ILMN_1690304	-2.99982	7.79422	-8.41386	0.000119123	0.00790393	1.75804	MGC26718
ILMN_1753377	2.99776	5.70808	5.77391	0.000997943	0.0246344	-0.537094	RASGRF2
ILMN_1708845	-2.99681	2.60229	-6.41967	0.000557917	0.0179726	0.0958081	MTNR1A
ILMN_1803945	2.99536	9.97078	7.36631	0.000256881	0.0118389	0.935091	HCP5
ILMN_1708215	-2.99367	2.9149	-3.86923	0.00754608	0.0751321	-2.74134	LOC652722
ILMN_1747451	-2.99246	7.50236	-5.03392	0.00206462	0.0371464	-1.33041	PLCXD1
ILMN_1673129	-2.98512	2.77367	-2.39431	0.0518005	0.21815	-4.78597	PCDH12
ILMN_1696587	-2.98146	8.18823	-10.1318	3.97e-05	0.00412301	2.91178	LRP1B
ILMN_1803691	2.9769	6.46641	3.05102	0.0211796	0.133899	-3.84978	ARTN
ILMN_1692674	-2.97169	4.29574	-6.43719	0.000549531	0.0177762	0.112259	NKD1
ILMN_2399300	2.96807	11.2688	7.01664	0.000338763	0.0138317	0.636506	NAV2
ILMN_1811616	-2.96307	5.11927	-3.58368	0.0106946	0.0915404	-3.11814	KIAA1706
ILMN_2075065	-2.96173	5.86213	-5.14477	0.00184335	0.0350757	-1.20666	FADS2
ILMN_1700042	2.95487	7.31926	6.64177	0.000461507	0.0161757	0.301719	TLN2
ILMN_1677092	-2.9389	7.60972	-5.53606	0.00125128	0.0284043	-0.783822	GEM
ILMN_2316236	2.93764	12.7812	10.7273	2.82e-05	0.00345095	3.2644	HOP
ILMN_2231608	2.93003	6.02136	8.10267	0.000148355	0.00858538	1.5241	LOC441294
ILMN_1801098	2.92801	2.85405	4.6001	0.00326984	0.0473168	-1.83208	TSLP
ILMN_1665876	2.92624	7.70089	6.8285	0.000394967	0.0150679	0.470437	TMEM84
ILMN_2092903	-2.92446	4.21139	-3.11549	0.0194557	0.128384	-3.75947	C20orf141
ILMN_1802780	-2.92337	10.49	-11.6538	1.71e-05	0.0027713	3.77192	M160
ILMN_2315789	2.92232	6.59084	6.9125	0.000368655	0.0145663	0.545058	PTPRD
ILMN_1670385	-2.91164	8.89798	-8.95954	8.24e-05	0.00626798	2.14861	TUBAL3
ILMN_2054121	2.91091	7.07342	12.982	8.9e-06	0.00198912	4.42337	UNQ3045
ILMN_1751904	-2.90693	8.44013	-15.0719	3.57e-06	0.00135205	5.29841	EDNRB
ILMN_1658575	-2.90597	6.36491	-10.317	3.57e-05	0.00388529	3.02382	GALNT5
ILMN_1663129	2.90403	2.58067	2.29155	0.0598137	0.237041	-4.93322	LOC653195
ILMN_1766675	-2.89123	3.9933	-3.1261	0.0191867	0.127433	-3.74465	CDH6
ILMN_1672022	2.88661	8.87226	8.34886	0.000124638	0.00809728	1.70987	EPHA4
ILMN_1725485	-2.87696	8.46886	-14.7248	4.12e-06	0.00142116	5.16423	RGS17
ILMN_2201678	2.86427	8.06374	9.78019	4.9e-05	0.0046587	2.69298	FSTL1
ILMN_1734427	-2.86267	4.79668	-3.4711	0.0123127	0.0992975	-3.26982	LOC648408
ILMN_1752899	2.85948	9.55996	9.09163	7.56e-05	0.00608161	2.23959	BCL11A
ILMN_1718107	-2.8525	5.85253	-11.2196	2.15e-05	0.00311658	3.53995	MAGEA12
ILMN_1728645	2.85181	5.0713	3.03986	0.0214943	0.134791	-3.86544	LOC649095
ILMN_1660890	2.84634	3.25316	1.52002	0.177052	0.428207	-5.99457	ACADL
ILMN_1736190	2.82954	7.30342	3.98858	0.0065468	0.0699602	-2.58737	CYP4F3
ILMN_1754207	2.82753	6.33079	10.7511	2.79e-05	0.00345095	3.27802	PLAC1
ILMN_1681757	2.82141	5.86482	2.59683	0.0391149	0.186873	-4.49539	FAM80B
ILMN_1710284	-2.80236	6.28197	-8.79736	9.18e-05	0.00659717	2.03504	HES1
ILMN_1758943	-2.80222	7.01249	-6.86829	0.000382245	0.0149405	0.50588	FAM5C
ILMN_1705107	-2.80004	6.14608	-6.52396	0.000510047	0.0168859	0.193219	SDCBP2
ILMN_1690017	-2.79923	5.51675	-9.54831	5.66e-05	0.00510629	2.54409	SPINK5
ILMN_2152028	-2.79761	5.25983	-12.4697	1.14e-05	0.00220658	4.1819	LOC642452
ILMN_1786343	2.79652	2.68927	1.81712	0.11681	0.34215	-5.60049	LOC649768
ILMN_1709257	-2.79442	5.32624	-7.48007	0.00023531	0.0115387	1.02951	DSCR6
ILMN_1704617	-2.79348	4.83461	-3.74337	0.00878616	0.0822318	-2.90597	EFHB
ILMN_1684497	2.77908	5.31286	2.45219	0.0477866	0.208538	-4.70292	C10orf33
ILMN_1785406	2.76868	8.51246	8.55084	0.000108391	0.00738155	1.85838	NAP1L3
ILMN_1691410	-2.7671	10.0656	-11.142	2.25e-05	0.0032006	3.49747	BAMBI
ILMN_1763975	-2.76684	1.50782	-3.58481	0.0106795	0.0915121	-3.11662	FLJ44005
ILMN_1660031	-2.76384	6.39753	-7.38792	0.000252615	0.0117789	0.953127	P2RY6
ILMN_2326953	2.75991	7.47878	7.79152	0.000186102	0.00982859	1.2815	LAT2
ILMN_2175112	-2.75482	8.41999	-9.87758	4.62e-05	0.00448724	2.75441	KCNS3
ILMN_1717677	-2.75388	3.86359	-1.84492	0.112317	0.335158	-5.56237	ZFHX2
ILMN_2198239	-2.7483	9.46531	-12.3624	1.2e-05	0.00224782	4.12985	HGD
ILMN_1795236	2.74429	2.59617	1.80635	0.118598	0.345188	-5.61521	SIGLEC9
ILMN_1733874	-2.73775	5.82167	-4.05212	0.00607533	0.0673283	-2.50626	SH2D2A
ILMN_1716999	2.73647	4.78124	5.15038	0.00183289	0.0349622	-1.20045	ZSCAN1
ILMN_1692045	-2.73169	7.93515	-5.97277	0.000830213	0.022111	-0.336572	LOC643100
ILMN_1678816	2.72855	10.5848	5.86486	0.000916875	0.0235167	-0.444746	GREM2
ILMN_1737360	-2.72707	3.03305	-1.66998	0.143663	0.383472	-5.79902	TSPYL3
ILMN_1698298	-2.71372	4.394	-2.7339	0.0324181	0.167917	-4.2992	C20orf133
ILMN_1653026	2.71229	7.21158	8.23673	0.000134855	0.0083727	1.62592	PLAC8
ILMN_1727532	2.7025	6.8192	7.35697	0.00025875	0.0118389	0.927282	OLFML3
ILMN_1737650	-2.69925	9.27311	-4.95442	0.00224177	0.0385158	-1.42026	DIO2
ILMN_2195015	2.69707	2.89803	1.59858	0.15874	0.404837	-5.89308	MRGPRE
ILMN_2223941	2.69515	7.83246	11.4761	1.88e-05	0.00289035	3.67822	FBLN5
ILMN_1779897	2.69341	1.63585	2.54202	0.0421882	0.194436	-4.574	NPR1
ILMN_1680434	-2.69076	5.87228	-15.8074	2.66e-06	0.00128488	5.56973	MAPK8IP1
ILMN_1804988	2.69049	11.0638	9.64792	5.32e-05	0.00485762	2.60851	MOAP1
ILMN_1772910	2.68165	9.63827	13.8024	6.12e-06	0.00172909	4.78678	GAS1
ILMN_1701998	2.6734	8.52989	13.6189	6.64e-06	0.00172909	4.70789	AFAP
ILMN_1710408	-2.66579	7.38579	-10.7757	2.75e-05	0.00345095	3.2921	LGR4
ILMN_1748840	-2.66571	7.90302	-4.54073	0.00348939	0.0490315	-1.90293	CALB2
ILMN_1758324	2.65867	5.98616	3.95797	0.0067883	0.0714105	-2.62666	SLCO5A1
ILMN_1675857	2.65765	9.74548	7.77533	0.000188348	0.00988002	1.26864	COL4A6
ILMN_1750324	-2.65432	7.64737	-8.61527	0.00010373	0.0072777	1.90503	IGFBP5
ILMN_1793572	-2.64327	7.2303	-4.76284	0.00274335	0.0429354	-1.6406	C21orf81
ILMN_1745256	-2.63906	11.0209	-6.36228	0.00058643	0.0186481	0.0416555	CXXC5
ILMN_2170209	-2.63413	5.32026	-6.55186	0.000498048	0.0166664	0.219055	RASD2
ILMN_1731349	2.63366	5.93009	4.69359	0.00295479	0.0447894	-1.7216	HOXA13
ILMN_2347592	-2.63202	12.0511	-12.8132	9.64e-06	0.00201867	4.34512	NMB
ILMN_1664994	2.62932	4.2248	8.01397	0.000158139	0.00883183	1.45585	MINPP1
ILMN_1762561	2.62749	4.33887	2.78877	0.0300891	0.161379	-4.22093	PLA2G10
ILMN_1708881	2.62523	8.25021	8.78247	9.27e-05	0.00663077	2.02451	RAB20
ILMN_1709708	2.625	4.1529	3.58808	0.0106361	0.091393	-3.11223	LCE2C
ILMN_1735779	2.6221	8.61944	6.48388	0.000527868	0.0172916	0.155934	KCNJ8
ILMN_1741648	2.61609	1.31245	2.38097	0.0527745	0.220764	-4.80511	HLA-DQB2
ILMN_2123415	-2.61061	4.79335	-3.24579	0.0164174	0.117189	-3.57831	BMP8B
ILMN_1791650	2.60945	4.00334	2.2592	0.0625931	0.242728	-4.97948	C5orf36
ILMN_2197693	-2.6076	5.22765	-6.85134	0.000387604	0.0150083	0.490809	CTNNA2
ILMN_1743714	2.60623	4.18709	5.22497	0.00169992	0.0337528	-1.11824	CARD10
ILMN_2301722	2.60095	7.57318	6.0624	0.000765257	0.0210315	-0.247855	PDE8B
ILMN_1811515	2.59604	7.09504	5.42146	0.00139881	0.0303767	-0.905443	DLG3
ILMN_1671043	2.59361	4.14522	3.67894	0.0095068	0.086021	-2.99114	LOC646396
ILMN_2113728	-2.58981	4.46786	-2.27744	0.0610098	0.239398	-4.95341	FLJ31568
ILMN_1773346	-2.58757	1.54054	-1.42081	0.202983	0.461131	-6.1193	LOC340947
ILMN_1739238	-2.58653	6.86147	-9.75501	4.98e-05	0.0046587	2.677	L1CAM
ILMN_2054297	-2.5818	11.3927	-4.75228	0.00277449	0.0432525	-1.65292	PTGS2
ILMN_1713838	2.57778	4.20189	3.26766	0.0159601	0.115315	-3.5481	LOC642889
ILMN_1807652	-2.5757	9.42259	-6.59778	0.000478989	0.0163647	0.261392	STRA6
ILMN_1715674	2.57288	10.6191	11.3372	2.02e-05	0.00299185	3.60381	ITPK1
ILMN_1794950	2.5692	4.55765	2.38074	0.0527917	0.220764	-4.80544	RGAG1
ILMN_1717094	2.56728	8.19662	15.7172	2.76e-06	0.00128488	5.53736	LOC286334
ILMN_1785202	2.56582	9.83591	7.36346	0.000257449	0.0118389	0.932712	STAT4
ILMN_1662932	2.56225	11.1442	8.58349	0.000106	0.00731184	1.88206	LCP1
ILMN_1812384	2.56156	6.04318	10.8764	2.6e-05	0.0033693	3.34933	NR3C1
ILMN_2066534	-2.56117	5.49478	-3.14404	0.0187412	0.125645	-3.71962	TMEM74
ILMN_1685496	2.5539	5.93359	7.84946	0.000178308	0.00957992	1.32736	RGS7
ILMN_1692261	2.55276	6.13373	7.32759	0.000264732	0.0119145	0.902655	EPHB1
ILMN_1729288	-2.55266	7.8534	-8.24851	0.000133738	0.0083727	1.63479	C1QTNF6
ILMN_1747650	-2.55138	8.21257	-5.18121	0.00177656	0.034352	-1.16638	BMP6
ILMN_1751561	-2.54459	4.40154	-1.90717	0.102866	0.319759	-5.47644	CAMK1D
ILMN_1672162	2.54002	1.31077	1.69421	0.138863	0.375698	-5.76672	LOC646400
ILMN_1762091	2.53663	4.82663	4.08803	0.00582562	0.0654044	-2.46068	C14orf161
ILMN_2414533	2.53581	6.47821	13.5354	6.9e-06	0.00172909	4.67153	ARMCX6
ILMN_1756755	2.53565	4.91665	3.24026	0.0165354	0.117388	-3.58597	LRRN6A
ILMN_1684346	2.53252	5.98767	2.73735	0.0322663	0.167502	-4.29428	TNFAIP8L1
ILMN_1807492	2.5325	4.4007	6.15413	0.000704693	0.0202006	-0.158116	LOC649426
ILMN_1729251	-2.52643	6.70366	-9.0178	7.93e-05	0.00612716	2.18891	MYH4
ILMN_1665007	2.52242	2.10736	4.94568	0.00226227	0.038614	-1.4302	LOC642155
ILMN_1685781	2.52135	7.85697	14.7629	4.05e-06	0.00142116	5.17917	C14orf142
ILMN_1720162	2.51668	2.90182	2.65922	0.0359013	0.177982	-4.406	LOC339951
ILMN_1660403	-2.51614	3.21651	-3.56917	0.0108893	0.0926967	-3.13759	Gcom1
ILMN_1726388	2.51493	8.08827	5.66805	0.00110272	0.0264228	-0.645963	ACBD7
ILMN_1688666	2.51342	4.07003	2.70307	0.0338106	0.171898	-4.34326	HIST1H2BH
ILMN_1791250	2.51275	4.22014	5.88175	0.000902653	0.0233203	-0.42771	EDA
ILMN_1734010	2.51055	2.02185	1.28745	0.243266	0.510252	-6.27998	C10orf118
ILMN_1735192	2.51026	3.96066	2.66948	0.0354	0.176738	-4.39131	COLEC11
ILMN_2216637	2.50495	8.18491	6.4458	0.000545459	0.0177173	0.120336	STK32B
ILMN_1769615	2.49916	9.41681	10.4064	3.39e-05	0.0037558	3.07712	FLRT2
ILMN_2367165	-2.49907	7.63602	-2.84017	0.0280681	0.155124	-4.14775	ABTB1
ILMN_1758272	2.49293	5.79448	4.47182	0.00376519	0.0511516	-1.98583	MYPN
ILMN_1808379	-2.48972	6.83993	-4.40338	0.00406345	0.0532432	-2.06887	PLCD4
ILMN_1732921	2.48938	6.24037	9.18696	7.11e-05	0.00594646	2.30442	ITGB8
ILMN_2367477	2.47264	3.47574	5.85534	0.000924996	0.0235167	-0.454356	FBXO25
ILMN_1695590	-2.4714	5.51921	-5.42892	0.00138863	0.0303395	-0.897471	ADRB2
ILMN_1754018	-2.46747	3.68617	-6.31392	0.00061175	0.0192187	-0.00428773	FRMPD4
ILMN_1812494	2.46586	10.6856	9.57167	5.58e-05	0.00506219	2.55926	GDA
ILMN_1784516	-2.45949	4.06277	-1.54283	0.17154	0.421214	-5.96533	TTC18
ILMN_1680856	2.45679	7.52855	11.8911	1.52e-05	0.00253289	3.89458	CXorf6
ILMN_1706505	2.45548	10.0219	8.50479	0.000111871	0.00755224	1.82482	COL5A1
ILMN_1763529	2.44926	7.82107	6.19481	0.00067959	0.0199425	-0.118651	LOC650254
ILMN_1799280	-2.44915	6.6894	-4.331	0.00440793	0.0560082	-2.15747	BDH
ILMN_1713401	2.43942	2.30238	1.31385	0.234769	0.499823	-6.24887	LOC646607
ILMN_1652166	2.43781	5.9795	7.02489	0.000336517	0.0137958	0.643698	GUCY1B2
ILMN_1684306	-2.43708	14.3904	-10.311	3.58e-05	0.00388529	3.02024	S100A4
ILMN_1799889	2.43609	4.17185	3.21372	0.0171142	0.119422	-3.62272	ATP6V0D2
ILMN_1767929	-2.43178	8.86829	-11.3879	1.97e-05	0.00296941	3.63107	LOC642252
ILMN_1737242	-2.431	2.96447	-2.8891	0.0262789	0.150788	-4.07828	C8G
ILMN_1702496	2.42859	5.24616	3.43011	0.012967	0.103303	-3.32546	LOC441461
ILMN_2087629	2.41978	6.65869	10.7511	2.79e-05	0.00345095	3.27803	NOL4
ILMN_2143427	2.41944	6.83157	3.37361	0.013932	0.10709	-3.40252	GLULD1
ILMN_1770653	-2.41806	9.8216	-8.2139	0.000137051	0.00837364	1.60869	MAL2
ILMN_1719797	2.418	2.57974	1.13065	0.299453	0.567394	-6.45677	MESDC2
ILMN_1779061	2.41741	5.63545	7.52831	0.000226794	0.0113962	1.06917	ST6GALNAC3
ILMN_1659950	-2.41424	2.41552	-8.96798	8.19e-05	0.00626798	2.15446	APC2
ILMN_1722863	2.41158	3.29268	1.89521	0.104619	0.322626	-5.49301	CCDC36
ILMN_2376194	2.41089	7.47579	9.03259	7.86e-05	0.00612716	2.19909	CAMK2B
ILMN_1667482	-2.409	1.67598	-2.39444	0.0517915	0.21815	-4.78579	LOC646003
ILMN_1685703	-2.40845	11.379	-13.5334	6.9e-06	0.00172909	4.67066	ACOX2
ILMN_1788019	-2.40771	5.65251	-6.76105	0.000417652	0.015477	0.40995	LAMA2
ILMN_1682008	-2.39971	5.86773	-2.59931	0.0389816	0.186523	-4.49184	TCF19
ILMN_1730567	2.39404	2.58497	2.41112	0.0505997	0.21559	-4.76186	OTUD6A
ILMN_1655545	-2.39149	6.38564	-5.62758	0.00114604	0.0268801	-0.687988	ZMYND12
ILMN_1712959	-2.38699	8.68425	-8.15699	0.000142706	0.00858538	1.56555	DUSP2
ILMN_1752813	2.3852	9.3937	9.21711	6.97e-05	0.00591528	2.32479	UGT1A6
ILMN_1664014	2.38502	4.33875	3.56543	0.0109401	0.0928743	-3.1426	STOX1
ILMN_2353633	-2.38385	4.69238	-2.89523	0.0260634	0.150106	-4.06958	EMR2
ILMN_1660691	-2.38253	10.7982	-9.03687	7.83e-05	0.00612716	2.20204	RAB31
ILMN_1788272	2.38034	3.49809	1.62022	0.154018	0.399039	-5.86474	LOC643935
ILMN_1659601	-2.37961	2.65103	-4.44373	0.00388454	0.0519511	-2.01982	CCL26
ILMN_1725031	-2.37755	2.10168	-2.24071	0.0642418	0.24617	-5.00591	LHFPL1
ILMN_1680569	-2.37491	2.22903	-1.77796	0.123439	0.352776	-5.65387	SSX5
ILMN_1679185	-2.37488	7.15552	-7.3379	0.000262616	0.0118881	0.911304	LEF1
ILMN_1747285	2.37371	2.99805	2.40437	0.0510785	0.216515	-4.77154	HFM1
ILMN_1661875	2.37052	7.98141	6.18266	0.000686982	0.0200181	-0.130421	ANK3
ILMN_2264011	-2.3688	3.69472	-3.81959	0.00801042	0.0775401	-2.806	GRAP
ILMN_1768940	-2.36872	7.4855	-4.44802	0.00386604	0.0518377	-2.01462	COL15A1
ILMN_2063168	-2.36858	11.7659	-8.1027	0.000148351	0.00858538	1.52413	MALL
ILMN_1705637	-2.36737	3.33232	-2.62316	0.0377231	0.183498	-4.45765	ACR
ILMN_1663534	2.36541	2.36246	2.11177	0.0770406	0.273337	-5.18936	LOC653081
ILMN_1784287	2.36451	9.69119	12.8535	9.45e-06	0.00201094	4.36393	TGFBR3
ILMN_1721513	-2.35899	1.82751	-0.990146	0.358641	0.622457	-6.60209	LOC648673
ILMN_1709937	-2.35898	6.71194	-10.5587	3.1e-05	0.00362397	3.16675	KCNN4
ILMN_2145116	-2.35666	8.95429	-6.04111	0.000780144	0.0212472	-0.268832	TMEM173
ILMN_1779228	-2.35606	10.4691	-9.92163	4.5e-05	0.00443606	2.78199	CDH2
ILMN_1678961	2.35522	7.11465	6.11425	0.000730327	0.0203953	-0.196999	FRMD4A
ILMN_1688184	-2.3528	6.66307	-5.82951	0.000947463	0.0237618	-0.480512	CSPG5
ILMN_1758523	-2.34963	8.66752	-10.6353	2.97e-05	0.00355023	3.21133	ABCA3
ILMN_1766925	2.34738	8.61083	6.84231	0.000390495	0.0150532	0.482764	CDH13
ILMN_2278539	2.34361	2.01403	2.19185	0.0688146	0.256292	-5.07559	WDR16
ILMN_1799560	-2.34303	2.00673	-2.28269	0.0605624	0.238668	-4.94591	LOC647406
ILMN_1677880	-2.33954	2.28796	-2.53649	0.0425126	0.195294	-4.58194	LOC255275
ILMN_1658983	2.33822	1.85782	2.50549	0.0443769	0.200361	-4.62642	LOC642662
ILMN_2319424	2.33302	8.86333	3.90808	0.00720332	0.0732935	-2.69098	GYG2
ILMN_1755873	-2.33261	3.40436	-1.97926	0.0929023	0.301136	-5.37602	EMR3
ILMN_1714988	2.33252	2.53171	1.24855	0.256279	0.524551	-6.32514	HOXD8
ILMN_2364521	2.33178	5.47025	3.17833	0.0179206	0.122701	-3.67187	AXL
ILMN_1779517	-2.33167	4.62826	-3.04521	0.0213429	0.134221	-3.85794	RASEF
ILMN_1711374	2.3255	3.45533	3.82278	0.00797965	0.0773409	-2.80183	ADAM11
ILMN_2407564	-2.32506	6.81645	-5.93969	0.000855747	0.0225589	-0.36957	GPR98
ILMN_1690621	-2.31959	8.26554	-7.49379	0.000232851	0.0115034	1.04082	MASS1
ILMN_1721813	2.31925	2.84963	1.07716	0.320969	0.586668	-6.51367	BTN2A3
ILMN_1720158	-2.31694	10.4229	-11.6194	1.74e-05	0.00279211	3.75394	ETS2
ILMN_1749540	2.31013	10.9956	5.32499	0.00153837	0.0315123	-1.00924	RBM20
ILMN_2150095	-2.30309	2.67279	-2.39252	0.0519307	0.21834	-4.78855	CES4
ILMN_2154115	2.30202	5.64262	4.11918	0.00561826	0.0639082	-2.42132	PSD4
ILMN_1670188	-2.29949	3.51565	-1.69928	0.13788	0.374234	-5.75995	TNFSF12-TNFSF13
ILMN_1804415	-2.29668	10.0829	-11.5593	1.8e-05	0.00281601	3.72233	LOC57228
ILMN_2110422	2.29582	6.80823	6.91275	0.000368578	0.0145663	0.545284	PKD1L1
ILMN_1658058	-2.29424	2.80628	-2.64165	0.0367769	0.18068	-4.43116	LOC338750
ILMN_1761733	2.29364	3.45418	1.40226	0.208201	0.467428	-6.14216	HLA-DMB
ILMN_1758077	-2.29118	2.98223	-2.77029	0.030853	0.163948	-4.24727	LOC644624
ILMN_1745764	-2.28388	6.16637	-8.60408	0.000104523	0.0072777	1.89695	FAM62C
ILMN_1690523	2.28384	10.2286	8.45058	0.000116131	0.00773893	1.78509	LRRC20
ILMN_2093188	2.28298	2.87148	6.74835	0.000422089	0.0155938	0.398499	USP43
ILMN_1719938	2.2804	3.59922	1.70222	0.137311	0.373443	-5.75601	FGF11
ILMN_1681515	-2.27739	7.29923	-9.67555	5.23e-05	0.00480405	2.62625	CRLF1
ILMN_1782748	-2.27137	6.60067	-8.26643	0.000132058	0.00836927	1.64826	FMNL1
ILMN_1772218	-2.26763	4.22921	-3.41559	0.0132079	0.104049	-3.34523	HLA-DPA1
ILMN_2407346	-2.2663	8.2796	-3.79414	0.00826069	0.0790288	-2.83928	LDHD
ILMN_1730660	2.26358	9.96316	5.51542	0.00127649	0.0287248	-0.805592	GALIG
ILMN_1664099	-2.26335	4.62128	-2.53664	0.0425033	0.195294	-4.58172	LOC645849
ILMN_1790984	2.26329	3.91594	5.04908	0.00203267	0.0367336	-1.31338	LOC642373
ILMN_1769388	2.26144	6.20257	4.68009	0.00299812	0.0451084	-1.73748	GJB2
ILMN_2116299	-2.26026	5.13202	-3.05714	0.0210089	0.133273	-3.84118	GRRP1
ILMN_1811238	2.25861	11.666	5.00385	0.00212971	0.0375878	-1.36429	HAK
ILMN_1753139	-2.25604	8.19315	-8.0039	0.000159295	0.00883183	1.44806	LOC124220
ILMN_1752046	-2.254	12.4671	-10.5923	3.05e-05	0.00358235	3.18639	LNK
ILMN_1663173	2.25175	3.81829	1.4871	0.185297	0.438449	-6.03641	LOC442582
ILMN_1691127	-2.2491	7.23693	-6.7324	0.000427736	0.0157008	0.384099	VTN
ILMN_1768567	-2.24695	3.34137	-2.26738	0.0618778	0.241195	-4.96779	OR10S1
ILMN_1736713	2.24625	2.2806	1.84862	0.111732	0.334126	-5.55728	SPIN2
ILMN_2384237	-2.24431	6.06424	-5.69518	0.00107473	0.0258319	-0.617923	STAP2
ILMN_1785285	-2.24333	2.02741	-1.99402	0.0909839	0.298569	-5.35534	C13orf6
ILMN_1781742	2.24188	7.70362	6.30757	0.000615166	0.0192187	-0.0103404	RP1-32F7.2
ILMN_2139761	2.23983	11.5697	9.22052	6.96e-05	0.00591528	2.32709	DKFZP686A01247
ILMN_1790778	2.23819	8.64978	3.81815	0.00802441	0.077581	-2.80788	PNMA2
ILMN_1653028	2.23568	9.08404	13.6146	6.66e-06	0.00172909	4.70603	COL4A1
ILMN_1682599	-2.23534	6.60501	-6.7347	0.000426915	0.0157008	0.386181	GPRC5A
ILMN_1779043	2.23466	7.29875	8.286	0.000130252	0.00831032	1.66294	CACNG6
ILMN_1655191	2.23374	8.59776	8.95309	8.28e-05	0.00626798	2.14413	CASZ1
ILMN_1745141	-2.23322	3.0086	-3.41767	0.0131731	0.103985	-3.3424	MBL1P1
ILMN_2149226	2.23216	13.1277	13.0097	8.78e-06	0.00198912	4.43611	CAV1
ILMN_1710684	-2.23188	3.57011	-1.60142	0.158113	0.404278	-5.88937	MIPOL1
ILMN_1718687	-2.2318	6.1035	-5.47474	0.0013279	0.0294998	-0.848672	TPPP
ILMN_1699275	2.23096	8.42244	6.58392	0.00048465	0.0164305	0.248645	FLJ14712
ILMN_1689088	-2.22835	5.69866	-1.85259	0.111109	0.333044	-5.55183	COLEC12
ILMN_1717393	2.22757	9.55146	9.72268	5.08e-05	0.00472315	2.6564	PTCHD1
ILMN_1675172	-2.22089	3.91105	-2.557	0.0413242	0.192338	-4.55252	RGS9BP
ILMN_1683809	-2.21934	4.4254	-7.82869	0.000181057	0.0096629	1.31096	MGC40168
ILMN_1756937	-2.21926	9.96443	-12.5241	1.11e-05	0.0021761	4.20814	ST8SIA4
ILMN_1655864	2.21922	8.38302	5.88529	0.000899708	0.0233139	-0.42415	LOC653853
ILMN_1749636	-2.21813	8.20967	-7.41681	0.000247038	0.0117301	0.977169	FLJ13236
ILMN_2381197	2.21567	10.5309	5.70008	0.00106977	0.0257923	-0.612871	RNF19
ILMN_2412822	-2.21262	4.00254	-1.56644	0.166005	0.413615	-5.93487	SCN3B
ILMN_1732775	-2.2123	4.66363	-6.59246	0.000481152	0.0163647	0.256505	LOC646082
ILMN_1801205	2.21121	6.82824	5.4015	0.00142647	0.0307195	-0.926812	GPNMB
ILMN_1795119	-2.21018	5.35023	-6.12425	0.000723801	0.0202733	-0.187231	MYH3
ILMN_1740818	2.20903	8.80162	6.76544	0.00041613	0.0154628	0.413904	FLJ40722
ILMN_2130218	2.20669	3.31678	2.96848	0.0236314	0.142048	-3.96597	PAK3
ILMN_1656194	-2.20474	3.852	-2.04066	0.0851798	0.288641	-5.28982	TSPAN10
ILMN_1668891	2.20078	1.38593	3.19378	0.0175635	0.120926	-3.6504	LOC642891
ILMN_1766573	2.20022	7.51234	8.11391	0.000147165	0.00858538	1.5327	TERC
ILMN_1800575	2.19593	2.30858	2.26728	0.061887	0.241195	-4.96794	LOC649260
ILMN_1791226	2.19563	8.96024	13.1094	8.38e-06	0.00195831	4.48166	NXN
ILMN_2118663	2.19403	4.5909	3.90971	0.00718931	0.0732812	-2.68887	ERV3
ILMN_1683263	-2.19237	11.4234	-8.85393	8.84e-05	0.0065203	2.07489	TSPAN8
ILMN_1786597	-2.19152	2.06994	-2.01983	0.0877239	0.293352	-5.31911	LOC653533
ILMN_1674665	2.19044	6.62961	6.27613	0.000632401	0.019313	-0.0403811	CPNE2
ILMN_1754562	2.18892	5.62208	4.78317	0.00268457	0.0427601	-1.61697	ARHGEF17
ILMN_1703967	-2.18748	1.41527	-1.76238	0.126177	0.356339	-5.67501	LOC653136
ILMN_1759772	-2.1872	4.5233	-4.62016	0.0031992	0.0468677	-1.80827	LRRC56
ILMN_1794621	-2.18667	2.6292	-1.55201	0.169368	0.41769	-5.95351	DKFZp761O2018
ILMN_1787266	2.18555	5.30381	2.80795	0.0293173	0.158998	-4.1936	SPINK1
ILMN_1811593	2.18434	3.78495	2.25883	0.0626263	0.242778	-4.98002	NPAL1
ILMN_1671777	2.18156	8.24364	8.07059	0.000151811	0.00866606	1.4995	FGF13
ILMN_1667715	-2.17838	3.707	-2.0752	0.0811225	0.280845	-5.24109	LOC645176
ILMN_1662963	2.17475	4.03975	1.86643	0.108959	0.329453	-5.53277	PSD2
ILMN_1705814	2.1744	12.3096	7.06759	0.000325155	0.0134991	0.680814	LOC144501
ILMN_1672526	2.17335	5.02171	2.07293	0.0813833	0.281371	-5.2443	LOC389834
ILMN_1652409	2.17219	10.7774	6.30926	0.000614255	0.0192187	-0.00872931	SPATA7
ILMN_2312106	2.17184	2.30099	1.77714	0.123581	0.352922	-5.65498	PRAMEF10
ILMN_1671557	-2.17165	7.07497	-2.95692	0.0239984	0.142999	-3.9823	PHLDA2
ILMN_1726352	-2.17133	7.53812	-11.8905	1.52e-05	0.00253289	3.89427	THSD4
ILMN_1716872	2.16891	7.1372	8.20908	0.00013752	0.00837364	1.60505	LOC653163
ILMN_1658483	-2.16686	10.7019	-3.8316	0.0078952	0.0769709	-2.79031	IL1A
ILMN_1667903	2.16221	3.33651	1.51901	0.177301	0.428408	-5.99586	LOC653043
ILMN_1656940	-2.16154	8.09192	-9.94811	4.43e-05	0.00441127	2.79851	ABLIM3
ILMN_1730549	-2.16068	4.4879	-2.19818	0.0682031	0.254687	-5.06656	LOC652734
ILMN_1721170	-2.16009	6.69133	-3.82884	0.00792152	0.0771066	-2.79392	GREB1
ILMN_1721876	-2.15897	10.6399	-7.52009	0.00022822	0.0114309	1.06243	TIMP2
ILMN_1735179	2.15881	6.28625	6.06234	0.0007653	0.0210315	-0.247916	LOC648434
ILMN_1779558	2.15775	10.948	8.9081	8.52e-05	0.00639424	2.11281	GAS6
ILMN_2344221	-2.15719	4.23322	-4.28005	0.00466992	0.0577175	-2.2203	LOC150084
ILMN_2338687	2.15588	5.99783	4.80654	0.00261871	0.0423109	-1.58987	PCDHA12
ILMN_1670379	2.15258	9.69508	10.3526	3.49e-05	0.00384671	3.0451	ANTXR1
ILMN_1712639	2.14848	8.53547	8.93229	8.39e-05	0.00632354	2.12967	AMID
ILMN_1795304	-2.14726	4.52036	-8.85396	8.84e-05	0.0065203	2.07491	LOC653560
ILMN_1718997	2.14718	1.15953	1.50041	0.181923	0.433771	-6.01955	LOC390956
ILMN_2406035	-2.14669	5.92598	-6.07208	0.000758593	0.0209682	-0.238333	LAMA3
ILMN_1662587	2.1451	8.48138	4.52771	0.00353973	0.0493813	-1.91854	C9orf111
ILMN_1745988	2.14464	5.16402	8.1377	0.000144684	0.00858538	1.55086	NUDT12
ILMN_1677038	-2.14292	7.48294	-4.24015	0.00488727	0.0589624	-2.26979	FLJ21986
ILMN_2214355	-2.14256	6.26797	-4.64036	0.00312978	0.046459	-1.78435	RAB30
ILMN_1674685	2.14233	3.75848	1.67582	0.142492	0.381265	-5.79125	LOC402538
ILMN_1677198	2.14164	6.38877	4.26742	0.00473753	0.0582235	-2.23594	C1R
ILMN_1657888	-2.13995	7.08326	-9.83886	4.73e-05	0.00453864	2.73007	SALL1
ILMN_1655904	-2.13719	6.18801	-6.24241	0.000651504	0.0194911	-0.0727436	ROR1
ILMN_1750912	2.13688	10.4502	7.35453	0.000259241	0.0118389	0.925241	STXBP6
ILMN_1726245	-2.13326	9.62343	-10.2402	3.73e-05	0.00402073	2.97762	TGFBR2
ILMN_1704785	-2.13283	7.7216	-7.90786	0.000170829	0.00930687	1.37325	C10orf125
ILMN_2117526	2.13166	3.3193	1.16665	0.285662	0.554158	-6.41747	DMGDH
ILMN_1789196	-2.13112	8.07894	-5.39229	0.00143944	0.0307431	-0.936693	TPM2
ILMN_2237252	-2.13082	7.18076	-6.77019	0.000414492	0.0154628	0.418178	LY6H
ILMN_1671107	2.12906	7.13065	9.10624	7.49e-05	0.00608161	2.24957	TCBA1
ILMN_1741502	-2.12876	5.62684	-8.29668	0.000129278	0.00829465	1.67093	SLC2A13
ILMN_1730229	2.12603	8.77171	4.55805	0.00342369	0.0484149	-1.88221	CGNL1
ILMN_1748150	-2.12461	3.57926	-6.60018	0.000478017	0.0163647	0.263595	SAMD7
ILMN_1687842	2.12428	2.26749	1.4423	0.197087	0.452947	-6.09264	LOC649034
ILMN_1809467	-2.12375	7.41694	-5.18282	0.00177366	0.034352	-1.16459	VAMP5
ILMN_1801043	-2.12115	7.88753	-3.39343	0.0135849	0.105856	-3.37544	GSN
ILMN_1736546	2.12008	8.87663	7.29469	0.00027162	0.0120155	0.87497	SLC16A14
ILMN_1772131	-2.11964	5.65836	-7.40927	0.000248479	0.0117488	0.970904	IL1R2
ILMN_1698407	-2.11951	2.0387	-1.78576	0.12209	0.351118	-5.64326	LOC650677
ILMN_1743358	2.11944	4.17482	4.05219	0.0060748	0.0673283	-2.50616	LOC648211
ILMN_1739813	2.11937	5.60014	3.29796	0.0153491	0.112784	-3.50633	HYAL1
ILMN_1808245	-2.11701	4.94197	-5.7807	0.000991623	0.0245308	-0.530168	RPESP
ILMN_1699382	-2.11637	2.08764	-3.08135	0.0203487	0.131319	-3.80723	LOC647500
ILMN_2174805	2.11364	6.16098	4.74312	0.00280179	0.0434012	-1.6636	CD300LG
ILMN_1775542	2.11093	5.06163	2.15081	0.0729115	0.264756	-5.13397	FAIM3
ILMN_1806022	-2.10988	8.25394	-13.2887	7.72e-06	0.00184365	4.56247	LOC647947
ILMN_2355486	2.10463	2.44194	3.03896	0.0215201	0.134898	-3.86671	FAM3B
ILMN_1654497	2.10341	11.1083	8.40731	0.000119666	0.00790393	1.7532	ATAD1
ILMN_1771334	2.10171	4.80727	4.52463	0.00355173	0.0494325	-1.92223	EML5
ILMN_1670452	-2.09865	6.77925	-10.4249	3.35e-05	0.00374292	3.08805	ANKRD20A3
ILMN_1760513	2.09553	3.63759	4.1332	0.00552757	0.0632769	-2.40364	MGC16186
ILMN_1664253	2.0955	1.57324	0.878779	0.411822	0.665178	-6.7072	LRRC30
ILMN_1773413	2.09507	5.29303	10.1278	3.98e-05	0.00412301	2.90935	DOCK9
ILMN_1798533	-2.09099	3.32982	-3.0644	0.0208085	0.132409	-3.83099	ZNF22
ILMN_1705522	2.08982	7.39228	3.96358	0.0067433	0.0710817	-2.61944	SPAG1
ILMN_1710000	-2.08721	2.95762	-1.53716	0.172895	0.422907	-5.97262	PEX11G
ILMN_1712066	2.08449	6.24812	8.2103	0.000137402	0.00837364	1.60597	EXPH5
ILMN_1810996	-2.08446	5.87438	-5.82797	0.000948819	0.0237618	-0.48207	COL24A1
ILMN_2357134	-2.08216	8.7385	-5.40904	0.00141595	0.0306451	-0.918732	SPHK1
ILMN_1706643	2.07865	4.6866	2.66448	0.0356435	0.177301	-4.39847	COL6A3
ILMN_1732154	-2.07653	6.86955	-7.63934	0.0002085	0.0105797	1.15955	BCAN
ILMN_1811397	-2.07024	3.71605	-1.95379	0.096307	0.30704	-5.41159	C16orf25
ILMN_1759330	2.06987	7.53808	3.50962	0.0117306	0.0966568	-3.21772	KIF1A
ILMN_1741356	2.06425	9.60521	3.84174	0.00779938	0.0764485	-2.7771	PRICKLE1
ILMN_1754158	2.0632	6.10993	3.41298	0.0132517	0.104235	-3.34879	C6orf185
ILMN_1794063	-2.06194	3.25529	-2.96723	0.0236705	0.142069	-3.96773	ANKRD27
ILMN_1679450	2.06069	3.72421	1.63613	0.150632	0.39388	-5.84381	LOC645001
ILMN_1729831	-2.05939	7.60111	-4.29123	0.00461101	0.0573679	-2.20649	LOC388814
ILMN_1701134	2.05664	10.6441	9.38803	6.25e-05	0.00548584	2.43896	PTEN
ILMN_1767900	-2.05592	4.26476	-2.57492	0.0403143	0.1898	-4.52681	LGI2
ILMN_1774077	-2.04936	9.50403	-7.13338	0.000308496	0.013086	0.73762	GBP2
ILMN_1743208	2.04909	8.74538	7.46809	0.000237482	0.0115592	1.01963	NEDD1
ILMN_1787548	2.04774	4.69936	5.11817	0.00189391	0.0353022	-1.2362	HSPG2
ILMN_1785650	-2.04465	5.85611	-8.64783	0.000101463	0.00716095	1.92847	OR11L1
ILMN_1717799	-2.04364	7.69605	-10.8573	2.63e-05	0.0033693	3.33849	PRKCE
ILMN_1784737	2.04265	3.16641	4.41539	0.00400926	0.0528903	-2.05425	EDG6
ILMN_1799467	-2.04227	7.93353	-7.34822	0.000260515	0.0118622	0.919956	SAMD9L
ILMN_1813746	-2.04136	8.13574	-2.85824	0.0273929	0.153378	-4.12209	CORO2A
ILMN_1798043	-2.04118	1.3002	-2.98913	0.0229903	0.140032	-3.93683	LOC339674
ILMN_1719753	2.03996	3.59697	5.26248	0.00163719	0.0328432	-1.0772	VGLL1
ILMN_1652638	2.03977	7.22906	8.40168	0.000120134	0.00790393	1.74904	LRRC58
ILMN_1739241	-2.03928	6.34673	-1.24354	0.258	0.526478	-6.3309	CHAC1
ILMN_1736412	-2.03819	6.05001	-2.56524	0.0408564	0.190963	-4.54069	AMHR2
ILMN_1691376	-2.03709	8.56084	-10.4912	3.23e-05	0.00371004	3.12723	JAG1
ILMN_1770467	-2.03612	3.31122	-1.28697	0.243424	0.510252	-6.28054	GAGE7
ILMN_1786259	-2.03451	4.21858	-2.52083	0.0434436	0.197757	-4.6044	LRRC59
ILMN_1717727	-2.03414	6.75576	-5.65636	0.00111504	0.0264889	-0.658079	LOC284293
ILMN_2135756	2.03227	7.27867	5.36	0.00148598	0.0311374	-0.971419	HSF2BP
ILMN_1653057	-2.0313	6.21479	-6.90303	0.000371519	0.0146191	0.536684	LOC221981
ILMN_1806754	-2.02971	7.03813	-6.74629	0.000422811	0.0155938	0.396647	GLDC
ILMN_1778456	2.0293	3.68973	5.17133	0.00179439	0.0345849	-1.17728	LOC648987
ILMN_1658868	2.0288	3.11931	2.57896	0.0400903	0.189575	-4.52102	LOC401914
ILMN_1699160	2.02778	6.38873	6.79431	0.000406286	0.0152741	0.439839	ITK
ILMN_1781077	2.02599	5.74412	4.95428	0.0022421	0.0385158	-1.42042	FLJ36090
ILMN_1724686	2.02532	11.594	4.50986	0.00361004	0.0497807	-1.93997	CLDN1
ILMN_1730085	-2.02488	2.24989	-1.72483	0.133019	0.366855	-5.72568	LCORL
ILMN_1664978	-2.02488	8.90747	-8.0858	0.000150161	0.00863535	1.51118	TJP2
ILMN_1771964	-2.02336	8.71977	-8.24661	0.000133917	0.0083727	1.63336	GSTA4
ILMN_1730995	-2.02174	6.25166	-6.60014	0.00047803	0.0163647	0.263565	KIAA1914
ILMN_1753910	2.02069	7.1231	5.852	0.000927869	0.0235167	-0.457736	CRISPLD1
ILMN_1676411	2.02028	4.27777	2.84734	0.0277981	0.154331	-4.13756	LOC641799
ILMN_2391976	2.01943	9.72982	5.06991	0.00198965	0.0364308	-1.29003	SLC45A4
ILMN_1732497	-2.01906	4.36731	-3.32185	0.0148853	0.111159	-3.47347	LOC253820
ILMN_1702164	-2.01769	2.91017	-8.85542	8.83e-05	0.0065203	2.07594	FLJ46358
ILMN_1781374	2.01727	10.1106	5.28406	0.00160229	0.0323942	-1.05368	TUFT1
ILMN_1671365	2.01649	5.54426	1.61565	0.155004	0.400524	-5.87074	PRODH
ILMN_2115125	2.01581	12.1481	2.94836	0.0242739	0.143934	-3.99438	CTGF
ILMN_1774027	-2.01365	5.67094	-2.32237	0.057284	0.231567	-4.88911	ZNF37A
ILMN_1751572	-2.00829	6.71617	-3.91246	0.0071658	0.0732478	-2.68532	TLE1
ILMN_1659462	-2.00666	9.2977	-9.00726	7.99e-05	0.006139	2.18163	DUSP23
ILMN_1677466	2.00642	7.6346	5.18845	0.00176361	0.0343457	-1.15839	DUSP6
ILMN_2233454	2.00528	8.78557	5.78011	0.000992165	0.0245308	-0.530764	SPTLC3
ILMN_1687971	-2.00506	3.48881	-0.879929	0.411244	0.664521	-6.70617	CAPN3
ILMN_1803277	-2.00442	10.858	-4.80833	0.00261373	0.0422964	-1.58779	MVP
ILMN_1773193	-2.00341	2.22232	-1.94642	0.097315	0.308684	-5.42187	LOC647946
ILMN_1710269	-2.00196	2.91855	-1.3142	0.234659	0.499665	-6.24846	TMC2
ILMN_1674183	-2.00125	2.30035	-2.98822	0.0230183	0.140032	-3.93812	MT1JP
ILMN_2351466	2.00093	7.43783	3.57774	0.0107737	0.0919647	-3.12609	HNT
ILMN_1707368	-2.00065	2.84851	-1.88005	0.106883	0.326011	-5.51397	OPRD1
ILMN_1803788	1.99961	9.05608	7.26437	0.000278148	0.0122346	0.849362	LGALS3
ILMN_1812461	-1.99833	8.67819	-4.94524	0.00226332	0.038614	-1.4307	WISP2
ILMN_1677439	1.99463	2.46631	1.95503	0.0961384	0.306644	-5.40986	GLS2
ILMN_1725139	-1.98974	7.50242	-4.64776	0.00310478	0.0463537	-1.7756	CA9
ILMN_1686387	-1.98933	6.01528	-4.13391	0.00552302	0.0632769	-2.40274	PYCRL
ILMN_1789040	1.98919	5.19689	4.38418	0.00415179	0.0539003	-2.09229	SLITRK5
ILMN_1815057	-1.98734	5.41169	-5.49551	0.00130136	0.0291577	-0.826646	PDGFRB
ILMN_1768161	-1.98728	2.36207	-1.05316	0.331024	0.595688	-6.53858	OR8H3
ILMN_1696110	1.98718	3.90837	2.77943	0.0304724	0.162656	-4.23423	TUBGCP3
ILMN_2352190	1.98683	9.85446	6.07111	0.000759257	0.0209682	-0.239285	CLIP2
ILMN_1667796	-1.98576	7.96496	-4.21351	0.00503865	0.0599044	-2.30297	HBA1
ILMN_1669928	-1.98527	3.46731	-2.73575	0.0323368	0.167644	-4.29657	ARHGEF16
ILMN_1716382	1.98518	10.9863	10.7306	2.82e-05	0.00345095	3.26626	LOC387882
ILMN_1658480	1.98454	1.93994	1.71692	0.134507	0.368905	-5.73632	LOC387911
ILMN_1784608	-1.97747	5.61782	-3.96942	0.00669677	0.0707791	-2.61193	CLEC2B
ILMN_1681983	-1.97732	11.2099	-7.18274	0.000296638	0.0127587	0.779933	RSPO3
ILMN_1789338	1.97562	6.56242	4.76778	0.00272894	0.0428436	-1.63486	SORBS3
ILMN_1760593	1.97468	10.6289	4.366	0.00423742	0.0546012	-2.11452	CRY1
ILMN_1657111	-1.97288	10.3442	-3.2061	0.0172845	0.119864	-3.6333	C14orf78
ILMN_1815812	-1.96908	7.1784	-4.35406	0.00429476	0.0551113	-2.12915	C16orf5
ILMN_1722788	-1.96885	3.40731	-4.87277	0.00244171	0.0405481	-1.5135	C1orf49
ILMN_1773017	-1.96598	4.98726	-2.91508	0.0253788	0.147753	-4.04146	C14orf73
ILMN_2215989	1.96474	3.43209	4.70717	0.00291193	0.0443269	-1.70566	NEFM
ILMN_1690121	-1.96462	2.64287	-2.56635	0.0407937	0.190859	-4.5391	P4HA3
ILMN_1761793	-1.96458	4.59038	-6.86092	0.000384564	0.0149652	0.499333	APOL1
ILMN_1720998	1.96418	13.1932	7.75229	0.0001916	0.00994975	1.25028	CA12
ILMN_1712914	1.9623	7.88082	6.67421	0.000449082	0.0161037	0.331313	SEMA6B
ILMN_1706845	1.9618	4.63116	1.60946	0.156349	0.402089	-5.87885	OPHN1
ILMN_1705066	-1.96168	6.98896	-4.45459	0.00383791	0.0516836	-2.00667	BTBD11
ILMN_1723042	1.9614	3.757	5.61137	0.00116392	0.0272172	-0.704875	CLDN3
ILMN_1756071	1.95861	12.9112	7.17214	0.000299138	0.0128307	0.770873	MFGE8
ILMN_1664096	-1.9581	5.75476	-4.85975	0.00247542	0.0409764	-1.52847	ZNF491
ILMN_1703408	1.95798	9.54853	8.52582	0.000110266	0.0074764	1.84017	FZD3
ILMN_1658926	-1.95778	10.8386	-7.13009	0.000309305	0.013086	0.734792	NOTCH3
ILMN_2197365	1.9576	11.8928	5.08407	0.00196101	0.0360338	-1.2742	RGS2
ILMN_2188264	1.95734	10.3135	2.82338	0.0287118	0.156534	-4.17164	CYR61
ILMN_1714349	1.95681	10.633	7.20557	0.000291328	0.0126429	0.799424	GLCE
ILMN_1675025	1.95584	3.57338	1.89251	0.105019	0.323537	-5.49675	H2BFM
ILMN_1731051	-1.95486	1.83288	-0.98396	0.361448	0.624924	-6.60818	RAD52
ILMN_1722929	-1.95444	1.42859	-1.18446	0.279039	0.547637	-6.39772	LOC641724
ILMN_1796976	-1.95358	2.75729	-1.47892	0.187401	0.441008	-6.04674	CARD12
ILMN_2098297	1.95192	7.16062	2.4964	0.0449399	0.201613	-4.63947	FLJ10324
ILMN_1698725	-1.95039	9.04145	-4.94516	0.00226349	0.038614	-1.43079	FRMD3
ILMN_1715864	-1.94921	8.08438	-4.69213	0.00295944	0.0447894	-1.72331	NHS
ILMN_1689251	1.94868	8.5859	7.7684	0.00018932	0.00989753	1.26312	SPG3A
ILMN_1785424	-1.94723	11.9647	-9.04287	7.8e-05	0.00612716	2.20617	ABLIM1
ILMN_1654324	-1.93645	7.25232	-5.66082	0.00111033	0.0264889	-0.653461	HEYL
ILMN_1693932	-1.93552	3.08764	-1.21261	0.268838	0.537711	-6.36614	LOC285733
ILMN_1759117	-1.93528	6.62345	-6.21245	0.000669024	0.0198796	-0.101606	XK
ILMN_1701557	1.93365	5.02622	5.28659	0.00159825	0.0323942	-1.05092	WBSCR17
ILMN_1737586	1.93358	10.9851	5.58591	0.00119265	0.0275489	-0.731473	LOC653994
ILMN_1685056	-1.93292	3.67418	-1.38306	0.213731	0.474764	-6.16566	FLRT1
ILMN_1815326	-1.9321	7.73978	-3.1396	0.0188505	0.125997	-3.72581	CCDC68
ILMN_1684060	1.93009	1.85252	1.08658	0.317087	0.583205	-6.50378	CXYorf2
ILMN_1695316	1.92863	10.5063	9.77085	4.93e-05	0.0046587	2.68706	SLC39A8
ILMN_1670899	1.92736	6.35051	9.99034	4.32e-05	0.00436302	2.82475	FBN2
ILMN_1771482	-1.92697	7.43643	-1.72012	0.133902	0.368178	-5.73201	KIAA1324
ILMN_2058782	-1.92638	7.24121	-8.6041	0.000104522	0.0072777	1.89696	IFI27
ILMN_1793949	-1.92635	3.77527	-1.72775	0.132474	0.36587	-5.72175	LOC646698
ILMN_2350634	1.92576	13.6034	10.5449	3.13e-05	0.00362508	3.15873	EFEMP1
ILMN_1746658	-1.92525	8.72727	-6.96069	0.000354465	0.0142216	0.587519	RORB
ILMN_1800468	-1.92337	5.33801	-2.90221	0.0258207	0.149407	-4.0597	KLKB1
ILMN_1752502	-1.92156	9.33117	-6.78266	0.000410228	0.0153484	0.429379	HKDC1
ILMN_2043109	1.92031	4.25342	2.50557	0.0443723	0.200361	-4.62631	TOP1P2
ILMN_1684413	1.91953	1.55746	1.03981	0.336727	0.600892	-6.55227	LOC654128
ILMN_1733462	1.91472	2.60699	2.55832	0.0412486	0.192143	-4.55062	HSD3B2
ILMN_1787897	1.9115	8.295	6.21147	0.000669608	0.0198796	-0.102555	CXCL1
ILMN_1746013	1.91055	13.0965	7.01432	0.0003394	0.0138317	0.634476	SPOCK
ILMN_1757631	-1.90909	9.41374	-6.18828	0.000683549	0.0199877	-0.12497	MGC3101
ILMN_1673640	1.90525	6.26612	6.71699	0.000433272	0.0157551	0.370163	LOC653745
ILMN_1722891	-1.90468	3.00451	-2.92208	0.0251421	0.146595	-4.03155	LOC643879
ILMN_1736682	-1.90307	3.17532	-5.21536	0.00171642	0.033907	-1.12879	SPSB4
ILMN_2181892	1.9027	10.6258	5.02581	0.00208195	0.0371927	-1.33953	BEX2
ILMN_1743103	-1.90182	9.73281	-5.3656	0.00147779	0.031076	-0.965385	SH3PXD2A
ILMN_1770612	-1.89949	5.21125	-2.9443	0.024406	0.144173	-4.00012	KRT15
ILMN_1777638	-1.8991	1.91286	-2.87011	0.0269584	0.152434	-4.10522	OR2A2
ILMN_1764228	1.89817	5.40278	3.65393	0.00980392	0.0874859	-3.02436	DAB2
ILMN_1805064	1.89671	7.4569	4.16485	0.00532885	0.0619784	-2.36385	LOC619383
ILMN_2262957	1.89667	4.38756	5.90549	0.000883091	0.0231227	-0.403837	WIPF1
ILMN_1729487	-1.89507	6.04775	-7.13273	0.000308657	0.013086	0.737057	GMPR
ILMN_1678757	-1.88726	12.302	-5.32352	0.00154061	0.0315165	-1.01083	BCYRN1
ILMN_1690547	1.88641	2.10933	1.98904	0.0916266	0.299753	-5.36232	LOC647181
ILMN_1660633	-1.88565	4.75825	-1.58258	0.162319	0.408681	-5.91393	CAMK2N2
ILMN_1731644	1.88523	7.2598	6.1476	0.000708817	0.0202006	-0.164465	SETDB2
ILMN_1788605	1.88488	1.20691	1.37969	0.214714	0.475519	-6.16976	LOC644623
ILMN_1703110	1.88477	8.17976	3.89716	0.00729791	0.0737246	-2.70512	KCNE4
ILMN_1764188	-1.88421	5.0111	-2.38914	0.0521761	0.219075	-4.7934	C9orf93
ILMN_1698766	-1.87967	2.07614	-1.24693	0.256836	0.525414	-6.32701	PYCARD
ILMN_2274586	1.87873	6.06841	2.63483	0.037123	0.181428	-4.44093	PKD1L2
ILMN_1812321	-1.87849	7.77255	-10.9311	2.52e-05	0.0033693	3.38013	C1orf117
ILMN_2389970	-1.87753	3.30625	-3.28218	0.015664	0.114025	-3.52807	TSPAN32
ILMN_1812669	-1.87505	2.50249	-4.21785	0.00501366	0.0597671	-2.29756	HTRA3
ILMN_2103761	1.87433	8.43381	6.40184	0.000566604	0.018177	0.0790244	TLE4
ILMN_1673769	1.87302	10.6433	7.87412	0.000175104	0.00944042	1.34678	KCNG1
ILMN_1651712	1.87258	3.27278	2.9668	0.0236842	0.142096	-3.96834	RBM11
ILMN_1772667	-1.87198	4.95161	-2.47792	0.0461076	0.204462	-4.66599	P2RY1
ILMN_1709659	-1.87183	5.25089	-3.14282	0.0187712	0.125683	-3.72132	TMEM151
ILMN_1745695	-1.87154	3.79731	-1.84743	0.11192	0.334446	-5.55892	FLJ30430
ILMN_1779252	-1.87135	7.56499	-2.927	0.0249773	0.146091	-4.0246	TRIM22
ILMN_1783707	1.87098	5.34283	5.40641	0.0014196	0.0306567	-0.921546	SPECC1
ILMN_2124241	1.87047	4.95763	4.30584	0.00453519	0.0570942	-2.18845	MUM1L1
ILMN_1718046	1.87036	5.1147	3.62298	0.0101858	0.0891516	-3.06559	ARNT2
ILMN_1676728	1.86938	5.97232	4.0298	0.00623652	0.0683376	-2.53468	EGFL9
ILMN_2155719	1.86854	9.20214	10.9534	2.49e-05	0.0033693	3.39267	NBPF10
ILMN_1715991	1.867	10.1634	5.42356	0.00139594	0.0303567	-0.903199	SDPR
ILMN_1653463	1.86622	3.83895	1.89156	0.105159	0.323799	-5.49806	SULT1C3
ILMN_1702124	1.86581	7.41226	5.22983	0.00169163	0.0336571	-1.1129	LNX2
ILMN_1697232	1.86471	4.66483	4.79917	0.00263928	0.0424818	-1.59841	LOC641953
ILMN_1770905	-1.86455	6.30132	-6.79437	0.000406266	0.0152741	0.439892	SHC3
ILMN_2376458	1.86394	11.0268	8.80373	9.14e-05	0.00659717	2.03955	CSF2RA
ILMN_1668249	-1.86348	7.1942	-8.2998	0.000128995	0.00829465	1.67327	FLJ12681
ILMN_2221046	1.86339	8.92937	5.41616	0.00140609	0.0304921	-0.911109	GM2A
ILMN_1736969	1.86277	2.13958	1.24393	0.257864	0.526269	-6.33045	SLITRK3
ILMN_1742782	-1.86247	7.02708	-9.4874	5.88e-05	0.0052617	2.50436	BAT4
ILMN_1783598	1.86088	6.2688	4.88655	0.00240662	0.0401803	-1.49771	CAB39L
ILMN_2397795	-1.85864	6.45713	-3.93248	0.0069969	0.0726695	-2.65947	FLJ30046
ILMN_1770473	1.85488	4.91515	4.10807	0.00569124	0.0643633	-2.43534	LOC647326
ILMN_1691119	-1.85228	5.05958	-6.25858	0.000642265	0.019364	-0.0572109	RNF122
ILMN_2115490	1.85079	9.10668	9.16698	7.2e-05	0.00594646	2.2909	NBPF20
ILMN_2371397	-1.85005	5.0843	-2.7697	0.0308776	0.164022	-4.24811	SLC25A45
ILMN_1703284	-1.8489	10.5549	-6.94043	0.000360353	0.0143836	0.569698	SPIRE2
ILMN_1748378	1.84743	2.94022	2.94596	0.024352	0.143934	-3.99778	NPHS2
ILMN_1795718	-1.84691	4.87182	-8.38666	0.000121396	0.00795324	1.73792	LOC647353
ILMN_1682775	1.84585	7.57255	6.35231	0.000591551	0.0187449	0.0322066	EDN1
ILMN_1684694	-1.84573	4.84654	-2.3384	0.0560121	0.228688	-4.86614	ANK1
ILMN_1690454	-1.84547	6.36277	-5.84959	0.000929944	0.0235167	-0.460171	C3orf54
ILMN_1802646	-1.84441	4.98764	-4.6158	0.00321441	0.0469964	-1.81344	EPHB6
ILMN_1802082	-1.84106	8.29796	-5.32903	0.00153222	0.0314376	-1.00487	PRDM8
ILMN_1787461	-1.83914	4.79862	-4.6321	0.00315795	0.0465655	-1.79412	RUNX3
ILMN_1700144	-1.83864	6.99452	-4.77702	0.00270221	0.0427601	-1.62412	ITGA10
ILMN_1657697	1.8369	6.07082	3.79522	0.00824989	0.0789741	-2.83787	SAR1A
ILMN_1657838	-1.83661	3.74535	-2.94596	0.024352	0.143934	-3.99778	JMJD5
ILMN_2304577	-1.83563	3.74926	-2.11452	0.0767417	0.272941	-5.18546	KCNK7
ILMN_1709674	-1.83506	7.22855	-10.2239	3.76e-05	0.00403114	2.96779	GFPT2
ILMN_1712236	1.83462	5.11328	4.54674	0.00346643	0.0487529	-1.89573	PPP1R3B
ILMN_1806165	-1.83407	8.11775	-1.29248	0.241627	0.50816	-6.27408	HSPA6
ILMN_1761896	-1.83357	2.62853	-2.16386	0.071583	0.261707	-5.11543	LOC654335
ILMN_1810684	1.83298	2.94494	2.04363	0.0848232	0.288214	-5.28564	TINAG
ILMN_1702009	1.83136	4.89372	5.15476	0.00182475	0.0349204	-1.19559	SV2A
ILMN_1746515	1.83108	7.11611	2.6413	0.0367947	0.18068	-4.43166	DNTT
ILMN_1745841	1.82954	2.79261	1.76952	0.124915	0.35445	-5.66533	KIAA0492
ILMN_1684368	1.82889	4.78985	3.10134	0.0198206	0.12969	-3.77926	MST150
ILMN_1673409	1.82726	6.86248	2.601	0.0388909	0.186319	-4.48941	MGC16121
ILMN_1748027	-1.82706	5.92989	-6.14512	0.000710395	0.0202006	-0.166884	PGAM5
ILMN_1694917	-1.82706	5.0622	-3.8391	0.00782424	0.0765459	-2.78054	SERPINB11
ILMN_2298160	1.82691	2.77197	4.47175	0.00376546	0.0511516	-1.9859	OTUD7A
ILMN_1659273	1.82592	10.7657	8.31732	0.000127419	0.00824349	1.68637	LOC441408
ILMN_1798975	1.82375	9.69864	4.33421	0.00439195	0.0559424	-2.15351	EGFR
ILMN_1740426	-1.82357	5.12862	-2.88597	0.0263896	0.151088	-4.08272	RASD1
ILMN_1660741	-1.82067	2.91585	-3.17675	0.0179575	0.122831	-3.67407	ATP2B3
ILMN_1756685	-1.82065	7.81537	-3.82586	0.0079501	0.0772473	-2.79781	DEPDC6
ILMN_1759493	-1.81958	2.28584	-1.11084	0.307278	0.574556	-6.47806	LOC653107
ILMN_1712597	1.81876	3.2391	2.13459	0.0745992	0.268685	-5.157	LOC200726
ILMN_1790106	1.81741	2.15616	0.942102	0.380893	0.641794	-6.64859	PLP1
ILMN_1688228	1.81466	4.8869	4.8433	0.00251875	0.0414286	-1.5474	LOC145837
ILMN_2154157	1.81376	7.42454	5.72612	0.00104379	0.0253853	-0.586063	CHRNA3
ILMN_1770290	1.81233	10.3569	6.14458	0.00071074	0.0202006	-0.167413	CNN2
ILMN_1779147	1.812	10.1188	6.12603	0.000722647	0.0202733	-0.185494	ENC1
ILMN_1675165	-1.81144	2.64369	-1.97802	0.093065	0.301258	-5.37775	LOC400708
ILMN_1709570	1.80931	2.24203	2.88689	0.0263572	0.150958	-4.08142	LOC653093
ILMN_1779663	1.8084	9.60727	5.02415	0.00208553	0.0371927	-1.34141	CXorf34
ILMN_1694817	-1.80639	2.96819	-1.80536	0.118764	0.345392	-5.61656	TRH
ILMN_2246548	1.80514	3.80173	3.35355	0.0142934	0.108687	-3.42998	FLJ46109
ILMN_1674297	-1.80418	3.79952	-1.88654	0.105907	0.324747	-5.505	HCFC2
ILMN_1713867	1.80417	5.20359	1.99938	0.0902965	0.297419	-5.34782	PMFBP1
ILMN_1705224	-1.80341	5.53137	-10.4666	3.27e-05	0.00372807	3.11271	TMEM110
ILMN_1799744	1.80276	13.8948	8.02342	0.000157062	0.00883183	1.46315	GALC
ILMN_1738147	-1.8004	8.14713	-6.31047	0.0006136	0.0192187	-0.00757024	NES
ILMN_1811167	-1.79936	3.986	-2.2163	0.0664852	0.250501	-5.04073	CCDC27
ILMN_2199768	1.79478	11.4726	8.1094	0.000147641	0.00858538	1.52925	SLITRK4
ILMN_1727756	-1.79446	2.21577	-2.07693	0.0809254	0.280353	-5.23866	IDI2
ILMN_1733103	1.79317	7.02092	2.92377	0.0250852	0.146435	-4.02916	LOC285908
ILMN_1691757	1.79128	3.78614	2.04174	0.0850503	0.28857	-5.2883	DKFZP586P0123
ILMN_1666545	-1.79124	6.71628	-7.08696	0.000320147	0.0133627	0.697582	GCNT1
ILMN_1699674	-1.79117	5.46541	-4.16152	0.00534937	0.0621239	-2.36802	ZNF703
ILMN_2118201	-1.79056	3.53186	-1.35894	0.220861	0.483507	-6.19491	SPAG11A
ILMN_2393497	1.78902	9.36738	6.01365	0.000799843	0.0215591	-0.295985	ATXN3
ILMN_2230566	1.78312	10.2647	5.54785	0.00123712	0.0282333	-0.771405	RAB40B
ILMN_1699071	1.78295	2.90357	2.03285	0.0861256	0.290333	-5.30082	C21orf7
ILMN_1764709	1.78287	6.25532	3.37711	0.0138701	0.106773	-3.39774	MAFB
ILMN_1678493	1.78246	10.6716	8.79699	9.18e-05	0.00659717	2.03478	CHN1
ILMN_1682727	1.782	5.28873	2.54723	0.0418857	0.193848	-4.56653	JAZF1
ILMN_1662470	1.78102	10.2048	10.4444	3.31e-05	0.00372807	3.09959	C10orf35
ILMN_1732410	1.78001	8.58365	4.77675	0.00270299	0.0427601	-1.62443	SLC16A9
ILMN_1764369	-1.77953	6.96198	-3.22915	0.0167749	0.117918	-3.60134	LOC652342
ILMN_1724367	1.7795	7.20197	4.55915	0.00341956	0.0484006	-1.88089	NDUFB1
ILMN_1751393	-1.77714	4.10086	-1.33875	0.226996	0.490163	-6.2192	ZNF684
ILMN_1655990	1.77662	12.9523	5.43843	0.00137576	0.0302142	-0.887313	CDK5RAP2
ILMN_1668554	-1.77662	2.84699	-3.12838	0.0191293	0.127313	-3.74146	LOC642772
ILMN_2362902	-1.7766	6.09347	-6.66474	0.000452669	0.0161757	0.322687	RASSF5
ILMN_1739914	1.77605	8.54877	10.6112	3.01e-05	0.00357149	3.19732	ZNF618
ILMN_1695369	1.77544	3.94282	1.87646	0.107426	0.326516	-5.51893	LOC389072
ILMN_1806841	-1.77346	2.04757	-1.25859	0.252865	0.520884	-6.31357	ADAM32
ILMN_1812799	1.77263	4.46224	2.49803	0.0448389	0.201523	-4.63714	DSG4
ILMN_1711049	1.77249	5.23038	2.34083	0.0558222	0.228203	-4.86266	CACNA2D2
ILMN_1733519	1.77248	12.0789	6.60162	0.000477433	0.0163647	0.264922	HMGB3
ILMN_1733616	-1.77071	5.14266	-3.62492	0.0101615	0.0890892	-3.06301	TFEB
ILMN_1702530	-1.77066	2.90067	-1.0886	0.316262	0.582489	-6.50165	LOC652179
ILMN_2056074	-1.76824	3.17941	-5.66082	0.00111032	0.0264889	-0.653452	RGPD2
ILMN_2096719	-1.76569	6.15795	-2.76253	0.0311797	0.16493	-4.25833	GRK5
ILMN_1771308	1.76469	3.76448	3.7755	0.00844951	0.07971	-2.86373	BAAT
ILMN_1686498	1.76454	2.19969	0.786784	0.46001	0.704396	-6.78659	LOC650975
ILMN_2214678	-1.76373	7.99923	-3.91062	0.00718156	0.0732812	-2.6877	MXD1
ILMN_1811181	1.76315	11.2293	6.26018	0.000641358	0.019364	-0.055674	MGC21881
ILMN_1733318	1.76146	5.23495	5.38485	0.00145001	0.0308044	-0.944675	TEX9
ILMN_1662795	1.75906	10.6529	7.09238	0.00031876	0.0133406	0.702274	CA2
ILMN_1773059	1.75872	3.63354	3.23994	0.0165421	0.117388	-3.5864	GPR124
ILMN_1759186	-1.75671	4.57507	-3.1028	0.0197825	0.129687	-3.77721	MGC16291
ILMN_1769201	-1.75536	6.8604	-3.68899	0.00939022	0.0855645	-2.97781	ELF3
ILMN_1723058	1.75459	6.87537	5.91718	0.000873637	0.0229138	-0.392111	RSN
ILMN_1734596	1.75419	6.94022	3.22417	0.0168836	0.118557	-3.60824	MTAC2D1
ILMN_1652464	1.75353	3.86208	1.62184	0.153671	0.398716	-5.86262	LOC112714
ILMN_1661566	1.75283	4.59669	6.0117	0.000801257	0.0215591	-0.297908	LOC649516
ILMN_1655365	1.75195	3.17662	1.00212	0.353255	0.616638	-6.59024	LOC643597
ILMN_1697220	-1.75097	7.00226	-5.86962	0.000912842	0.0234688	-0.439943	NT5E
ILMN_1724533	-1.74943	7.2416	-3.40025	0.0134677	0.10539	-3.36614	LY96
ILMN_1802573	1.74849	2.12735	3.46894	0.0123463	0.0993561	-3.27274	LOC652871
ILMN_1716488	-1.74822	10.4542	-5.02834	0.00207654	0.0371884	-1.33669	PACS1
ILMN_1807981	-1.7447	5.84754	-5.31059	0.00156052	0.0317163	-1.02484	SIGIRR
ILMN_1744403	-1.74406	9.14829	-7.29692	0.000271146	0.0120155	0.876851	CSEN
ILMN_1781700	-1.74274	8.0285	-4.62005	0.00319958	0.0468677	-1.8084	IL18R1
ILMN_1653567	-1.74266	2.74824	-1.77068	0.12471	0.354129	-5.66375	LOC196120
ILMN_1743246	-1.74072	3.33688	-1.87639	0.107437	0.326516	-5.51903	LOC644929
ILMN_1689585	1.74064	7.71689	3.32613	0.0148039	0.110669	-3.46759	C20orf194
ILMN_1673630	-1.7406	2.41745	-2.80463	0.0294495	0.159381	-4.19833	LOC649540
ILMN_1657234	1.73491	10.3168	2.96475	0.0237491	0.142265	-3.97124	CCL20
ILMN_1770635	1.73379	6.09119	4.59032	0.00330491	0.0475143	-1.84371	SOX2
ILMN_1652237	-1.73288	10.7555	-5.15841	0.00181802	0.0348759	-1.19156	CBR3
ILMN_1678212	-1.73007	2.13471	-1.21343	0.268546	0.537541	-6.36521	TMCC1
ILMN_1727689	-1.72947	10.2059	-6.56956	0.0004906	0.016524	0.235405	TNFAIP2
ILMN_1735220	1.72705	11.7307	7.49134	0.000233288	0.0115034	1.0388	CAV2
ILMN_1752199	-1.72642	6.89568	-4.38242	0.00416	0.0539257	-2.09444	LHPP
ILMN_1696738	-1.72396	2.13747	-2.04351	0.0848376	0.288214	-5.28581	KRTAP9-4
ILMN_1773121	-1.72261	3.44696	-1.43108	0.200146	0.457071	-6.10659	LOC644424
ILMN_1677137	-1.7214	2.59165	-1.06325	0.326767	0.592288	-6.52816	C20orf95
ILMN_1809813	-1.72114	4.50975	-1.05795	0.328996	0.59388	-6.53364	PGF
ILMN_1667239	-1.72056	10.0558	-4.23755	0.00490184	0.0590922	-2.27303	INPP1
ILMN_1657996	-1.72022	4.98408	-3.29959	0.0153169	0.112784	-3.50408	LOC642035
ILMN_2413956	1.71795	2.8927	2.16936	0.0710298	0.260975	-5.1076	IGF2
ILMN_1725471	-1.71653	10.007	-3.90833	0.00720117	0.0732935	-2.69066	GK
ILMN_1746085	1.71632	10.7211	7.42891	0.000244745	0.0117105	0.987209	IGFBP3
ILMN_1688071	-1.71612	6.33392	-5.6024	0.00117396	0.0273695	-0.714242	NAT1
ILMN_1805543	-1.71497	7.41008	-7.40247	0.000249788	0.0117488	0.965246	ADAMTS9
ILMN_2410929	1.71326	12.611	8.22595	0.000135887	0.0083727	1.61779	PAPSS2
ILMN_1677609	1.71295	2.45909	1.92165	0.100783	0.316002	-5.45634	LOC646731
ILMN_1775883	1.71243	2.87526	3.3961	0.0135389	0.105744	-3.3718	IVL
ILMN_1731941	1.71217	7.29962	8.83408	8.95e-05	0.00655746	2.06094	APOM
ILMN_1692335	-1.7096	5.999	-4.04197	0.00614802	0.0677985	-2.51917	ELK3
ILMN_2087646	-1.70949	7.17035	-6.52956	0.000507613	0.0168412	0.198411	HLX1
ILMN_1656045	1.70859	4.06308	1.98181	0.0925674	0.300664	-5.37244	BRUNOL6
ILMN_1752843	1.70858	4.98518	5.72518	0.00104471	0.0253853	-0.587027	GRM4
ILMN_1727099	1.70715	4.15801	2.16683	0.0712837	0.261475	-5.1112	FLJ37201
ILMN_1688833	-1.70666	2.55433	-3.23251	0.0167022	0.117826	-3.59669	HSFY1
ILMN_1665998	1.706	2.19299	1.9679	0.0944055	0.303593	-5.39189	HS3ST4
ILMN_1736285	-1.70564	3.47861	-0.886778	0.407814	0.661457	-6.69997	RFT1
ILMN_1796281	-1.70552	2.62671	-2.81965	0.0288569	0.157104	-4.17694	MYF5
ILMN_1814773	-1.70516	3.13005	-2.06282	0.0825538	0.283364	-5.25857	SH3BP5
ILMN_1656560	-1.70448	7.96248	-6.56606	0.000492064	0.0165374	0.232173	DKFZP564O0823
ILMN_1708529	-1.70415	3.96364	-4.43362	0.00392852	0.0522485	-2.03209	PAPPA2
ILMN_1664320	-1.70406	5.13756	-6.65403	0.000456765	0.0161757	0.312921	SLC14A2
ILMN_1771049	-1.70218	2.07158	-1.17772	0.28153	0.550059	-6.40522	LOC646573
ILMN_1728117	-1.70207	4.95605	-4.25543	0.00480274	0.0585586	-2.25081	TITF1
ILMN_1711910	-1.70171	3.11543	-2.65133	0.0362918	0.17906	-4.4173	DKFZp781N1041
ILMN_1730816	1.70094	7.91438	2.59693	0.0391092	0.186873	-4.49524	GPR162
ILMN_1721102	1.6999	5.61152	4.96963	0.00220661	0.0384237	-1.40301	LOC255326
ILMN_1740586	-1.69984	2.92651	-2.94027	0.024538	0.144483	-4.00583	PLA2G2A
ILMN_1797744	-1.69948	4.75568	-3.49939	0.0118822	0.0975129	-3.23154	CGI-38
ILMN_1695562	1.69872	2.68062	2.33137	0.0565663	0.230284	-4.87621	FLJ11292
ILMN_1760412	1.69732	5.21794	3.99774	0.00647634	0.0695811	-2.57563	TMEM46
ILMN_2350122	1.69499	8.32032	6.45997	0.000538837	0.0176137	0.133601	TRIM13
ILMN_2075643	-1.69463	7.40224	-4.4992	0.00365281	0.0500593	-1.95281	ANKRD29
ILMN_1660357	1.69411	6.79273	4.93422	0.00228947	0.038936	-1.44324	LOC641825
ILMN_1689634	1.69264	3.39022	2.45629	0.0475152	0.208115	-4.69705	LOC392843
ILMN_1801442	1.6914	7.32957	9.02356	7.9e-05	0.00612716	2.19288	KRTHB1
ILMN_1747067	-1.688	6.3673	-3.05666	0.0210224	0.133273	-3.84186	NPAS1
ILMN_1721888	-1.68739	5.37042	-4.01012	0.00638254	0.0693589	-2.5598	ITGA2B
ILMN_1718770	-1.68564	6.10573	-4.51309	0.00359721	0.0497363	-1.93609	FLJ36070
ILMN_1766363	-1.68537	3.25099	-2.12707	0.0753952	0.270583	-5.16768	FLT3
ILMN_1672350	1.68524	5.29786	5.45465	0.00135414	0.0299512	-0.870027	JAM2
ILMN_1812297	-1.68497	8.44301	-5.88385	0.000900905	0.0233139	-0.425599	CYP26B1
ILMN_1784294	1.68353	10.931	3.14111	0.0188133	0.125803	-3.72371	CPA4
ILMN_1712211	1.68252	6.13243	6.64338	0.000460883	0.0161757	0.303187	FLJ10246
ILMN_1711359	1.6823	5.5278	5.83064	0.000946465	0.0237618	-0.479363	UNQ2446
ILMN_2179717	-1.68186	7.7965	-5.16501	0.0018059	0.0347462	-1.18426	C9orf61
ILMN_1679527	1.68186	2.87713	2.63927	0.0368971	0.180971	-4.43456	IAPP
ILMN_2044813	-1.68174	6.77816	-3.09098	0.0200925	0.13031	-3.79375	TUBB2A
ILMN_1803254	1.67998	10.4246	7.66563	0.000204419	0.0104753	1.18078	KIAA2010
ILMN_2242309	1.67782	3.68627	2.51145	0.044012	0.199509	-4.61787	CACNG5
ILMN_1772074	-1.67558	10.3296	-7.88406	0.000173833	0.00940454	1.35459	LOC352909
ILMN_1805526	1.67316	2.00719	1.13699	0.296985	0.564777	-6.44991	MYL1
ILMN_1705116	1.67167	10.3585	6.70189	0.000438781	0.015881	0.356468	C6orf85
ILMN_1717636	1.6715	7.39778	2.31231	0.0580975	0.233126	-4.90351	RGMA
ILMN_1710937	-1.67108	10.1859	-9.25253	6.82e-05	0.00584655	2.34863	IFI16
ILMN_2330966	1.66856	7.20073	8.15952	0.00014245	0.00858538	1.56747	PTK2B
ILMN_1804775	1.66652	3.08084	2.65673	0.036024	0.178249	-4.40956	LOC648500
ILMN_1651498	-1.66647	5.87372	-3.32033	0.0149143	0.11118	-3.47555	GADD45G
ILMN_1692589	1.66556	5.90849	4.59108	0.00330218	0.0475143	-1.84281	LOC285711
ILMN_1689798	1.66488	3.77411	4.16286	0.00534113	0.0620747	-2.36635	LOC643817
ILMN_2228845	1.66464	2.58515	4.52432	0.00355295	0.0494325	-1.9226	CCL28
ILMN_1779855	-1.66194	5.86697	-4.17962	0.00523883	0.0613449	-2.34533	HSD17B6
ILMN_1704380	-1.65998	3.75897	-1.89682	0.10438	0.322402	-5.49077	INCA1
ILMN_2415157	-1.65992	3.66438	-4.32816	0.00442209	0.0560504	-2.16096	ARID5A
ILMN_1770818	1.65948	4.73909	4.39226	0.00411435	0.0537287	-2.08243	LOC642342
ILMN_1775708	1.65874	12.1773	5.28519	0.00160048	0.0323942	-1.05244	SLC2A3
ILMN_1657891	1.65734	5.77924	2.5336	0.0426826	0.195816	-4.58608	TNKS
ILMN_2285802	-1.65509	7.94659	-3.08501	0.0202509	0.130831	-3.80211	SEC14L1
ILMN_1654212	-1.65338	7.40321	-4.18611	0.00519987	0.0610268	-2.33721	FLJ33718
ILMN_1754315	-1.65212	2.7104	-1.11068	0.307341	0.574603	-6.47823	MMAA
ILMN_2055156	1.64788	9.62623	6.79342	0.000406585	0.0152741	0.43904	PAG1
ILMN_2359907	-1.64728	11.4941	-5.43404	0.00138169	0.0303015	-0.892003	CD68
ILMN_1740707	1.64648	5.26085	2.4238	0.0497135	0.213487	-4.74367	LOC646123
ILMN_1795342	-1.64626	12.5057	-5.03027	0.00207241	0.03717	-1.33452	MLPH
ILMN_2410742	1.64433	9.12335	5.59638	0.00118075	0.0274162	-0.720531	JMJD1C
ILMN_1713873	-1.64432	5.15159	-4.11026	0.00567678	0.0643633	-2.43257	KIAA1679
ILMN_1653200	1.64378	8.93047	3.24124	0.0165145	0.117388	-3.58461	SLC22A17
ILMN_2374352	-1.64238	8.6655	-5.15233	0.00182927	0.0349362	-1.19829	DBNDD1
ILMN_2128795	1.6413	6.20149	5.65002	0.00112179	0.0265519	-0.66466	LRIG1
ILMN_1720083	1.6406	10.7499	5.82224	0.000953892	0.0238504	-0.487882	EHD4
ILMN_1776915	-1.63991	1.40245	-1.19718	0.274388	0.543767	-6.3835	LOC648846
ILMN_1803308	1.63986	6.18478	4.86233	0.00246871	0.0409089	-1.5255	LOC389895
ILMN_1665823	1.63859	9.91795	10.135	3.97e-05	0.00412301	2.91374	LOC389787
ILMN_1697460	-1.63844	7.54867	-8.82584	9e-05	0.00656257	2.05514	REEP6
ILMN_1796642	-1.63815	2.50074	-0.730522	0.491369	0.728132	-6.8316	NCF2
ILMN_1783671	1.63813	6.30265	5.10263	0.00192416	0.0355249	-1.2535	PCDHB12
ILMN_1659086	-1.63698	11.0821	-4.85075	0.00249903	0.0412791	-1.53882	NEFL
ILMN_1809483	1.63697	7.50248	2.62365	0.0376977	0.183432	-4.45695	DHRS10
ILMN_1758111	1.63616	4.41976	2.86464	0.0271578	0.152995	-4.113	C13orf24
ILMN_1718833	1.63567	3.08616	1.06236	0.32714	0.592668	-6.52908	UGT2B7
ILMN_1735673	1.63537	4.18033	4.20138	0.00510933	0.0603778	-2.31811	LOC644865
ILMN_1742881	1.63107	7.0629	3.31353	0.015045	0.111666	-3.4849	SYT1
ILMN_1792663	-1.62816	3.7915	-2.61109	0.0383545	0.18523	-4.47495	C8ORFK29
ILMN_1657451	1.62603	8.4153	6.50717	0.000517429	0.0170214	0.177621	SRPK2
ILMN_1721626	-1.6258	8.89439	-3.25242	0.0162774	0.116541	-3.56915	ARID5B
ILMN_1680996	1.6254	5.02533	3.11648	0.0194303	0.128372	-3.75808	ALOX5
ILMN_1700280	1.62462	4.46693	2.10177	0.0781354	0.275604	-5.20352	LOC643401
ILMN_1751656	-1.62451	9.17078	-4.22501	0.00497267	0.0595302	-2.28863	KLF11
ILMN_2344850	1.62347	11.5025	7.99434	0.000160403	0.00883183	1.44064	VPS26A
ILMN_1687825	1.62105	10.609	6.17729	0.000690275	0.020071	-0.135624	CD226
ILMN_1656920	-1.61916	13.7612	-9.34243	6.44e-05	0.00558321	2.40871	CRIP1
ILMN_1698369	1.61841	6.66318	3.53369	0.0113823	0.0949154	-3.18527	LOC399753
ILMN_1694327	1.61794	4.30812	2.4836	0.0457455	0.203652	-4.65784	LOC285176
ILMN_2196287	-1.61784	3.65799	-7.37258	0.000255635	0.0118389	0.940327	INGX
ILMN_1791270	-1.61597	10.9059	-5.06148	0.00200694	0.0364465	-1.29948	CDH10
ILMN_1666969	-1.61588	4.09163	-2.04075	0.0851689	0.288641	-5.28969	TEC
ILMN_1680029	-1.61574	1.98657	-0.912974	0.394893	0.651784	-6.67594	LOC644978
ILMN_1673522	-1.61519	11.9688	-6.45452	0.000541372	0.0176594	0.128504	MOCOS
ILMN_1785861	1.61406	3.34764	1.1584	0.288773	0.557129	-6.42654	LOC652698
ILMN_1717793	-1.61305	9.8709	-7.44546	0.000241645	0.0116162	1.00093	C19orf33
ILMN_1792094	-1.61283	2.70094	-1.22385	0.264853	0.533797	-6.35339	TMEM63C
ILMN_1802524	-1.6124	4.81683	-1.94546	0.0974482	0.308981	-5.42321	ICAM5
ILMN_1741156	1.61053	6.84587	4.01002	0.00638333	0.0693589	-2.55993	ARMCX5
ILMN_1757038	-1.60968	5.9838	-4.55315	0.00344215	0.048514	-1.88807	LOC93556
ILMN_2126408	1.60958	3.05922	1.01868	0.345915	0.609858	-6.57368	UNKL
ILMN_2337655	1.60956	12.4527	6.0976	0.000741342	0.0206287	-0.213292	WARS
ILMN_1787514	1.60939	3.72538	3.47498	0.0122526	0.0990504	-3.26456	CAPN12
ILMN_2319952	-1.60931	5.88852	-2.63504	0.0371125	0.181428	-4.44063	VDR
ILMN_1656938	-1.60925	4.30349	-6.14315	0.000711645	0.0202006	-0.168797	SLC37A2
ILMN_2140510	1.60633	5.10897	6.20702	0.000672259	0.0199173	-0.106852	KLHL13
ILMN_1767816	1.60487	10.1639	4.1539	0.0053967	0.0625799	-2.3776	APH1B
ILMN_1815570	1.60472	6.05346	2.15781	0.0721961	0.262896	-5.12403	HOXA6
ILMN_1658978	1.60453	6.51019	5.37607	0.00146261	0.0309399	-0.954116	LOC650155
ILMN_1675656	-1.6027	7.73997	-3.68419	0.00944575	0.0858899	-2.98418	PPFIBP2
ILMN_1722532	-1.60253	3.5345	-2.48937	0.0453807	0.202712	-4.64956	JMJD1A
ILMN_2347807	1.60142	9.8966	4.61205	0.00322756	0.0471102	-1.81789	EXOC1
ILMN_2089616	-1.60002	7.99389	-8.66909	0.000100012	0.00709083	1.94374	FBXO10
ILMN_1727489	-1.59957	3.22052	-2.0361	0.08573	0.289691	-5.29623	LOC138652
ILMN_1742534	1.59929	11.9045	4.82494	0.00256814	0.0418421	-1.56859	COL4A5
ILMN_1791078	-1.59929	1.92524	-0.893521	0.404458	0.659113	-6.69384	SPRY3
ILMN_1743770	1.59874	8.68505	7.11855	0.000312166	0.0131495	0.724851	SLC25A14
ILMN_1742549	1.59833	3.36127	1.80872	0.118202	0.344501	-5.61197	LOC649926
ILMN_2372681	-1.59832	7.05434	-6.83866	0.000391672	0.0150532	0.479506	MAGEA6
ILMN_1794842	-1.59803	4.22819	-4.67537	0.00301344	0.0452949	-1.74303	LGALS13
ILMN_1758672	-1.59475	10.311	-4.88479	0.00241106	0.0402111	-1.49972	FAM107B
ILMN_2412384	-1.59419	8.52635	-1.89979	0.103944	0.321567	-5.48667	CCNE2
ILMN_1739076	1.59268	3.5731	2.83107	0.0284152	0.155902	-4.1607	HIST1H2BO
ILMN_1792651	1.59262	4.0013	1.25745	0.253252	0.521113	-6.31489	LOC391859
ILMN_1723256	1.59248	2.78749	1.50793	0.180039	0.431732	-6.00998	C1orf137
ILMN_1745282	1.59229	11.8577	8.13066	0.000145413	0.00858538	1.54549	RAGE
ILMN_1723134	-1.59167	6.52792	-2.86316	0.0272119	0.153031	-4.1151	LOC650695
ILMN_1768506	-1.58936	3.77205	-4.24576	0.00485604	0.0588142	-2.26282	MAPK15
ILMN_1724017	1.58919	4.94519	4.5886	0.00331114	0.0475157	-1.84577	LOC652334
ILMN_1671392	-1.58849	7.65462	-2.02521	0.0870594	0.292199	-5.31155	KCNF1
ILMN_1788240	-1.58829	4.15494	-1.55472	0.168732	0.41709	-5.95002	KIAA1754L
ILMN_1688220	1.58695	3.31487	1.90941	0.102541	0.31894	-5.47333	SYNPO2
ILMN_1697189	1.58567	5.984	2.7366	0.0322992	0.167617	-4.29534	PNCK
ILMN_1799028	-1.58524	7.39873	-6.62888	0.000466554	0.0162062	0.289923	TSPAN5
ILMN_2367707	-1.58489	10.1487	-6.9124	0.000368683	0.0145663	0.544973	PKN1
ILMN_1720865	-1.58432	7.59911	-3.97092	0.00668495	0.0707547	-2.61002	OSBPL7
ILMN_1813361	1.58401	4.00856	3.04881	0.0212414	0.133962	-3.85287	ANGPTL7
ILMN_1680840	-1.58391	4.69575	-2.61766	0.0380093	0.184625	-4.46553	LOC641941
ILMN_1679092	-1.58305	5.95096	-8.17265	0.000141125	0.00855953	1.57744	RAB9B
ILMN_2404917	-1.58207	4.17018	-4.29737	0.00457897	0.0573679	-2.1989	AFAP1L2
ILMN_1715661	1.58142	11.316	5.33657	0.00152081	0.0314376	-0.996708	TFAM
ILMN_1691747	-1.57979	10.7953	-9.08178	7.61e-05	0.00608905	2.23286	KHDRBS3
ILMN_1803094	-1.57892	4.29102	-2.03697	0.0856255	0.289464	-5.29502	PDGFD
ILMN_1676215	1.57821	10.8758	3.02529	0.0219129	0.136698	-3.88592	FLJ37266
ILMN_1739083	1.57667	6.61072	4.34001	0.00436329	0.055623	-2.14639	SIRT1
ILMN_1811121	1.57596	4.69915	2.52339	0.0432905	0.197291	-4.60074	CXorf39
ILMN_2346358	1.57549	5.8405	4.65361	0.00308515	0.0461939	-1.76868	TAF1
ILMN_1742846	1.57469	4.89732	3.6162	0.0102716	0.0897003	-3.07463	DIRAS2
ILMN_1660778	-1.5746	5.34379	-5.63722	0.00113555	0.0267147	-0.677957	ANKH
ILMN_1766487	1.5744	3.39962	3.24067	0.0165266	0.117388	-3.5854	LRRC25
ILMN_1703228	1.5739	7.77513	7.19484	0.00029381	0.0126722	0.790271	HRBL
ILMN_1671215	-1.57284	3.19069	-2.74578	0.0318982	0.166775	-4.28224	FBXL19
ILMN_2094952	1.57268	9.05528	4.05011	0.00608965	0.0673942	-2.50881	NUAK2
ILMN_2043845	-1.56957	5.61636	-2.83024	0.028447	0.155911	-4.16188	IMPACT
ILMN_2129927	1.56898	9.95735	6.90176	0.000371903	0.0146191	0.535566	EXT1
ILMN_1700556	1.56844	2.90779	2.04721	0.0843947	0.287242	-5.28059	LOC647521
ILMN_1721762	-1.56842	5.60678	-3.64462	0.00991718	0.0880266	-3.03675	IL18RAP
ILMN_1714165	-1.56808	7.97872	-3.916	0.00713562	0.0730908	-2.68075	ST3GAL2
ILMN_1740494	-1.5673	3.69187	-2.11756	0.0764137	0.27219	-5.18116	PCDHA11
ILMN_2049536	-1.56705	10.4471	-6.83178	0.0003939	0.0150643	0.473365	TRPV2
ILMN_1655961	1.56383	9.52102	6.01026	0.000802312	0.0215591	-0.299342	NAG8
ILMN_1793012	-1.5637	3.59846	-3.6136	0.0103048	0.0898889	-3.07811	FLJ10803
ILMN_1683755	-1.5635	6.65611	-6.54551	0.000500749	0.0166848	0.213187	SOX13
ILMN_1712305	1.56269	11.6235	9.02037	7.92e-05	0.00612716	2.19067	CYBRD1
ILMN_2337974	1.56166	9.72507	5.6144	0.00116055	0.0271794	-0.701714	PKIA
ILMN_1692191	1.56094	7.75104	8.56527	0.000107327	0.00734126	1.86885	LOC653133
ILMN_2189675	-1.56075	9.83573	-3.88252	0.00742678	0.0744212	-2.72408	LOC646962
ILMN_1755033	-1.56001	3.06622	-1.27949	0.245881	0.51349	-6.28928	FLJ37538
ILMN_1769151	1.55742	3.05693	2.40945	0.0507182	0.215931	-4.76426	LOC442283
ILMN_1676055	-1.55568	5.28872	-2.16409	0.0715592	0.261707	-5.11509	LOC650257
ILMN_1808707	-1.55541	10.0844	-6.82281	0.000396825	0.0151017	0.465354	FSCN1
ILMN_1709795	-1.55483	4.57218	-4.62552	0.0031806	0.0467221	-1.80191	RAC2
ILMN_1694514	-1.55463	9.37722	-3.28264	0.0156548	0.114011	-3.52743	ZDHHC11
ILMN_1787830	1.55357	2.16044	1.08434	0.318006	0.583906	-6.50613	RP11-49G10.8
ILMN_1773289	1.55275	3.90342	3.1465	0.0186811	0.12535	-3.71619	RFX4
ILMN_1687037	-1.55241	7.65072	-2.63366	0.0371826	0.181609	-4.4426	IFT140
ILMN_2149494	-1.55206	9.06148	-7.06222	0.00032656	0.0135213	0.676156	NPL
ILMN_1777233	-1.55056	10.813	-3.65311	0.00981383	0.0875241	-3.02545	E2F2
ILMN_1679719	-1.54806	3.90056	-1.81466	0.117217	0.34281	-5.60385	FLJ32063
ILMN_1694371	1.5474	4.02726	0.922858	0.3901	0.648648	-6.66673	LOC650562
ILMN_1719986	1.54729	4.83733	1.95591	0.0960188	0.306333	-5.40863	MGC17330
ILMN_1750051	1.54684	9.39907	4.36751	0.00423023	0.0546012	-2.11267	FLJ39827
ILMN_1694932	1.54613	2.04462	2.40487	0.051043	0.216466	-4.77083	LOC652575
ILMN_1727360	1.54533	3.66857	1.15763	0.289067	0.557281	-6.42739	MAOB
ILMN_1795503	1.54481	5.78392	3.2569	0.0161833	0.116316	-3.56295	MCC
ILMN_1662401	-1.5445	2.3243	-1.0584	0.328807	0.593788	-6.53317	LOC644064
ILMN_1805796	-1.54343	10.2708	-6.17359	0.000692556	0.0200997	-0.139212	LOC114984
ILMN_1660824	1.54283	2.87735	1.29271	0.241553	0.508073	-6.27381	LOC441632
ILMN_1814790	-1.54219	5.32322	-4.9079	0.00235333	0.0396315	-1.47327	SHANK2
ILMN_1710264	-1.54215	8.03829	-5.33045	0.00153006	0.0314376	-1.00333	LOC645367
ILMN_1738854	1.54214	5.75967	3.60491	0.0104163	0.0904186	-3.08972	CACHD1
ILMN_2325168	-1.54163	7.2907	-7.69155	0.000200484	0.0103077	1.20165	ARRB1
ILMN_1653603	1.54088	2.48215	0.702944	0.507255	0.739452	-6.85263	LOC645084
ILMN_1692731	1.5402	9.50981	3.77545	0.00844997	0.07971	-2.86379	TTYH3
ILMN_1765014	-1.53981	2.48381	-3.06057	0.020914	0.132923	-3.83637	LOC442425
ILMN_1736670	1.53876	12.7993	6.8712	0.000381333	0.0149405	0.508465	PPP1R3C
ILMN_2346727	-1.53781	7.56005	-4.45221	0.00384806	0.0517285	-2.00955	MTUS1
ILMN_1809639	1.53775	3.6068	1.63004	0.151919	0.395912	-5.85183	TMEM26
ILMN_1720501	-1.53635	6.59465	-3.78491	0.00835363	0.0793314	-2.85139	ABCA9
ILMN_1788711	1.5363	4.74649	4.74645	0.00279184	0.0433489	-1.65972	HSN2
ILMN_1748057	1.53541	4.84269	4.23271	0.00492907	0.0592825	-2.27906	LASS4
ILMN_1806032	1.53474	6.93204	4.40058	0.00407621	0.0533204	-2.07228	SLC25A16
ILMN_1702585	1.53434	9.10123	3.31707	0.014977	0.111268	-3.48004	LOC648081
ILMN_1660793	-1.53388	10.0363	-3.6032	0.0104385	0.0904455	-3.09201	PAQR4
ILMN_1809931	-1.53379	7.59981	-4.78029	0.00269282	0.0427601	-1.62032	NDRG1
ILMN_1656424	-1.5327	3.38792	-2.26323	0.0622396	0.242022	-4.97372	LOC645472
ILMN_2367258	-1.53154	11.3985	-4.73579	0.00282386	0.043455	-1.67216	SMOX
ILMN_1681601	-1.53108	9.56891	-2.88795	0.0263196	0.150855	-4.07991	SUCNR1
ILMN_1789653	1.53045	6.36699	5.427	0.00139124	0.0303395	-0.89952	MAWBP
ILMN_2227757	-1.5303	8.43681	-6.15645	0.000703234	0.0202006	-0.155861	PCDHB2
ILMN_1760992	1.52891	5.69517	6.83447	0.000393027	0.0150643	0.475767	FLJ36166
ILMN_1745964	-1.5287	9.11363	-5.36336	0.00148105	0.031076	-0.967794	IRAK2
ILMN_1662523	1.52673	3.43968	2.66642	0.035549	0.177227	-4.3957	LOC652461
ILMN_1724994	1.52661	7.11672	7.49798	0.000232105	0.0115034	1.04427	COL4A2
ILMN_1740555	1.52484	9.38956	3.75914	0.00861909	0.0809611	-2.88522	SNAP25
ILMN_1772538	1.52481	3.34318	1.03257	0.339855	0.604598	-6.55964	LOC644133
ILMN_1654685	1.5248	9.78854	3.9254	0.0070561	0.0728866	-2.6686	MCTP1
ILMN_1740739	-1.52322	2.89386	-3.26629	0.0159883	0.115466	-3.54999	LOC651949
ILMN_1701204	-1.52269	8.30029	-3.91743	0.00712342	0.073055	-2.67889	VEGFC
ILMN_1772163	1.52169	8.63537	4.05756	0.00603672	0.0670473	-2.49934	PRKY
ILMN_1722239	1.52116	6.54248	2.97022	0.0235766	0.141897	-3.96352	TIMM8A
ILMN_1732782	-1.5208	2.23444	-1.36061	0.220362	0.482657	-6.1929	SCN2A2
ILMN_1796349	-1.52021	7.71497	-6.28702	0.000626368	0.019313	-0.0299585	SMPDL3A
ILMN_1667906	1.5198	6.20541	1.58206	0.162437	0.408702	-5.91461	NR2E3
ILMN_1667381	-1.51737	5.33881	-2.24463	0.063888	0.245481	-5.0003	CAMKV
ILMN_1706957	1.51725	8.74192	7.93762	0.000167156	0.00917111	1.39652	BMPR1A
ILMN_1761163	-1.51686	3.75372	-1.68903	0.139876	0.377061	-5.77364	HS3ST3B1
ILMN_1652854	-1.51515	3.49385	-2.51526	0.0437803	0.19894	-4.6124	LOC653569
ILMN_1718971	1.51501	4.95576	3.5458	0.0112113	0.0939837	-3.16897	TTC7B
ILMN_1795178	1.51486	3.5823	2.18825	0.0691639	0.256788	-5.08071	OR5C1
ILMN_1667432	-1.51463	9.65946	-8.1355	0.000144911	0.00858538	1.54918	HYAL3
ILMN_1744949	1.51457	13.12	3.53493	0.0113646	0.0948188	-3.1836	RHOBTB3
ILMN_1770498	1.51416	7.24785	3.88393	0.00741432	0.0744212	-2.72226	LOC653388
ILMN_1765613	-1.51366	3.37989	-3.36843	0.0140245	0.107694	-3.40961	OR52L1
ILMN_1805177	-1.51278	6.75073	-5.2497	0.00165827	0.0331803	-1.09116	KIAA1772
ILMN_1663975	1.51235	7.85072	3.90932	0.00719266	0.0732812	-2.68938	CNNM2
ILMN_1705201	1.51199	3.0518	2.0222	0.0874305	0.29284	-5.31578	FOXC2
ILMN_1675992	1.51151	9.22899	4.00272	0.00643842	0.0694997	-2.56926	DST
ILMN_1657932	-1.51088	3.01811	-1.48508	0.185815	0.438847	-6.03896	LOC642724
ILMN_2390946	-1.51059	2.61581	-2.35278	0.0548965	0.225464	-4.84554	SCARF1
ILMN_2181748	-1.51041	1.77551	-1.32292	0.231909	0.496054	-6.23809	PA2G4P4
ILMN_1689200	1.50968	6.14595	4.92452	0.00231278	0.0392465	-1.4543	DHDH
ILMN_1723335	1.50939	3.60583	2.78848	0.0301009	0.161387	-4.22134	LOC650174
ILMN_2274306	1.50929	3.48343	1.68559	0.140552	0.378225	-5.77823	NRP2
ILMN_1788239	1.50916	6.73582	2.50821	0.0442102	0.200081	-4.62252	AMDHD1
ILMN_1754114	-1.50909	9.13607	-2.73625	0.0323148	0.167642	-4.29585	FLJ20021
ILMN_1804285	1.50893	3.17832	1.16666	0.285657	0.554158	-6.41745	LOC652659
ILMN_1655498	-1.5081	4.09433	-2.94035	0.0245351	0.144483	-4.00571	FAM57B
ILMN_2402272	1.50733	10.2428	5.99498	0.00081355	0.0217418	-0.31449	TCEAL8
ILMN_1683148	-1.5066	6.58888	-7.41965	0.000246498	0.0117301	0.979525	PRICKLE2
ILMN_1769150	1.50523	2.43998	1.80053	0.119576	0.346462	-5.62315	THAP5
ILMN_1742460	1.50494	5.92038	5.26401	0.00163468	0.0328432	-1.07552	PCDH11Y
ILMN_1798030	1.5038	11.464	5.00242	0.00213287	0.0375878	-1.36591	XPR1
ILMN_1704353	-1.50316	8.74865	-7.70302	0.000198771	0.0102714	1.21086	IGSF3
ILMN_1758293	1.50178	9.5371	5.35173	0.00149817	0.0312782	-0.980336	C14orf130
ILMN_1708496	-1.5013	6.05528	-6.29524	0.000621861	0.019313	-0.0221074	BRSK2
ILMN_1750008	1.50107	10.2604	7.76239	0.000190167	0.00990848	1.25833	SUPV3L1
ILMN_1753868	-1.50106	2.83377	-1.33557	0.227975	0.491295	-6.223	DKFZp686J0529
ILMN_1718353	1.50074	5.33788	4.29225	0.00460566	0.0573679	-2.20522	LOC652458
ILMN_1784985	-1.4993	5.75384	-3.79295	0.00827258	0.0790451	-2.84084	PRRT3
ILMN_1727049	1.49894	4.35151	2.88482	0.0264305	0.151115	-4.08435	LOC340243
ILMN_2057566	-1.49865	8.57807	-2.54646	0.0419303	0.193939	-4.56764	LOC283871
ILMN_1758008	-1.4984	5.29666	-7.82839	0.000181098	0.0096629	1.31072	ODF3L1
ILMN_1654370	1.49744	5.49648	1.48075	0.186928	0.440177	-6.04443	TESK2
ILMN_1688067	1.49702	3.92692	2.0443	0.0847433	0.288176	-5.2847	Septin 5
ILMN_1693404	1.49637	4.97267	7.45246	0.000240349	0.0115897	1.00672	LOC646358
ILMN_1776250	1.49593	4.45581	4.81043	0.00260792	0.0422685	-1.58536	LOC643696
ILMN_1786168	1.49306	7.19349	6.65994	0.000454501	0.0161757	0.318308	LOC400464
ILMN_1749304	1.49254	4.71784	3.00737	0.0224401	0.13821	-3.91115	LOC643389
ILMN_1711832	1.49187	6.3841	6.00705	0.000804658	0.0215591	-0.302522	LOC646309
ILMN_1777340	-1.49086	4.21868	-2.00573	0.0894907	0.295643	-5.33893	DDX6
ILMN_1737387	-1.48986	9.35571	-4.59574	0.00328544	0.0473658	-1.83727	LOC653257
ILMN_1770161	1.48939	7.88986	7.64162	0.000208142	0.0105797	1.1614	BST1
ILMN_1667670	1.48883	11.598	7.32858	0.000264528	0.0119145	0.903485	SLC25A15
ILMN_1687743	1.48857	9.38909	9.17434	7.17e-05	0.00594646	2.29588	BTBD7
ILMN_2368585	-1.48815	10.3207	-5.05018	0.00203037	0.0367336	-1.31215	GGT1
ILMN_2165354	1.48779	9.99073	3.93393	0.00698485	0.0726398	-2.6576	DCAMKL1
ILMN_1661003	-1.48565	3.36566	-1.90658	0.102951	0.319961	-5.47725	TREH
ILMN_1680364	-1.48402	8.54748	-5.31497	0.00155374	0.0317016	-1.02009	CD109
ILMN_1789575	1.48397	0.969974	0.717339	0.498921	0.733814	-6.84174	GJB3
ILMN_1741566	1.48169	7.44655	5.48311	0.00131713	0.0293416	-0.839787	BMP7
ILMN_1711542	-1.48163	4.23379	-2.05567	0.0833919	0.284765	-5.26866	CHMP4C
ILMN_1728083	1.48011	9.52696	4.96929	0.00220738	0.0384237	-1.40339	EIF4EBP2
ILMN_1785960	-1.47964	2.81405	-0.728277	0.49265	0.729067	-6.83333	ZBTB37
ILMN_1682034	-1.4795	8.2818	-6.72706	0.000429645	0.0157121	0.379272	HEY2
ILMN_1692871	1.47763	4.52363	3.57981	0.0107461	0.0918177	-3.12332	LOC644838
ILMN_2364272	1.47676	8.12192	2.83177	0.0283882	0.155902	-4.1597	MBNL2
ILMN_1680274	1.47638	3.48429	1.70723	0.136348	0.371699	-5.7493	LOC652694
ILMN_1681520	-1.47633	4.39209	-3.36754	0.0140403	0.107763	-3.41082	DGAT2
ILMN_1655842	1.47572	4.67755	3.14804	0.0186435	0.125292	-3.71405	LOC442597
ILMN_2114812	-1.47493	5.17173	-6.93172	0.000362919	0.0144488	0.562023	ONECUT1
ILMN_1685397	-1.47492	10.0651	-5.24576	0.00166482	0.0332686	-1.09546	ITGA3
ILMN_1708728	-1.4742	10.2185	-7.15921	0.000302224	0.0129273	0.759797	H2AFJ
ILMN_1769245	-1.47374	10.7026	-5.40822	0.00141709	0.0306451	-0.919613	GLIPR1
ILMN_2345908	-1.47373	6.6265	-4.82749	0.00256121	0.041773	-1.56564	DDX11
ILMN_1725746	-1.47354	3.20348	-0.916616	0.393122	0.650637	-6.67256	KIAA1394
ILMN_1740165	1.47311	10.1905	4.89557	0.00238395	0.0398875	-1.48738	C14orf102
ILMN_1783881	1.47179	3.3408	1.76913	0.124982	0.354492	-5.66585	ZIC5
ILMN_1726809	-1.47121	5.08236	-3.73898	0.00883331	0.0823374	-2.91176	BHLHB3
ILMN_1805522	-1.47104	3.94117	-3.0587	0.0209657	0.133143	-3.83899	KBTBD1
ILMN_1672536	1.47007	8.94967	3.90147	0.00726036	0.0735846	-2.69953	FBLN1
ILMN_1693985	1.46963	9.40403	4.95594	0.00223822	0.0385158	-1.41853	JPH1
ILMN_1716300	-1.46957	8.62057	-5.59866	0.00117817	0.0274162	-0.718149	CDH7
ILMN_1745811	1.46939	5.97415	3.97247	0.00667264	0.0706814	-2.60802	TDRD3
ILMN_1811997	1.46939	12.0384	6.131	0.000719437	0.0202667	-0.180649	ZNF364
ILMN_1806103	1.46635	5.83515	4.25026	0.00483117	0.0585586	-2.25723	LOC653357
ILMN_1672043	-1.46611	3.72428	-3.73887	0.00883455	0.0823374	-2.91191	UNQ6077
ILMN_1810910	-1.46459	10.4984	-5.12927	0.00187262	0.0352012	-1.22386	CFH
ILMN_1783805	1.46449	5.02131	2.90453	0.0257405	0.149339	-4.05642	PNMA3
ILMN_1722945	1.46374	7.54254	4.60212	0.00326266	0.0473168	-1.82969	C6orf52
ILMN_1774447	-1.46338	5.04883	-3.17573	0.0179814	0.122862	-3.67549	AMPD3
ILMN_1777998	1.46337	3.98088	3.14919	0.0186154	0.12518	-3.71244	ARHGAP25
ILMN_1726928	-1.46336	6.21403	-2.898	0.0259668	0.149883	-4.06566	TCEA3
ILMN_1697377	1.46324	9.05604	6.19483	0.00067958	0.0199425	-0.118636	LOC649841
ILMN_1679217	-1.46273	7.57269	-6.1407	0.000713208	0.020208	-0.171186	C8orf72
ILMN_1713529	-1.46131	8.08252	-4.90361	0.00236394	0.039681	-1.47818	SEMA6A
ILMN_2195721	1.46096	1.85105	1.41907	0.203467	0.461821	-6.12145	KRTAP21-1
ILMN_1783682	-1.46008	5.9777	-4.01543	0.00634277	0.0692088	-2.55302	LOC388407
ILMN_1808590	-1.45972	7.26185	-2.48619	0.0455814	0.203257	-4.65413	GUCY1A3
ILMN_1679767	-1.4597	3.08308	-1.25235	0.254984	0.52335	-6.32077	FLJ45983
ILMN_1689425	-1.45807	4.13242	-3.65067	0.00984339	0.0876869	-3.02869	DNAJB13
ILMN_2350823	-1.45783	8.03258	-8.07971	0.000150819	0.00864122	1.5065	KCNIP3
ILMN_1813517	-1.45777	7.42493	-7.39468	0.000251297	0.0117527	0.958762	DISP2
ILMN_1703852	1.45738	7.13097	5.95879	0.000840896	0.0222429	-0.350499	EFNB2
ILMN_1693494	-1.45635	5.78984	-5.33705	0.0015201	0.0314376	-0.996195	CMTM1
ILMN_2336094	-1.45518	11.3494	-4.86984	0.00244927	0.0406302	-1.51688	ODZ3
ILMN_1691175	-1.45403	3.54389	-1.60721	0.15684	0.402799	-5.8818	ADH6
ILMN_1764321	-1.45334	7.6328	-5.31055	0.00156059	0.0317163	-1.02489	ACOT4
ILMN_1801889	1.45306	1.05173	1.80895	0.118164	0.344486	-5.61165	MYR8
ILMN_1716704	1.4529	7.87713	4.95694	0.00223591	0.0385158	-1.4174	NOD27
ILMN_2232712	-1.45279	5.68729	-5.18597	0.00176803	0.034352	-1.16112	MYO10
ILMN_1667893	1.45237	12.5633	6.59123	0.000481656	0.0163647	0.255369	TNS3
ILMN_1805999	1.45154	5.57721	6.04716	0.000775882	0.0211771	-0.262867	MYO1D
ILMN_1698218	-1.44937	6.67996	-5.51871	0.00127244	0.0286751	-0.80212	TRAF1
ILMN_1718766	1.44792	8.31289	3.01242	0.0222902	0.137779	-3.90404	MT1F
ILMN_1790529	-1.44711	7.64472	-7.45518	0.000239847	0.0115897	1.00897	LUM
ILMN_1737252	1.44667	8.4106	6.27328	0.000633993	0.019313	-0.0431147	NRG1
ILMN_1767233	1.44636	7.61126	2.55749	0.041296	0.192265	-4.55181	EDA2R
ILMN_1657680	-1.44511	6.20751	-4.57316	0.00336749	0.047838	-1.86416	CCDC69
ILMN_1705111	1.44506	5.51606	2.4488	0.0480123	0.208911	-4.70779	FNDC3A
ILMN_1665948	1.44486	4.11506	2.91038	0.0255393	0.148494	-4.04812	LOC651772
ILMN_1678922	1.44437	10.7085	5.32112	0.00154429	0.0315503	-1.01343	HERC4
ILMN_1713846	1.44279	7.88254	3.75469	0.00866589	0.0813023	-2.89107	PPM1H
ILMN_2335669	1.44187	9.90109	8.05525	0.000153496	0.00873018	1.4877	ZC3H14
ILMN_1711650	-1.44178	6.17235	-3.81435	0.00806131	0.0776958	-2.81285	KCNE1L
ILMN_1651958	-1.4407	10.5754	-5.44325	0.0013693	0.0301608	-0.882173	MGP
ILMN_1785914	-1.4399	5.72366	-1.98739	0.0918398	0.299753	-5.36463	CDC6
ILMN_1797362	1.43973	8.51592	7.35805	0.000258532	0.0118389	0.928188	LIMK1
ILMN_1704078	-1.4397	4.97819	-2.63789	0.0369675	0.181071	-4.43655	ACTL8
ILMN_1733043	1.43938	9.48079	2.45311	0.0477254	0.208434	-4.7016	DLG2
ILMN_1814106	-1.43866	8.49765	-2.35597	0.0546519	0.22488	-4.84096	MGC59937
ILMN_1774708	-1.43832	4.81731	-2.76188	0.0312073	0.16493	-4.25926	ORMDL2
ILMN_1699037	1.43804	2.93516	1.15373	0.290549	0.559028	-6.43167	LOC646312
ILMN_1759613	1.43741	7.60321	4.47565	0.00374921	0.0510202	-1.98119	PNMA6A
ILMN_1732371	-1.43738	2.59756	-0.827668	0.438119	0.687696	-6.75218	SLC26A10
ILMN_1789007	-1.43689	6.37668	-7.39901	0.000250457	0.0117488	0.962367	APOC1
ILMN_1681252	1.43675	4.98024	1.43255	0.199742	0.456288	-6.10476	C17orf44
ILMN_1660288	1.43609	8.129	5.42451	0.00139464	0.0303567	-0.902184	C10orf41
ILMN_1684922	1.43542	4.47228	1.22083	0.265918	0.534695	-6.35682	LOC644322
ILMN_1687149	1.43469	6.61249	5.05445	0.00202149	0.036625	-1.30736	BDP1
ILMN_1784709	1.43441	12.6203	3.90328	0.00724473	0.0735703	-2.6972	GNPDA1
ILMN_1801122	-1.4344	6.05171	-3.21333	0.0171227	0.119422	-3.62326	LOC401317
ILMN_1719344	1.43415	10.3175	8.57897	0.000106328	0.00731184	1.87878	NRBF2
ILMN_1704753	-1.43381	13.0479	-5.04617	0.00203877	0.0367664	-1.31665	EPAS1
ILMN_1694752	1.43302	8.46046	7.4786	0.000235575	0.0115387	1.02831	PARG
ILMN_1658155	1.43297	3.28362	2.50217	0.0445818	0.200968	-4.63119	LOC643813
ILMN_1724666	1.43293	8.96222	4.63521	0.0031473	0.046501	-1.79044	INADL
ILMN_1809859	1.4325	8.72106	5.75848	0.00101249	0.024875	-0.552875	PCGF2
ILMN_1720850	1.43203	9.54496	3.58134	0.0107256	0.0917225	-3.12127	BAZ2B
ILMN_1673637	-1.43202	5.4831	-2.32909	0.0567472	0.230598	-4.87948	SLC10A4
ILMN_1656342	-1.43171	4.35968	-1.8447	0.112353	0.335158	-5.56268	LOC554251
ILMN_1708798	-1.43065	5.89339	-4.92079	0.0023218	0.0392851	-1.45855	EAF2
ILMN_1764690	-1.43033	7.36391	-5.12468	0.00188139	0.035238	-1.22896	NTS
ILMN_1754078	-1.42998	4.38191	-3.63506	0.0100348	0.0884281	-3.04948	CABP7
ILMN_1738075	1.42959	10.7305	5.24056	0.00167353	0.0333996	-1.10116	CMIP
ILMN_1725247	-1.42911	3.93599	-4.00494	0.00642161	0.0694832	-2.56642	GTF2A1
ILMN_1652931	-1.42866	3.01546	-1.61065	0.156089	0.401985	-5.87729	LOC644672
ILMN_1688101	-1.42785	5.1006	-3.23056	0.0167444	0.117856	-3.59939	BTNL2
ILMN_1740505	1.42634	5.79426	5.97466	0.00082878	0.0221108	-0.334691	TMEM23
ILMN_1736327	1.42529	5.9761	2.16466	0.0715024	0.261707	-5.11429	CDC42EP3
ILMN_1675448	-1.42477	3.50421	-3.31011	0.0151113	0.111842	-3.48961	ZFP36L1
ILMN_1806907	1.42418	10.6074	3.26188	0.0160796	0.115963	-3.55608	PAWR
ILMN_1664969	1.42409	3.19226	1.6882	0.140039	0.377367	-5.77475	LOC642215
ILMN_1672867	1.42305	3.3337	2.64144	0.0367876	0.18068	-4.43146	LOC653051
ILMN_1706266	-1.42245	7.1728	-7.078	0.000322452	0.0134228	0.689833	RNF157
ILMN_1746403	1.42186	4.96744	3.67288	0.00957795	0.086404	-2.99919	GTF2IRD2P
ILMN_1725043	1.42178	7.28464	5.21537	0.0017164	0.033907	-1.12877	ADAL
ILMN_1777853	-1.42057	5.49597	-6.85694	0.000385825	0.0149768	0.49579	OACT2
ILMN_1710553	-1.42018	6.06555	-3.06421	0.0208138	0.132409	-3.83126	MGC33486
ILMN_1729428	1.4198	1.97058	2.81296	0.0291193	0.158145	-4.18647	LOC652067
ILMN_1685544	-1.41952	4.09694	-1.84122	0.112906	0.335983	-5.56746	LOC653799
ILMN_1800331	1.41887	6.85355	3.4095	0.0133103	0.104542	-3.35353	PTCH
ILMN_1660590	1.41822	2.18383	1.01859	0.345957	0.609863	-6.57377	LOC645955
ILMN_1757497	-1.41737	10.7693	-5.54533	0.00124012	0.0282337	-0.774055	VGF
ILMN_1737168	-1.4166	6.06702	-5.59118	0.00118665	0.0274591	-0.725967	THTPA
ILMN_1706406	1.41647	4.65586	2.72331	0.0328896	0.169042	-4.31433	LOC653502
ILMN_1677684	1.41643	6.74715	4.00633	0.00641109	0.0694662	-2.56464	C10orf87
ILMN_1674017	-1.41605	4.83268	-1.91272	0.102063	0.317984	-5.46874	C11orf53
ILMN_1778401	1.41593	11.6104	4.70541	0.00291746	0.0443677	-1.70773	HLA-B
ILMN_1812096	1.4159	5.41767	3.70733	0.00918156	0.0844563	-2.95354	IGSF4C
ILMN_1788387	1.41562	9.8598	6.24523	0.000649881	0.0194911	-0.0700314	UGCGL2
ILMN_1698185	-1.41486	8.11188	-4.49226	0.00368092	0.0503557	-1.96116	LOC197336
ILMN_1712530	-1.41462	4.75995	-2.71842	0.0331095	0.169667	-4.32132	AKAP1
ILMN_1709681	1.41456	5.10172	5.34716	0.00150495	0.0313268	-0.985264	GABRB3
ILMN_1767448	1.41405	8.62388	5.56019	0.0012225	0.0279967	-0.758437	LHFP
ILMN_2310019	1.41292	8.37369	6.3849	0.000574997	0.0183703	0.0630486	ZNF565
ILMN_1679979	-1.41269	4.08961	-2.54428	0.042057	0.194105	-4.57077	PLK3
ILMN_2410523	1.41246	2.70969	0.925553	0.3888	0.647906	-6.66421	DDR2
ILMN_2362245	1.412	9.40568	5.15768	0.00181938	0.0348759	-1.19237	HNRPH2
ILMN_1769358	1.41176	2.96651	1.28193	0.245077	0.5125	-6.28644	NPBWR2
ILMN_2229624	1.41033	2.90526	1.41572	0.204403	0.462716	-6.12559	ZNF99
ILMN_1810127	1.41002	9.83704	6.97252	0.000351075	0.0141588	0.597908	LOC285989
ILMN_2115862	-1.40995	5.058	-1.3549	0.222079	0.484981	-6.1998	ESPNL
ILMN_1784206	1.40967	7.17326	4.25748	0.00479153	0.0585586	-2.24827	LOC653308
ILMN_1745686	1.40942	7.40363	5.89353	0.000892885	0.0232763	-0.415856	MFHAS1
ILMN_1724295	1.40915	6.259	5.06271	0.0020044	0.0364465	-1.2981	LOC643007
ILMN_1810235	-1.4089	8.25494	-4.95307	0.00224491	0.0385158	-1.42179	ATP6V1E2
ILMN_2232121	1.4078	6.8372	3.65829	0.00975144	0.0872684	-3.01857	GPR65
ILMN_1810651	1.4073	3.19762	3.94396	0.00690208	0.0720704	-2.64468	F9
ILMN_1721628	-1.40623	5.723	-2.58724	0.0396352	0.188143	-4.50914	FLJ10490
ILMN_1748812	1.40533	2.20351	0.928481	0.387392	0.64657	-6.66146	TMEM130
ILMN_1730645	1.40391	4.45593	2.88535	0.0264117	0.151115	-4.0836	TMEFF2
ILMN_1787717	1.40295	7.51767	2.95096	0.0241898	0.143796	-3.99071	LOC641804
ILMN_1783022	1.40277	3.01164	1.75642	0.127239	0.357776	-5.68307	LOC653512
ILMN_1809477	-1.40274	11.3276	-7.13503	0.000308091	0.013086	0.739038	CARHSP1
ILMN_2119297	1.40023	8.28064	2.55	0.0417256	0.193222	-4.56255	SAMD4A
ILMN_1743803	1.39966	3.7471	1.31976	0.232902	0.497235	-6.24185	LOC653291
ILMN_1775677	1.39901	10.6957	7.20481	0.000291503	0.0126429	0.798776	TYSND1
ILMN_1771601	-1.39844	6.97724	-3.14691	0.018671	0.12535	-3.71562	LOC402682
ILMN_1653266	1.39837	7.55036	4.8346	0.00254203	0.0416351	-1.55744	DNAJB14
ILMN_1749083	1.39832	2.70835	1.57819	0.163314	0.410001	-5.91963	FAM27L
ILMN_1725220	-1.39813	3.42958	-2.4127	0.0504887	0.215308	-4.7596	LOC90342
ILMN_2195385	-1.39618	5.10278	-5.65573	0.00111572	0.0264889	-0.658738	GAGE4
ILMN_1710064	1.39548	4.72933	3.04603	0.0213197	0.134221	-3.85678	RDHE2
ILMN_2057408	-1.3952	3.23667	-2.22817	0.0653844	0.248587	-5.0238	LOC388503
ILMN_1696731	-1.395	2.86462	-1.05336	0.330937	0.595688	-6.53837	LOC653571
ILMN_1770629	-1.39442	4.14087	-2.13825	0.074215	0.267674	-5.15181	SLC17A7
ILMN_1754969	-1.39427	8.86122	-4.0291	0.0062416	0.0683451	-2.53557	LMCD1
ILMN_1748591	1.39413	14.5131	4.92045	0.00232264	0.0392851	-1.45894	ODC1
ILMN_1685259	-1.39376	2.44727	-1.81242	0.117588	0.343352	-5.60692	SLC45A2
ILMN_1710268	-1.39344	7.51218	-4.7653	0.00273617	0.0428703	-1.63774	ZNF659
ILMN_1780444	1.39283	5.96951	3.90985	0.00718814	0.0732812	-2.6887	ARL3
ILMN_2402600	-1.39215	8.70964	-3.28038	0.0157004	0.114129	-3.53055	GLIS3
ILMN_1802109	-1.39145	8.37538	-5.89284	0.000893456	0.0232763	-0.416552	KBTBD9
ILMN_1705602	-1.39115	9.01105	-4.91669	0.00233178	0.0393967	-1.46323	KLHL17
ILMN_1741507	-1.39036	6.67614	-5.1886	0.00176334	0.0343457	-1.15822	LOC440934
ILMN_1804174	1.39031	2.43398	0.91378	0.394501	0.65157	-6.67519	FCGR2B
ILMN_1779448	-1.38937	7.57375	-5.84398	0.000934803	0.0235854	-0.465851	EFHD1
ILMN_1732555	-1.38869	4.84793	-2.89686	0.0260065	0.14989	-4.06728	B4GALT6
ILMN_1696469	1.38849	5.20978	3.92222	0.00708288	0.0729422	-2.67271	LOC402116
ILMN_2397028	-1.38676	10.7509	-6.14608	0.000709782	0.0202006	-0.165946	SERPINB8
ILMN_1662026	-1.38649	1.69337	-1.25754	0.253219	0.521113	-6.31478	BTK
ILMN_1739601	1.38612	5.16557	3.16176	0.0183121	0.124108	-3.69492	MSI1
ILMN_2403896	-1.38602	9.03961	-6.0696	0.000760295	0.0209682	-0.240773	GGTL4
ILMN_1803192	-1.38511	6.97772	-2.16684	0.0712828	0.261475	-5.11119	WDR76
ILMN_1678037	-1.38369	9.72409	-2.56999	0.0405891	0.190574	-4.53387	HIRIP3
ILMN_1760727	1.3836	11.7593	5.33912	0.00151698	0.0314376	-0.993957	ANG
ILMN_2200708	1.38348	2.77061	2.12469	0.0756485	0.270831	-5.17105	PEX12
ILMN_1736939	1.38328	9.93942	4.73976	0.00281189	0.0434012	-1.66752	UGCG
ILMN_1700306	-1.38313	13.0165	-5.96895	0.000833117	0.0221504	-0.340376	OCIAD2
ILMN_1785731	-1.3824	6.26004	-5.38086	0.00145573	0.0308364	-0.948972	MAPK8IP2
ILMN_1658631	-1.37964	5.79676	-7.46239	0.000238522	0.0115736	1.01493	LOC642321
ILMN_1700955	1.37939	9.5495	8.23997	0.000134547	0.0083727	1.62836	MGC33212
ILMN_1691364	1.37937	12.2775	7.8143	0.000182992	0.00973051	1.29957	STAT1
ILMN_1677228	1.37874	8.6963	7.60268	0.000214346	0.0108057	1.12985	TMLHE
ILMN_1716682	1.37777	3.58079	3.85187	0.00770497	0.0760071	-2.76391	C21orf88
ILMN_1699695	-1.37751	11.2519	-5.18757	0.00176517	0.0343457	-1.15936	TNFRSF21
ILMN_1760051	1.37738	4.28931	2.47347	0.0463938	0.205283	-4.67239	SOX5
ILMN_1764034	1.37623	3.88373	2.00133	0.0900481	0.296898	-5.34509	XCR1
ILMN_1745813	1.3762	10.2325	7.30007	0.00027048	0.0120155	0.879504	KIAA1279
ILMN_1762606	-1.37616	6.17068	-2.21426	0.0666768	0.251014	-5.04365	AQP11
ILMN_1732885	-1.37478	8.69564	-7.02406	0.000336743	0.0137958	0.642973	BTBD12
ILMN_1810191	-1.37464	6.6849	-3.01094	0.022334	0.137957	-3.90612	PLA2G4C
ILMN_1780825	-1.37464	10.7547	-7.78007	0.000187687	0.0098787	1.27241	RRAS
ILMN_1652846	-1.37424	7.37215	-4.0012	0.00644999	0.0694997	-2.57121	PCYT2
ILMN_1783672	-1.37418	3.76229	-1.52332	0.176244	0.427117	-5.99035	SLC30A10
ILMN_1755179	1.37351	3.37229	3.41472	0.0132225	0.10411	-3.34642	RNF180
ILMN_1680781	1.37289	11.5291	4.44957	0.00385937	0.051793	-2.01274	C14orf135
ILMN_1721901	1.37217	12.2304	5.3833	0.00145223	0.0308044	-0.946348	CTNNAL1
ILMN_1658415	-1.37209	2.17566	-1.34655	0.224607	0.487145	-6.20984	LOC650185
ILMN_1795300	-1.37123	4.88634	-2.41667	0.0502098	0.21459	-4.7539	FLJ41603
ILMN_1808494	-1.37121	2.77645	-3.28402	0.0156269	0.113969	-3.52553	ITIH2
ILMN_1653263	-1.37103	8.79614	-3.98283	0.00659136	0.070243	-2.59473	KIAA1893
ILMN_1788955	-1.37049	10.7755	-6.63514	0.000464095	0.0162041	0.295656	PDLIM1
ILMN_1689897	1.37046	5.62215	5.87031	0.000912257	0.0234688	-0.439244	LOC649292
ILMN_2376953	1.37041	9.01165	6.98614	0.000347222	0.0140399	0.609844	KCNK2
ILMN_1733412	-1.36808	4.26787	-1.5355	0.173295	0.423208	-5.97476	MGC5457
ILMN_1737255	-1.36796	7.98443	-3.33293	0.0146754	0.110346	-3.45825	LOC388886
ILMN_1794233	1.36678	5.6667	2.5557	0.0413981	0.192509	-4.55437	FLJ43663
ILMN_1747546	-1.36605	7.36793	-5.60525	0.00117076	0.0273358	-0.71126	TSPAN1
ILMN_1742332	-1.36543	6.81871	-1.80657	0.118561	0.345188	-5.61491	KCTD12
ILMN_1655341	-1.36515	7.60549	-3.62312	0.0101841	0.0891516	-3.06541	PLAC8L1
ILMN_1754943	1.36406	6.87966	5.76227	0.0010089	0.0248259	-0.548994	MYO1E
ILMN_2083588	1.36359	9.32278	4.30259	0.00455193	0.0571629	-2.19246	TTC32
ILMN_1732151	-1.36336	7.44997	-3.26496	0.0160157	0.115582	-3.55182	COL6A1
ILMN_1784175	-1.36308	2.24195	-1.24589	0.257191	0.525589	-6.3282	KIAA1383
ILMN_1713496	-1.36228	8.05928	-2.71195	0.0334034	0.170628	-4.33057	ST3GAL5
ILMN_1739605	-1.36215	4.10161	-4.34157	0.00435564	0.0555711	-2.14448	LYPD3
ILMN_1739428	1.36195	8.0163	6.55441	0.000496967	0.0166661	0.221414	IFIT2
ILMN_1782389	1.36195	1.67236	0.617812	0.558386	0.775735	-6.91313	LAD1
ILMN_1662243	1.36133	6.93286	4.73803	0.00281709	0.0434369	-1.66954	ING1
ILMN_1786789	-1.36025	6.16008	-4.29431	0.00459489	0.0573679	-2.20268	FAM102B
ILMN_1683096	1.35972	7.82563	7.39987	0.00025029	0.0117488	0.963086	ASB1
ILMN_1815705	1.35965	5.85081	2.00516	0.0895621	0.295816	-5.33972	LZTFL1
ILMN_1732609	-1.35905	9.11498	-3.90341	0.00724361	0.0735703	-2.69703	KIAA1539
ILMN_1813561	1.35904	7.06738	5.47464	0.00132803	0.0294998	-0.84878	SCIN
ILMN_1713126	-1.35865	4.23042	-1.5529	0.16916	0.417377	-5.95237	CT45-6
ILMN_1759595	1.35813	10.0666	6.34477	0.000595458	0.0188303	0.0250517	FLJ21125
ILMN_1788059	1.3572	4.82626	2.58848	0.0395673	0.188016	-4.50736	PCGF5
ILMN_1780132	1.35715	10.4698	4.46121	0.00380977	0.0513938	-1.99865	PELI2
ILMN_1730630	1.35664	6.97149	5.01501	0.00210529	0.0374443	-1.3517	CXorf56
ILMN_1794807	1.35648	2.82697	3.19788	0.0174701	0.120728	-3.6447	LOC653696
ILMN_1680171	1.35559	11.9574	7.3068	0.000269061	0.0120155	0.885172	C2orf33
ILMN_1679754	-1.35501	6.97648	-2.24863	0.0635299	0.24465	-4.99459	ADRA1B
ILMN_1806809	1.35473	9.58497	6.08901	0.0007471	0.0207517	-0.221715	ZNF189
ILMN_1798467	1.3535	3.40333	2.84547	0.0278682	0.154484	-4.14022	LOC285527
ILMN_1680139	1.35321	6.89332	2.5674	0.0407348	0.190739	-4.5376	MAFF
ILMN_1666932	-1.35308	6.12821	-3.67603	0.00954087	0.086279	-2.995	FCGR2A
ILMN_1761456	1.35181	12.039	6.18236	0.000687167	0.0200181	-0.130713	ALG13
ILMN_1682402	1.35152	6.59025	3.38538	0.0137247	0.106286	-3.38643	RNU40
ILMN_1668022	1.3514	9.18663	4.43061	0.00394172	0.0522656	-2.03574	EPHA5
ILMN_2413615	-1.35119	4.59338	-3.54809	0.0111794	0.093828	-3.1659	LLGL2
ILMN_1762260	1.35089	9.09181	4.74295	0.0028023	0.0434012	-1.6638	C3
ILMN_1657515	1.35059	7.1827	2.99637	0.0227702	0.139261	-3.92663	RPS6KA5
ILMN_1658632	-1.34914	3.11888	-1.27804	0.246361	0.513856	-6.29098	NALP7
ILMN_1723123	-1.34897	6.20684	-1.88232	0.106542	0.325878	-5.51084	FGFR3
ILMN_1654920	1.3489	7.44175	3.14175	0.0187975	0.125751	-3.72282	HNRPH3
ILMN_1741200	1.34883	11.7902	3.60389	0.0104296	0.0904186	-3.09109	RFX5
ILMN_2390853	1.3476	7.72722	3.79667	0.00823549	0.0789232	-2.83598	CTSH
ILMN_2376263	1.34759	7.8073	3.34823	0.0143909	0.109159	-3.43727	SMARCA1
ILMN_1685891	1.34714	5.58988	2.77536	0.0306414	0.163326	-4.24004	ETV1
ILMN_1788237	1.34577	7.71072	5.70485	0.00106495	0.025716	-0.607947	LOC652755
ILMN_1670821	1.34497	10.2599	6.08462	0.000750064	0.0207969	-0.226024	CYorf15A
ILMN_1692332	1.34493	5.44987	4.93172	0.00229544	0.0389949	-1.44608	ALOX12B
ILMN_2173004	1.34481	7.57292	4.27791	0.00468131	0.0577446	-2.22295	RAB8B
ILMN_2311278	1.34473	8.756	2.76318	0.0311524	0.164918	-4.25741	ADD3
ILMN_1692481	1.34385	2.91786	0.76921	0.469652	0.71068	-6.80095	LOC644271
ILMN_1753586	-1.34368	4.07118	-2.28755	0.0601506	0.23777	-4.93895	CDH22
ILMN_2207561	-1.34335	2.1164	-0.885215	0.408595	0.662032	-6.70139	C4orf16
ILMN_1814002	-1.34298	2.35829	-1.29928	0.239426	0.505378	-6.26608	TEAD3
ILMN_1721869	1.34256	6.57854	4.56168	0.00341009	0.0483106	-1.87787	LOC645600
ILMN_1732923	1.34112	8.78905	5.03518	0.00206195	0.0371413	-1.32899	SIPA1L2
ILMN_1717252	1.33993	3.18848	1.98794	0.0917682	0.299753	-5.36385	FBXL21
ILMN_1697729	1.33961	5.22284	1.326	0.230947	0.494981	-6.23443	MAP2K6
ILMN_1714602	-1.33944	2.04619	-6.79143	0.000407257	0.0152741	0.437253	CD86
ILMN_1765076	1.33931	11.0423	5.42825	0.00138953	0.0303395	-0.898181	DIP13B
ILMN_1675268	1.33901	7.03858	5.19805	0.00174661	0.0342852	-1.14781	LRP4
ILMN_1802338	-1.3373	7.22996	-4.61001	0.00323473	0.0471602	-1.82031	HHLA3
ILMN_1738684	-1.33674	6.14925	-5.19423	0.00175335	0.0342883	-1.15202	NRXN2
ILMN_1654563	1.33522	7.32959	3.15345	0.0185119	0.124917	-3.70649	EFNB1
ILMN_1754727	1.33345	9.76714	6.81907	0.000398053	0.0151114	0.462009	GPRASP2
ILMN_1743535	1.33308	4.52878	1.78392	0.122406	0.35167	-5.64577	PIP5K3
ILMN_1787265	1.3325	10.5543	5.85511	0.000925197	0.0235167	-0.454594	ZNF503
ILMN_1722407	-1.33232	2.39294	-0.890878	0.405771	0.660697	-6.69625	C21orf41
ILMN_1809850	-1.33167	3.71382	-1.59951	0.158535	0.404796	-5.89187	RCN3
ILMN_1724786	1.33082	2.07504	1.61592	0.154945	0.400505	-5.87038	LOC644193
ILMN_2173975	-1.32999	4.00449	-2.0889	0.079569	0.277696	-5.22174	RTP4
ILMN_1691237	1.32967	10.5346	5.02532	0.00208302	0.0371927	-1.34009	CAP2
ILMN_1770505	-1.32958	3.41405	-0.905242	0.398675	0.654288	-6.68309	BIK
ILMN_1664679	1.32902	7.45907	2.872	0.0268902	0.15227	-4.10255	IGSF4D
ILMN_2109708	-1.32864	12.4095	-4.31194	0.00450396	0.0568561	-2.18093	ECGF1
ILMN_1652185	-1.32811	6.08208	-5.35134	0.00149874	0.0312782	-0.980756	IL4R
ILMN_1658144	1.32768	9.48591	5.45282	0.00135657	0.0299622	-0.871979	TRIP11
ILMN_1792168	-1.32688	10.0457	-6.7102	0.00043574	0.0158078	0.364006	GALE
ILMN_1693471	-1.32665	9.46555	-6.72545	0.000430221	0.0157121	0.37782	FLJ33790
ILMN_2098418	-1.32654	8.91881	-3.01618	0.0221791	0.137416	-3.89874	LOC652968
ILMN_1746075	1.32597	3.19042	1.69652	0.138414	0.375006	-5.76364	LOC646890
ILMN_2134974	1.32544	6.63527	4.12623	0.00557241	0.063573	-2.41241	RAB38
ILMN_1652929	1.32487	7.59621	4.77903	0.00269643	0.0427601	-1.62178	POGZ
ILMN_1654013	-1.32468	6.21513	-2.02325	0.0873009	0.292706	-5.31431	C17orf28
ILMN_1655915	-1.32398	6.97037	-3.19222	0.0175991	0.121073	-3.65256	MMP11
ILMN_1764271	1.32353	5.65753	4.50677	0.00362238	0.0499065	-1.94369	NXPH1
ILMN_1809212	-1.32333	2.82728	-1.47634	0.188068	0.441776	-6.04999	HPR
ILMN_1746618	1.32321	6.33674	2.40864	0.0507751	0.215974	-4.76542	PAQR7
ILMN_1733050	-1.32185	3.84197	-2.32958	0.0567085	0.230561	-4.87878	SEC31L2
ILMN_1791248	1.3211	3.62146	1.91396	0.101883	0.317666	-5.46701	C20orf175
ILMN_1688772	-1.32059	6.37329	-6.63435	0.000464406	0.0162041	0.294928	C8orf51
ILMN_1678494	-1.32016	7.0881	-4.0376	0.00617965	0.0680506	-2.52474	ZNF438
ILMN_2060086	1.32	11.3873	6.16353	0.000698799	0.0201772	-0.148977	ADAM23
ILMN_1700690	-1.31986	8.66195	-4.60777	0.00324264	0.0471797	-1.82297	VAT1
ILMN_1787595	1.31976	1.90617	1.18682	0.27817	0.546887	-6.39509	B3GALT3
ILMN_1683302	-1.31968	3.87265	-3.59849	0.0104996	0.0906213	-3.09831	SMC4L1
ILMN_1668507	1.31964	6.54632	2.96332	0.0237942	0.14228	-3.97325	DDAH1
ILMN_1716957	-1.31895	7.37253	-6.64525	0.000460155	0.0161757	0.304902	C1QL1
ILMN_1703412	1.31878	8.17549	5.83711	0.00094079	0.0236753	-0.472808	LATS2
ILMN_1686985	1.31857	8.00432	6.8085	0.000401542	0.0152067	0.452559	MTM1
ILMN_1706825	1.3183	4.33541	3.29885	0.0153315	0.112784	-3.5051	PKN2
ILMN_1722483	-1.31749	3.57174	-3.42622	0.013031	0.103495	-3.33075	LOC653323
ILMN_1692568	1.31747	6.07892	4.98499	0.00217172	0.038102	-1.38561	C10orf92
ILMN_1708041	1.31689	9.14325	3.3034	0.015242	0.112482	-3.49883	PLEKHF1
ILMN_1785060	-1.3161	6.11919	-4.59281	0.00329595	0.0474732	-1.84075	TSPAN14
ILMN_1788832	1.31583	3.94781	1.12293	0.302481	0.570149	-6.4651	MIB1
ILMN_1787951	1.315	4.98549	6.12946	0.00072043	0.0202667	-0.18215	RABL5
ILMN_1665964	-1.31439	7.52803	-4.96617	0.00221455	0.0385055	-1.40693	GAB2
ILMN_1739582	1.31387	8.49965	4.10575	0.00570663	0.0643989	-2.43827	HOXA9
ILMN_1723253	1.31378	2.16474	0.781539	0.462873	0.706829	-6.7909	ZNF222
ILMN_1733648	1.31365	6.8493	1.55454	0.168776	0.41709	-5.95026	SNAP91
ILMN_1789502	1.31361	8.09807	6.19295	0.000680719	0.0199425	-0.120458	GPC4
ILMN_1710844	1.31338	5.64563	5.0052	0.00212674	0.0375878	-1.36277	PARP10
ILMN_1659415	1.31323	10.3634	5.85252	0.000927426	0.0235167	-0.457215	MAP2K1IP1
ILMN_1689836	1.31257	8.95973	2.747	0.0318451	0.166653	-4.2805	C5AR1
ILMN_1791726	-1.31223	12.6277	-4.58195	0.00333528	0.0475466	-1.85369	TUBB3
ILMN_1654217	1.312	4.72504	2.43029	0.0492659	0.212428	-4.73436	MPP2
ILMN_1681327	1.31158	3.54214	1.13576	0.29746	0.565389	-6.45124	LOC649416
ILMN_1683635	-1.31093	5.84165	-3.30284	0.0152531	0.112511	-3.49961	C11orf70
ILMN_1667416	1.30987	1.96007	1.85897	0.110112	0.331405	-5.54305	TRIM74
ILMN_1671891	1.30861	10.4746	6.22024	0.000664417	0.0198012	-0.094089	FLJ20701
ILMN_1702635	1.30827	7.80633	5.25314	0.00165256	0.0331088	-1.0874	KIAA0265
ILMN_1761425	1.30827	12.2642	5.84295	0.000935699	0.0235854	-0.466894	OLFML2A
ILMN_1667338	1.30814	4.14895	1.89051	0.105316	0.324058	-5.49952	LOC646299
ILMN_1662453	1.30727	5.72352	5.32871	0.0015327	0.0314376	-1.00521	PRDM6
ILMN_2114720	1.30716	11.0328	8.11753	0.000146785	0.00858538	1.53546	SLPI
ILMN_1713542	-1.30666	5.38845	-2.58754	0.0396186	0.188143	-4.50871	TRIM14
ILMN_1707529	1.30629	8.14008	7.42693	0.000245117	0.0117105	0.985574	ARG99
ILMN_1773741	1.30601	10.3411	5.20873	0.00172791	0.0340473	-1.13607	GOLGA5
ILMN_1721630	-1.306	3.08795	-2.20361	0.0676841	0.253236	-5.05883	P2RY4
ILMN_1689899	-1.3051	4.39577	-2.96766	0.023657	0.142069	-3.96712	MTERFD2
ILMN_1679838	1.30486	12.861	5.28056	0.00160789	0.0324311	-1.05748	WBP5
ILMN_1756439	-1.30472	7.9777	-7.02658	0.000336059	0.0137958	0.645169	SCRN1
ILMN_2401927	1.30469	9.64465	7.22566	0.000286746	0.0125065	0.816526	TTC8
ILMN_2223010	1.30468	12.6463	6.1014	0.00073881	0.0205952	-0.209569	VBP1
ILMN_2181992	-1.30416	5.89813	-4.41455	0.00401301	0.0528948	-2.05527	MTRF1
ILMN_1652722	1.30317	11.5434	4.22017	0.00500032	0.0596772	-2.29466	C14orf2
ILMN_2044645	-1.3031	3.66639	-1.36977	0.217634	0.478719	-6.18181	CGB1
ILMN_1692198	1.3029	6.7434	1.96023	0.095434	0.305409	-5.4026	LOC641765
ILMN_2193706	1.30222	5.83305	3.40022	0.0134682	0.10539	-3.36618	HRK
ILMN_1763000	1.3022	7.39017	2.89363	0.0261195	0.150179	-4.07185	CENTA2
ILMN_1727438	1.30186	4.95118	2.16542	0.0714258	0.261665	-5.11321	KCND3
ILMN_1737163	-1.30168	11.3102	-5.33698	0.0015202	0.0314376	-0.996268	SH3BGRL3
ILMN_2143261	1.3014	7.89165	4.80784	0.0026151	0.0422964	-1.58836	CXorf40B
ILMN_1661359	-1.30128	3.04577	-1.35168	0.22305	0.485667	-6.20367	LOC158830
ILMN_1814022	-1.30111	8.99881	-4.78663	0.00267469	0.0427263	-1.61295	NR1H3
ILMN_1664177	-1.30068	7.09226	-2.59435	0.0392488	0.187165	-4.49895	ATXN7L2
ILMN_1775501	1.30013	8.5005	3.48037	0.0121697	0.0989836	-3.25726	IL1B
ILMN_1787954	-1.29989	7.89162	-3.70479	0.00921011	0.0845686	-2.9569	LOC645015
ILMN_2206746	-1.29903	3.10741	-2.23611	0.0646587	0.24728	-5.01247	BGN
ILMN_1672094	1.29861	9.79659	5.67209	0.00109851	0.0263625	-0.641785	DLX1
ILMN_1710859	-1.29855	7.20253	-3.08089	0.0203612	0.131319	-3.80789	PCSK1
ILMN_1686679	1.29807	11.3368	8.28228	0.000130593	0.00831032	1.66015	ZNF462
ILMN_1677446	1.29732	10.2689	4.58186	0.00333559	0.0475466	-1.85379	Kua-UEV
ILMN_1772824	1.29704	7.07832	3.59278	0.0105742	0.0911133	-3.10594	WNT5B
ILMN_1792679	-1.29677	9.43509	-4.71173	0.0028977	0.04419	-1.70031	ITGA5
ILMN_1790384	1.29669	4.23867	2.89614	0.0260317	0.149979	-4.0683	LOC654202
ILMN_1674434	-1.29625	1.85816	-1.11325	0.306318	0.573496	-6.47549	LOC644361
ILMN_1778242	1.29622	13.148	6.12294	0.000724654	0.0202733	-0.188512	CALM1
ILMN_2198812	1.29621	5.47923	3.07203	0.0206002	0.131746	-3.8203	FDX1
ILMN_2129015	-1.29617	6.74737	-5.08666	0.00195583	0.0359812	-1.27132	AFF1
ILMN_1764729	-1.29597	10.4768	-4.95479	0.00224091	0.0385158	-1.41984	JAG2
ILMN_1727200	-1.29589	10.818	-6.2917	0.000623797	0.019313	-0.0254873	SLCO4A1
ILMN_2098726	1.29537	4.53217	0.825076	0.439484	0.688515	-6.7544	LOC440350
ILMN_1780496	-1.29496	2.46621	-0.908442	0.397106	0.652611	-6.68014	MGC12760
ILMN_1731374	-1.29444	5.68861	-4.01308	0.00636037	0.0693521	-2.55602	CPE
ILMN_1772646	1.29389	6.13729	4.51023	0.00360859	0.0497807	-1.93954	LOC388681
ILMN_1728802	-1.29364	8.17206	-2.3574	0.0545426	0.224664	-4.83891	SDCCAG8
ILMN_2154950	-1.29361	6.11248	-1.21592	0.267658	0.536664	-6.36239	ZNF423
ILMN_1676659	-1.29317	3.61067	-1.10907	0.307983	0.575154	-6.47994	LOC647904
ILMN_1701173	-1.29267	5.68122	-2.00876	0.0891075	0.295068	-5.33467	KCNK6
ILMN_1686414	1.29267	7.68469	4.19522	0.00514566	0.0606197	-2.32582	FLJ11806
ILMN_1665792	-1.29259	8.55951	-5.69636	0.00107353	0.0258319	-0.616703	ITGA2
ILMN_1695946	-1.29257	8.89045	-4.40607	0.00405124	0.0531729	-2.06559	LOC388610
ILMN_1722056	1.29221	8.02965	3.7652	0.00855583	0.0804641	-2.87725	ATP7B
ILMN_1660754	1.29056	5.12576	3.40792	0.0133371	0.104641	-3.35568	C13orf25
ILMN_1709194	1.289	3.11544	1.66773	0.144115	0.384125	-5.80199	GPR155
ILMN_1745904	1.28867	12.0754	7.64817	0.000207119	0.0105787	1.16669	CCDC6
ILMN_1696933	1.28825	3.72702	2.55152	0.0416381	0.192932	-4.56038	CIAS1
ILMN_1712320	1.28824	9.50977	6.62423	0.000468391	0.0162337	0.285662	DDX50
ILMN_1713182	1.2882	10.0325	4.10945	0.00568209	0.0643633	-2.43359	LOC653879
ILMN_1815745	1.28779	6.89158	6.04692	0.000776054	0.0211771	-0.263109	SOX4
ILMN_1683604	-1.28772	2.81432	-1.15873	0.288647	0.557064	-6.42617	LOC441864
ILMN_1789593	-1.28748	5.52871	-0.983837	0.361504	0.624924	-6.6083	PRPF40B
ILMN_1714604	1.28672	3.82226	2.7002	0.0339435	0.172329	-4.34737	LOC648835
ILMN_2232084	-1.28647	6.02631	-3.09456	0.0199981	0.129975	-3.78874	ABCA11
ILMN_1679921	-1.28638	5.72784	-5.38567	0.00144884	0.0308044	-0.943797	CT45-1
ILMN_1707548	-1.28594	4.5544	-1.91329	0.10198	0.317897	-5.46795	RAD18
ILMN_1798256	-1.28587	12.3866	-7.31977	0.000266352	0.0119527	0.89608	UPP1
ILMN_2094061	-1.28565	12.6682	-5.95336	0.000845088	0.0223158	-0.355916	IMPA2
ILMN_1722718	-1.28526	8.59353	-2.89275	0.0261504	0.150217	-4.0731	BMP2
ILMN_1775405	-1.28501	9.70156	-3.89353	0.00732958	0.0739483	-2.70981	ARL4
ILMN_2285713	-1.28499	10.5536	-3.7354	0.00887203	0.0823937	-2.91649	TDP1
ILMN_1747160	1.28482	9.36465	6.63093	0.000465747	0.0162062	0.291801	SYT15
ILMN_1807034	-1.28391	4.35958	-2.32805	0.0568298	0.230763	-4.88097	CALCA
ILMN_1678280	-1.28369	1.3556	-0.774792	0.466574	0.708559	-6.79642	LOC642464
ILMN_1709348	-1.28339	12.1217	-6.01788	0.000796772	0.0215531	-0.291797	ALDH1A1
ILMN_1698304	1.28312	3.17931	1.14021	0.295736	0.563629	-6.44641	LOC642969
ILMN_1811029	1.28211	7.21622	5.81577	0.000959664	0.0239177	-0.494458	TLK1
ILMN_1735584	1.28203	1.45878	0.876972	0.412731	0.665933	-6.70883	ST8SIA5
ILMN_1766951	-1.28202	6.9337	-3.62736	0.0101308	0.0888703	-3.05974	MSX2
ILMN_1808047	-1.28124	9.80566	-6.20503	0.000673444	0.0199173	-0.108768	PHC2
ILMN_1750240	1.27981	7.40114	4.65894	0.00306741	0.0460339	-1.76239	PTPN14
ILMN_2177413	-1.27973	8.96509	-5.48827	0.00131055	0.029237	-0.834323	TBL3
ILMN_2280568	1.27939	8.14585	6.59485	0.000480179	0.0163647	0.2587	ANKRD36
ILMN_1707598	-1.27883	2.12518	-1.43564	0.198897	0.455429	-6.10092	RNU14B
ILMN_1689831	-1.27869	3.5001	-1.8745	0.107724	0.327068	-5.52163	FLJ11235
ILMN_1814153	-1.27853	6.37177	-3.5457	0.0112127	0.0939837	-3.16912	IL9R
ILMN_1681227	-1.27839	3.26201	-1.14521	0.293809	0.562074	-6.44097	LOC643328
ILMN_1730828	1.27804	3.16191	0.755848	0.477077	0.716053	-6.81168	LOC257358
ILMN_1781431	1.27793	7.8818	4.98132	0.00217999	0.0381609	-1.38976	GLCCI1
ILMN_1736863	-1.27751	7.59234	-2.59045	0.0394601	0.187656	-4.50453	FLJ11000
ILMN_1679428	1.27703	10.6683	2.56847	0.0406748	0.19063	-4.53606	CHIC2
ILMN_1702226	1.27672	7.61448	5.51056	0.00128251	0.0287768	-0.810722	C21orf34
ILMN_1651538	-1.27669	3.86404	-2.22874	0.065332	0.248508	-5.02299	NUMBL
ILMN_2278335	1.27628	10.463	4.80249	0.00262999	0.0424188	-1.59456	LOC441282
ILMN_1661809	-1.27613	4.50558	-2.29874	0.0592133	0.235805	-4.92294	PRRG4
ILMN_1741056	1.27605	3.47787	1.8337	0.114111	0.338001	-5.57778	CXXC6
ILMN_1656487	1.27591	8.37326	6.65443	0.000456613	0.0161757	0.31328	FGA
ILMN_1727852	1.27518	4.08646	5.13044	0.0018704	0.0352012	-1.22256	LOC643339
ILMN_1737519	1.27517	2.36948	0.950986	0.3767	0.638648	-6.64013	LOC646492
ILMN_1788728	1.27426	1.82798	0.54575	0.604036	0.803673	-6.95893	LGI1
ILMN_1753370	-1.27345	9.07082	-4.24102	0.00488242	0.0589624	-2.26871	ABTB2
ILMN_1676440	-1.27262	4.69317	-1.1806	0.280461	0.548686	-6.40201	LOC440776
ILMN_1672656	-1.27254	5.84936	-1.16059	0.287943	0.556289	-6.42413	LOC389025
ILMN_1757702	1.2723	6.80303	6.64764	0.00045923	0.0161757	0.307084	LOC647673
ILMN_2066858	-1.27192	3.53786	-1.5083	0.179948	0.431648	-6.00952	TNFSF13B
ILMN_1793517	1.27171	6.65634	3.8378	0.00783645	0.0765459	-2.78223	RASAL1
ILMN_1689220	1.27088	4.38529	1.85503	0.110726	0.332574	-5.54847	IQCE
ILMN_2119774	-1.27032	8.30844	-4.95639	0.00223719	0.0385158	-1.41803	CYP2R1
ILMN_1760575	1.26944	9.97885	5.81695	0.000958611	0.0239177	-0.493262	PTP4A1
ILMN_1728581	-1.2693	5.07844	-2.48115	0.0459014	0.20404	-4.66136	C3orf18
ILMN_1670807	1.26919	10.4365	3.68115	0.00948103	0.0859381	-2.98821	FAM84B
ILMN_1674366	1.26871	5.48458	3.79626	0.00823948	0.0789232	-2.8365	LHX4
ILMN_1764361	-1.26785	7.62983	-4.62672	0.00317647	0.0467056	-1.8005	DUSP16
ILMN_2343278	-1.26773	10.6117	-7.26687	0.000277604	0.0122346	0.851474	PPAP2A
ILMN_1779095	1.2676	3.44735	1.78156	0.122814	0.352194	-5.64898	CEBPE
ILMN_1744268	-1.26755	10.3862	-3.14216	0.0187872	0.125737	-3.72223	PLEC1
ILMN_1814917	1.26732	8.07573	3.20989	0.0171995	0.119696	-3.62804	TLE2
ILMN_1679158	1.2673	4.75789	3.4715	0.0123065	0.0992975	-3.26927	FLJ31204
ILMN_1791423	-1.26716	8.13189	-3.15077	0.018577	0.125042	-3.71024	LOC401052
ILMN_1680111	-1.26652	7.01325	-3.79003	0.00830197	0.0790633	-2.84468	AHDC1
ILMN_1729857	1.26627	1.9236	1.19288	0.275953	0.545407	-6.38832	CHRNA4
ILMN_1724410	1.2654	6.80106	4.95478	0.00224094	0.0385158	-1.41986	USP46
ILMN_1792382	-1.26537	6.13638	-3.9511	0.00684384	0.0718002	-2.63549	KCNC4
ILMN_1793410	-1.26438	7.82861	-4.76172	0.00274666	0.0429354	-1.64192	SNTB1
ILMN_1704418	1.26424	9.69728	6.27571	0.000632637	0.019313	-0.0407876	FOXD1
ILMN_1674046	-1.26388	3.71662	-2.84276	0.0279703	0.154791	-4.14407	C10orf128
ILMN_1728374	1.26369	2.90527	1.06025	0.328025	0.593188	-6.53125	LOC649041
ILMN_2366998	1.26338	3.52455	1.69352	0.138998	0.375952	-5.76765	CTF8
ILMN_1766128	-1.26295	4.24898	-1.52006	0.177043	0.428207	-5.99452	THAP3
ILMN_2229940	-1.26283	8.91813	-3.63982	0.00997601	0.0882105	-3.04314	C2orf7
ILMN_1677404	1.26269	9.0078	6.60706	0.000475241	0.0163647	0.269914	RAP2A
ILMN_1723962	-1.26233	10.6201	-5.11131	0.0019072	0.0354442	-1.24383	LXN
ILMN_1685608	-1.26214	11.1909	-1.65713	0.146271	0.38757	-5.81606	NPTX2
ILMN_1795666	1.26192	7.52822	3.47	0.0123298	0.0992975	-3.27131	SNX24
ILMN_1663042	-1.26155	9.899	-4.49375	0.00367486	0.050317	-1.95937	SDC4
ILMN_2052433	1.26146	5.29422	1.92919	0.0997139	0.3142	-5.44585	CYorf14
ILMN_1739384	-1.26039	6.66751	-5.39338	0.0014379	0.0307431	-0.935524	USP35
ILMN_1705759	1.25945	4.45665	2.45669	0.0474884	0.208057	-4.69647	LOC649456
ILMN_1809101	-1.25893	6.95226	-4.19989	0.0051181	0.0603865	-2.31998	STEAP2
ILMN_1668752	-1.25865	7.08588	-2.75442	0.0315255	0.165873	-4.26991	FLJ20850
ILMN_1762712	1.25854	6.10154	5.19421	0.00175339	0.0342883	-1.15205	HHEX
ILMN_1772446	-1.25793	3.82888	-1.80865	0.118213	0.344501	-5.61206	C12orf34
ILMN_1712431	-1.25735	9.26973	-1.72337	0.133293	0.367282	-5.72765	FAM113B
ILMN_1688848	-1.25732	4.74209	-3.53536	0.0113586	0.0948188	-3.18303	TMEM44
ILMN_1658697	1.25715	5.28105	2.4521	0.0477927	0.208538	-4.70306	LOC641997
ILMN_1659926	-1.25676	5.50254	-2.08915	0.0795409	0.277696	-5.22139	ST7L
ILMN_1766918	-1.25583	4.2077	-1.89625	0.104465	0.322471	-5.49157	KCNK5
ILMN_1685441	-1.25536	9.72095	-2.6047	0.038693	0.186117	-4.4841	DDEFL1
ILMN_1761490	1.25498	8.80206	6.94676	0.000358501	0.0143465	0.57527	ZNF75
ILMN_1724162	-1.25495	6.00067	-4.6446	0.00311542	0.0464234	-1.77933	ARX
ILMN_1767662	1.25401	13.4855	6.34147	0.000597178	0.0188463	0.0219169	LASS6
ILMN_1728107	1.25368	3.46099	2.45908	0.047331	0.207895	-4.69304	GNG7
ILMN_1718354	-1.25334	6.38536	-3.16725	0.0181812	0.123673	-3.68728	C1orf73
ILMN_1814770	1.25294	2.39093	0.558001	0.596127	0.800075	-6.9515	CPNE4
ILMN_1736742	-1.25255	6.95331	-6.28261	0.000628803	0.019313	-0.034177	GLT25D2
ILMN_1685275	-1.25219	6.92688	-6.99022	0.000346076	0.0140301	0.613417	MCAM
ILMN_1786281	-1.25141	4.51133	-1.19878	0.273807	0.542893	-6.3817	ZNF96
ILMN_1715096	1.25117	6.71074	6.44345	0.000546569	0.0177173	0.11813	C6orf168
ILMN_1772466	1.25082	7.48106	2.16186	0.0717845	0.262101	-5.11826	SH2D3A
ILMN_1736976	-1.25048	3.63441	-2.41647	0.0502238	0.214591	-4.75418	HPCAL4
ILMN_2056551	1.24991	8.29375	7.47245	0.000236688	0.0115568	1.02324	RBMX2
ILMN_1656052	-1.24973	1.92038	-1.34086	0.226347	0.489415	-6.21667	LOC643143
ILMN_1674811	-1.24972	4.28891	-2.03823	0.085473	0.289137	-5.29324	OASL
ILMN_2050654	1.24948	7.29116	4.21447	0.00503312	0.0598845	-2.30177	SAV1
ILMN_1755487	1.24908	6.19223	3.23062	0.0167431	0.117856	-3.59931	LOC284901
ILMN_1671318	1.24789	6.62849	4.48076	0.00372806	0.0509108	-1.97503	FRAS1
ILMN_1703374	-1.24772	6.45446	-2.54274	0.0421467	0.19436	-4.57298	NAV1
ILMN_1753340	-1.24767	9.40448	-4.51	0.00360948	0.0497807	-1.9398	LOC643009
ILMN_1704452	1.24604	8.96508	6.05753	0.000768633	0.0210858	-0.252647	BCL9
ILMN_1671263	-1.2445	6.16836	-2.70746	0.0336084	0.171368	-4.33698	CACNA1H
ILMN_1776121	1.24442	7.52599	2.79927	0.0296639	0.160123	-4.20596	MGC42367
ILMN_1778111	1.24379	7.90304	4.91148	0.00234454	0.0395692	-1.46918	LOC441124
ILMN_2401873	-1.24367	8.84533	-3.17897	0.0179056	0.122701	-3.67098	DUSP10
ILMN_1785180	1.24309	3.04864	1.18678	0.278184	0.546887	-6.39513	LOC284577
ILMN_1755111	1.24284	3.53071	1.03364	0.33939	0.603908	-6.55855	C6orf199
ILMN_1772239	1.2405	5.51095	1.2365	0.260432	0.529422	-6.33897	ADAMTS7
ILMN_1792409	1.24003	5.56641	5.78778	0.00098507	0.0244332	-0.522941	AMOT
ILMN_1712708	-1.23969	10.6117	-4.10569	0.00570702	0.0643989	-2.43834	TRIM47
ILMN_2396287	-1.23962	6.79077	-3.01312	0.0222693	0.137704	-3.90304	RFX2
ILMN_2190851	1.23952	4.72109	2.42726	0.0494747	0.213032	-4.73871	PPID
ILMN_1738276	1.23912	9.21007	7.61141	0.000212938	0.0107697	1.13693	FAM11A
ILMN_1748374	1.23821	2.87254	1.69937	0.137862	0.374234	-5.75983	LOC400304
ILMN_1765833	-1.23805	3.53387	-2.0595	0.0829428	0.283969	-5.26327	SLC9A3R2
ILMN_1784436	1.23786	7.90121	5.54153	0.00124469	0.0282961	-0.778062	KIAA1688
ILMN_2041463	1.2377	2.77608	1.45423	0.193882	0.449114	-6.07775	C3orf30
ILMN_1733847	1.23639	5.11129	1.38059	0.21445	0.475519	-6.16866	GALR2
ILMN_1782004	-1.23637	6.49454	-4.60461	0.00325382	0.047261	-1.82673	BAPX1
ILMN_1728059	1.23597	4.92498	3.06588	0.0207679	0.132366	-3.82891	LOC645236
ILMN_2127842	-1.23549	4.79867	-2.23013	0.0652045	0.248388	-5.02101	HBA2
ILMN_2335319	1.2352	4.49512	1.86672	0.108914	0.329394	-5.53237	KCNG3
ILMN_1810431	1.23512	8.3237	5.39234	0.00143937	0.0307431	-0.936639	LOC642299
ILMN_1683054	-1.23502	2.71081	-1.82151	0.116089	0.341386	-5.59448	LOC401242
ILMN_1721636	1.23431	9.59555	6.67918	0.00044721	0.0160906	0.335841	TSC22D4
ILMN_1815719	-1.23356	8.55475	-4.20134	0.00510958	0.0603778	-2.31817	PLCG2
ILMN_1806791	-1.23352	1.61351	-0.558928	0.595531	0.799787	-6.95093	OR4C46
ILMN_2410938	1.2331	9.40723	2.79549	0.0298162	0.160562	-4.21135	SMOC1
ILMN_1704956	1.2324	3.31736	2.40708	0.0508861	0.216183	-4.76766	CHASM
ILMN_1679587	1.23226	9.04676	6.31531	0.000611005	0.0192187	-0.00296173	LOC284230
ILMN_1693862	-1.23154	9.5969	-6.0394	0.000781358	0.0212472	-0.270525	MGC70857
ILMN_1737631	-1.2315	7.88435	-2.28772	0.0601361	0.23777	-4.93871	PAQR6
ILMN_1770994	1.23097	7.57378	3.55955	0.0110206	0.0930931	-3.1505	LOC440900
ILMN_2175659	-1.23011	4.73009	-3.17537	0.0179897	0.122862	-3.67598	NUDT8
ILMN_1784661	-1.22952	9.42761	-2.6528	0.0362185	0.178869	-4.41519	TMEM2
ILMN_1720540	1.22943	10.4168	4.02195	0.00629427	0.0687279	-2.54469	INSL4
ILMN_1729170	-1.22935	5.63272	-3.99468	0.00649981	0.0696395	-2.57955	GPA33
ILMN_1684865	1.22933	4.16648	1.60985	0.156265	0.402089	-5.87835	GPR22
ILMN_1797753	-1.22925	5.74916	-2.46266	0.047096	0.20715	-4.6879	ARHGAP28
ILMN_1786707	-1.22895	6.04632	-6.28913	0.000625207	0.019313	-0.0279418	LOC284361
ILMN_1770589	-1.22788	5.48948	-2.55643	0.0413566	0.192432	-4.55333	NDUFB4
ILMN_1694070	-1.22654	7.32393	-3.97967	0.00661608	0.0704098	-2.59879	LOC92689
ILMN_1790352	-1.22638	5.48619	-1.32125	0.232434	0.496561	-6.24008	PIGZ
ILMN_1748294	1.22632	2.9701	1.44691	0.195844	0.451704	-6.0869	LOC652800
ILMN_1766613	1.22632	6.76861	2.61294	0.0382568	0.185085	-4.47229	ZNF121
ILMN_1773940	1.22624	4.93594	4.58924	0.00330883	0.0475157	-1.845	GPR161
ILMN_2306692	-1.22557	4.61747	-3.21575	0.0170691	0.119383	-3.61991	MINK1
ILMN_1813837	1.2248	8.56084	3.71699	0.00907369	0.0836622	-2.94077	C9orf9
ILMN_2159721	1.22474	3.95418	1.87977	0.106925	0.326011	-5.51436	DUX4
ILMN_1810055	-1.22461	12.1652	-4.9573	0.00223506	0.0385158	-1.41699	C16orf9
ILMN_1682577	-1.22357	7.19502	-5.57082	0.00121007	0.0277941	-0.747291	FAM69A
ILMN_1775814	1.22345	5.43726	3.62834	0.0101185	0.0888382	-3.05844	GHR
ILMN_1757036	1.22332	3.4506	2.85546	0.0274956	0.15357	-4.12603	AQP12A
ILMN_1753345	1.2232	7.61063	3.72173	0.00902129	0.0834238	-2.93452	SCAMP5
ILMN_1670638	1.22295	10.1908	3.02205	0.0220072	0.137011	-3.89048	PITPNC1
ILMN_2170157	-1.22251	4.0156	-2.18835	0.0691548	0.256788	-5.08058	VCY
ILMN_1736242	-1.22223	8.90018	-6.4928	0.00052384	0.0171959	0.164251	PLEKHG4
ILMN_1796005	-1.22193	4.90726	-1.52367	0.176159	0.427044	-5.9899	TERT
ILMN_1805448	-1.22143	8.9192	-3.47725	0.0122176	0.099048	-3.26148	EPB41L2
ILMN_1718093	-1.22134	9.80768	-3.29869	0.0153346	0.112784	-3.50532	ALG1
ILMN_1685433	1.22117	12.6606	4.98735	0.00216639	0.0380515	-1.38293	COL8A1
ILMN_1660856	1.22101	8.0146	3.9848	0.00657604	0.0701761	-2.5922	ALG11
ILMN_1727043	-1.22011	11.8414	-4.81043	0.00260793	0.0422685	-1.58537	GLT25D1
ILMN_1674437	-1.21951	3.9676	-4.39101	0.00412014	0.0537591	-2.08396	LOC651581
ILMN_1653622	1.21944	5.43532	4.14986	0.00542197	0.0627775	-2.38267	LOC648716
ILMN_1760374	-1.21918	3.54607	-1.40452	0.207559	0.466729	-6.13938	CD8A
ILMN_1735156	1.21894	10.7396	4.5565	0.00342953	0.0484534	-1.88406	SLC4A11
ILMN_1702301	-1.21859	10.0529	-6.26192	0.000640374	0.019364	-0.0540041	DOCK10
ILMN_2069615	-1.21859	2.44627	-0.832222	0.435728	0.686073	-6.74826	CHID1
ILMN_1655612	-1.21815	9.37163	-4.3573	0.00427912	0.0550099	-2.12518	ARRDC2
ILMN_2174711	1.21802	5.41878	1.69761	0.138203	0.374696	-5.76219	C21orf129
ILMN_2059996	1.21746	4.65537	4.9391	0.00227785	0.0387809	-1.43769	MEGF8
ILMN_1712886	-1.21717	3.14529	-0.996409	0.355817	0.619368	-6.59591	LOC642325
ILMN_2399264	1.21666	8.79157	3.92497	0.00705977	0.0728866	-2.66917	Septin 6
ILMN_1757081	-1.21645	3.94947	-2.06592	0.082194	0.282726	-5.25421	SYN2
ILMN_1804090	-1.21562	9.31034	-4.51861	0.00357538	0.0495226	-1.92946	SLC25A10
ILMN_1734880	1.21438	6.27938	5.52621	0.00126324	0.0285092	-0.794205	LOC644128
ILMN_1784690	-1.21386	3.16454	-2.03106	0.0863436	0.290768	-5.30333	LOC643127
ILMN_1807439	-1.21373	7.19166	-3.7357	0.00886872	0.0823937	-2.91608	ALDH1A3
ILMN_2175020	1.21307	5.12296	1.38279	0.213807	0.474835	-6.16598	RPL32P3
ILMN_1712803	1.21265	5.85614	3.70996	0.00915204	0.0842346	-2.95006	CCNB1
ILMN_1690638	1.21234	3.71738	1.20768	0.270599	0.539773	-6.3717	LOC402677
ILMN_1707534	1.21224	9.07911	4.59614	0.00328399	0.0473658	-1.83679	NKRF
ILMN_1658902	-1.21223	10.1789	-4.42439	0.00396915	0.0524949	-2.0433	DEAF1
ILMN_1799939	1.21214	8.64284	5.86951	0.000912937	0.0234688	-0.440056	TAF1L
ILMN_1731358	-1.21188	7.16579	-5.37152	0.00146918	0.0309524	-0.95901	ZNF532
ILMN_1806473	1.2111	5.99982	6.67793	0.000447681	0.0160906	0.334701	NGFRAP1L1
ILMN_1755075	1.21089	5.47816	1.51932	0.177225	0.428291	-5.99547	IDI1
ILMN_1652918	1.21082	7.61022	4.77056	0.00272087	0.0428436	-1.63163	RHOF
ILMN_1688642	1.21029	8.37353	5.58386	0.00119501	0.0275489	-0.733624	LAMC3
ILMN_1661802	1.21016	8.43372	2.72831	0.0326661	0.168479	-4.30719	RAPGEF4
ILMN_1755411	1.20837	8.70854	2.95125	0.0241805	0.143796	-3.9903	RBMS2
ILMN_1759326	-1.20823	7.59768	-5.12657	0.00187778	0.0352129	-1.22686	P2RX7
ILMN_1672878	-1.2079	10.9751	-6.39776	0.000568609	0.0182037	0.0751862	ABR
ILMN_1700081	-1.20757	9.46628	-2.97837	0.0233218	0.141232	-3.95201	FST
ILMN_1700448	1.20749	6.06845	2.52747	0.0430461	0.196831	-4.59488	SIM2
ILMN_1694923	1.20681	8.19941	6.6157	0.000471779	0.0163147	0.277845	PTPN9
ILMN_1761281	-1.20678	11.2279	-3.16269	0.0182899	0.124012	-3.69363	LOC441019
ILMN_1718977	1.20648	8.5342	1.97506	0.0934548	0.301741	-5.38188	GADD45B
ILMN_1773802	-1.20642	2.99894	-0.999172	0.354576	0.617701	-6.59317	SCN5A
ILMN_1795507	1.20625	5.81772	6.00834	0.000803711	0.0215591	-0.301239	ABCA6
ILMN_1783247	1.20614	4.70453	1.63659	0.150534	0.393824	-5.8432	C10orf11
ILMN_1743399	-1.20592	3.7063	-1.5405	0.172098	0.42204	-5.96834	C6orf184
ILMN_1765326	1.20563	8.32394	3.39451	0.0135662	0.105797	-3.37396	DGKD
ILMN_1805827	1.20466	14.2522	7.20018	0.000292572	0.0126539	0.794827	PPA1
ILMN_1803799	1.20438	7.22019	4.46496	0.00379396	0.0513572	-1.99412	LOC649555
ILMN_2388955	-1.20403	6.53285	-2.46248	0.047108	0.20715	-4.68816	C1orf183
ILMN_1747744	-1.20298	8.45553	-3.92863	0.00702903	0.0727599	-2.66444	LHFPL2
ILMN_1671573	1.20238	5.41544	3.3616	0.0141472	0.108102	-3.41896	LOC388755
ILMN_2219512	1.20203	9.94894	4.29192	0.00460738	0.0573679	-2.20563	NPHP4
ILMN_1768624	1.20201	2.80436	0.961255	0.371897	0.635078	-6.63026	CETN1
ILMN_1749073	-1.20117	3.43656	-1.90292	0.103485	0.320848	-5.48233	TCEAL5
ILMN_1685052	-1.20086	5.42827	-2.80632	0.0293822	0.159182	-4.19593	DNAH1
ILMN_1770084	-1.20072	11.4004	-4.58745	0.00331528	0.0475313	-1.84713	TACC1
ILMN_2363058	-1.20064	6.62052	-1.64338	0.149113	0.391756	-5.83425	PAOX
ILMN_1694432	-1.19958	9.7769	-2.59413	0.0392605	0.187165	-4.49926	CRIP2
ILMN_2098616	1.19845	9.16051	3.1648	0.0182395	0.123778	-3.69069	AXIIR
ILMN_2246882	-1.19654	5.66887	-2.36439	0.0540122	0.223549	-4.82889	SP140
ILMN_2367638	1.1964	3.95027	0.974261	0.365883	0.628727	-6.61766	CAMKK2
ILMN_1656579	-1.19532	4.31609	-1.91617	0.101566	0.317401	-5.46395	LOC642077
ILMN_1686645	1.19517	9.11387	5.70682	0.00106297	0.0257083	-0.60592	UTP14C
ILMN_1723908	1.19469	3.05957	3.79049	0.00829735	0.0790633	-2.84408	LOC387762
ILMN_1806023	-1.19439	10.0927	-3.15458	0.0184846	0.124896	-3.70492	JUN
ILMN_1692368	-1.19358	5.59323	-2.92787	0.0249479	0.146011	-4.02336	DLX2
ILMN_1753515	-1.19259	6.90081	-2.16273	0.071697	0.261939	-5.11703	SRR
ILMN_1690352	1.19258	9.15225	3.88892	0.00737012	0.0742323	-2.71579	C10orf22
ILMN_1771238	1.19225	10.8812	4.23522	0.00491491	0.059158	-2.27593	LOC642090
ILMN_1682761	-1.19199	4.05015	-4.21103	0.00505305	0.0600296	-2.30607	UNQ5783
ILMN_1669497	-1.19198	6.99176	-6.36059	0.000587296	0.0186481	0.0400525	OSBPL10
ILMN_1668615	-1.19188	2.79267	-1.59309	0.15996	0.4057	-5.90025	LOC642471
ILMN_1678049	-1.19143	9.6831	-3.85188	0.00770491	0.0760071	-2.7639	FGB
ILMN_1718133	1.19133	3.97835	2.43436	0.0489875	0.211692	-4.72852	LOC650689
ILMN_1782015	-1.19115	7.83978	-2.5445	0.042044	0.194105	-4.57044	FCRLM2
ILMN_1667162	-1.19092	2.88362	-1.87988	0.106908	0.326011	-5.51421	NKX3-1
ILMN_1666122	1.19041	9.41555	3.33981	0.0145468	0.109893	-3.44882	HEG1
ILMN_1742824	-1.19038	3.71472	-1.41905	0.203472	0.461821	-6.12148	SPATA13
ILMN_1766975	-1.19024	1.55338	-2.00695	0.0893364	0.295322	-5.33721	LOC401356
ILMN_1663575	-1.19016	10.8712	-5.93525	0.000859246	0.0226127	-0.374015	STEAP1
ILMN_2061435	1.18751	3.65923	1.7948	0.120545	0.34829	-5.63097	MEG3
ILMN_1763279	1.18626	3.12868	1.09718	0.31277	0.579537	-6.49259	PLSCR2
ILMN_1802231	1.18557	6.29072	3.8452	0.00776706	0.0763217	-2.7726	SAMD6
ILMN_1732291	1.18546	6.81166	2.12168	0.075971	0.27132	-5.17532	LOC653125
ILMN_1720136	-1.18497	4.50735	-1.85725	0.11038	0.332017	-5.54542	CABP2
ILMN_1664861	-1.18396	12.8543	-2.87507	0.0267792	0.152029	-4.09818	ID1
ILMN_1735461	1.18376	13.1639	6.44726	0.000544775	0.0177173	0.121701	DDX21
ILMN_1783546	1.18373	11.1706	6.51979	0.000511871	0.0169103	0.189343	FLJ10769
ILMN_2326324	1.1832	5.90066	5.18131	0.00177638	0.034352	-1.16627	LDHC
ILMN_1683023	-1.18295	7.04686	-3.51116	0.011708	0.0966452	-3.21564	PDGFC
ILMN_1757237	-1.18294	9.43135	-5.52776	0.00126134	0.0285078	-0.792563	DDEF2
ILMN_1712230	1.18284	3.15027	1.93039	0.0995457	0.313837	-5.44419	IQSEC3
ILMN_1676061	-1.18274	3.92893	-3.0192	0.0220905	0.137098	-3.89449	LOC641949
ILMN_1683250	-1.18199	8.75673	-3.85448	0.00768088	0.0760071	-2.76052	LOC440731
ILMN_1664631	-1.1817	4.52799	-4.71489	0.00288787	0.0440904	-1.69661	ADAM28
ILMN_1744381	-1.181	5.76676	-3.38715	0.0136939	0.106252	-3.38402	SERPINE1
ILMN_1755024	-1.18091	7.84406	-7.00316	0.000342473	0.0139204	0.624731	IKBKE
ILMN_1665884	1.18075	4.50268	1.19037	0.276868	0.545923	-6.39112	REP15
ILMN_1814575	1.18015	5.66161	2.96987	0.0235873	0.141899	-3.964	LOC653091
ILMN_1773002	1.17899	3.76553	2.4033	0.0511551	0.216722	-4.77309	FLJ45187
ILMN_1734021	1.17873	5.21565	2.65883	0.0359204	0.17802	-4.40655	CLSTN3
ILMN_2369603	1.17854	6.00767	3.10155	0.019815	0.12969	-3.77896	CPEB1
ILMN_1765222	1.17792	4.9149	2.55499	0.0414387	0.192546	-4.55539	FLJ12118
ILMN_1768365	-1.17731	0.765749	-1.85319	0.111015	0.332895	-5.55101	TRIM64
ILMN_1659703	1.17728	10.0442	4.69208	0.00295961	0.0447894	-1.72338	WWP2
ILMN_1675258	1.17671	6.48817	3.55608	0.0110684	0.0931486	-3.15516	LOC441268
ILMN_1749081	1.17604	7.42734	6.68829	0.000443808	0.0160256	0.344119	AUTS2
ILMN_1763657	1.17598	7.44459	3.85112	0.00771189	0.076027	-2.76488	CXXC4
ILMN_1797375	1.17573	5.20215	1.4389	0.198008	0.453931	-6.09686	KLF12
ILMN_1686313	1.17546	6.46319	1.17722	0.281714	0.550279	-6.40577	PLXNB3
ILMN_1656869	-1.17546	5.23682	-2.64299	0.0367094	0.180547	-4.42924	LOC654346
ILMN_1722981	-1.17517	3.59142	-2.09357	0.0790457	0.276865	-5.21513	TLR5
ILMN_2213834	1.175	7.28069	5.88824	0.000897259	0.0233064	-0.421179	PRO0628
ILMN_1666019	1.17285	7.77991	6.2659	0.000638128	0.019364	-0.0501847	ADNP
ILMN_1785527	1.17271	5.03368	1.88824	0.105654	0.3247	-5.50266	LY6G5B
ILMN_1739128	-1.17186	2.79702	-2.59324	0.0393086	0.18728	-4.50053	LOC651196
ILMN_1788283	-1.17172	5.49344	-2.32563	0.0570231	0.231141	-4.88444	COTL1
ILMN_1732830	-1.17091	4.02733	-1.91562	0.101645	0.317531	-5.46472	LOC653127
ILMN_1781626	1.17067	10.8481	4.19003	0.00517647	0.0608441	-2.33231	C1S
ILMN_1806093	1.1706	5.9028	2.43805	0.0487367	0.210966	-4.72323	IFRG15
ILMN_2119584	-1.17058	2.01331	-0.899814	0.401345	0.656307	-6.68808	TRY6
ILMN_1808695	-1.17052	3.67764	-1.68281	0.141101	0.379175	-5.78193	LOC650599
ILMN_2225144	1.17052	8.44817	7.11721	0.000312498	0.0131495	0.723701	EIF4E3
ILMN_1773558	-1.17049	3.92182	-1.19727	0.274355	0.543767	-6.3834	LOC338667
ILMN_1684873	-1.16985	9.6867	-4.76637	0.00273306	0.0428648	-1.6365	ARSD
ILMN_2354269	-1.16976	7.07482	-3.83759	0.00783847	0.0765459	-2.78251	C14orf140
ILMN_1724941	1.16835	7.14902	2.72145	0.0329732	0.169162	-4.31699	CDCP1
ILMN_1796216	-1.1671	6.93936	-7.49087	0.000233372	0.0115034	1.03841	VASH1
ILMN_1805985	1.16708	9.09876	3.66846	0.00963014	0.0866824	-3.00505	ANKRD32
ILMN_1798081	1.16666	9.49692	5.37203	0.00146844	0.0309524	-0.958462	PTPRF
ILMN_1686748	1.16643	11.5218	4.57742	0.00335185	0.0476594	-1.85909	TMEM9
ILMN_2106902	1.16631	9.11028	3.01984	0.0220719	0.137098	-3.89359	CHES1
ILMN_2061310	1.16541	10.0954	4.79551	0.00264955	0.0425876	-1.60265	SUHW3
ILMN_2090105	-1.16484	13.5635	-4.61185	0.00322827	0.0471102	-1.81813	TAGLN2
ILMN_1714466	1.16286	2.44959	1.31724	0.233698	0.498164	-6.24485	LOC649712
ILMN_1724119	-1.16204	3.60087	-3.28445	0.0156183	0.113959	-3.52494	LOC442261
ILMN_1796743	-1.16193	2.61901	-0.980596	0.362981	0.626163	-6.61147	LOC652335
ILMN_2150049	1.16177	4.11262	1.18431	0.279093	0.547637	-6.39789	FLJ41841
ILMN_1696186	1.16147	8.76558	5.04817	0.00203458	0.0367336	-1.31441	LOC644889
ILMN_1793435	-1.16089	4.68038	-1.27696	0.246719	0.514271	-6.29224	KIAA1107
ILMN_1777579	1.1608	5.1641	2.52931	0.0429369	0.196552	-4.59224	TIGD1
ILMN_1663300	1.16076	5.92506	2.7951	0.029832	0.160562	-4.2119	PCDH11X
ILMN_1653787	-1.16061	2.2988	-5.7496	0.00102097	0.0249254	-0.561962	LOC341604
ILMN_1695645	1.16022	12.6748	6.64984	0.00045838	0.0161757	0.309093	CETN2
ILMN_1715680	-1.15982	7.97389	-3.54149	0.0112718	0.0943491	-3.17478	NEIL2
ILMN_1784356	-1.15974	5.37549	-2.2878	0.0601292	0.23777	-4.93859	TTLL11
ILMN_1674782	-1.15945	8.64006	-4.13571	0.00551154	0.0632769	-2.40048	LOC375295
ILMN_2122926	-1.15896	3.87505	-1.77077	0.124695	0.354129	-5.66363	VN1R2
ILMN_2144654	-1.15878	3.60756	-1.35132	0.22316	0.485772	-6.20411	MGC119295
ILMN_1670640	1.15873	5.92406	4.77627	0.00270435	0.0427601	-1.62498	ZNF664
ILMN_1699440	-1.15796	5.14399	-5.30834	0.00156402	0.0317445	-1.02729	ZNF651
ILMN_1701483	-1.15789	7.69124	-3.84474	0.00777128	0.0763217	-2.77319	SYP
ILMN_1686274	1.15766	2.72201	2.01212	0.088686	0.294536	-5.32996	LOC642733
ILMN_2179533	-1.15763	2.99072	-1.84512	0.112286	0.335158	-5.5621	C4A
ILMN_1732071	1.15734	7.56603	2.62462	0.0376476	0.183361	-4.45556	HIST2H2BE
ILMN_1682711	1.1569	7.91387	3.66684	0.0096493	0.0868046	-3.0072	LOC493754
ILMN_1700967	1.15687	9.34067	5.96512	0.000836035	0.0221894	-0.344185	C3orf59
ILMN_1665730	1.15644	9.93177	3.65005	0.0098509	0.0877035	-3.02952	ABCB10
ILMN_1698804	1.15563	3.35468	1.64356	0.149074	0.391756	-5.834	ATP10B
ILMN_2150797	-1.15512	3.11953	-2.01898	0.0878301	0.293352	-5.32032	TNP1
ILMN_1706531	-1.15486	10.3145	-3.95668	0.00679865	0.0714709	-2.62831	ABCC5
ILMN_1771599	-1.15461	12.1487	-5.86298	0.000918472	0.0235167	-0.446643	PLOD2
ILMN_1782609	1.15451	10.0927	4.04332	0.00613832	0.0677396	-2.51746	STAG2
ILMN_1778360	-1.15388	11.1887	-7.30265	0.000269935	0.0120155	0.881676	PYGB
ILMN_2191313	1.15286	7.72106	2.74161	0.0320798	0.167062	-4.2882	LOC387680
ILMN_1761540	-1.15199	6.01163	-3.33723	0.0145948	0.110036	-3.45235	SEMA3F
ILMN_1704376	1.15192	8.0508	3.15471	0.0184815	0.124896	-3.70475	GLDN
ILMN_1702835	1.15175	10.2795	4.49925	0.0036526	0.0500593	-1.95275	SH3BGRL
ILMN_1661461	-1.15114	4.2457	-1.97116	0.093971	0.302567	-5.38733	LOC283547
ILMN_1735680	-1.15057	8.31504	-4.50577	0.00362639	0.0499176	-1.9449	TMEM30A
ILMN_1683742	-1.15019	4.08069	-1.39181	0.211193	0.471148	-6.15496	LOC641743
ILMN_1659620	-1.15005	6.5761	-1.86581	0.109054	0.32956	-5.53362	MYCBP
ILMN_1658383	-1.14999	4.87353	-0.712713	0.50159	0.735175	-6.84526	LOC652878
ILMN_1672445	-1.14966	4.51298	-1.86783	0.108744	0.3292	-5.53084	LOC401354
ILMN_2344182	1.14912	6.9099	6.83952	0.000391394	0.0150532	0.480275	TMTC4
ILMN_2290251	-1.14857	4.21309	-2.66213	0.0357583	0.177613	-4.40183	FBF1
ILMN_2299737	1.14807	4.86299	4.29486	0.00459201	0.0573679	-2.202	BBS5
ILMN_1695058	-1.148	3.55964	-1.79659	0.120241	0.347713	-5.62852	SLC38A5
ILMN_1682661	1.14768	3.54397	2.87661	0.0267239	0.151858	-4.096	BMP3
ILMN_1775569	1.14739	2.8782	0.802727	0.451383	0.698071	-6.77334	CRISP2
ILMN_1740650	1.14692	3.3933	2.71242	0.0333819	0.170628	-4.3299	KCNQ4
ILMN_1813801	1.14664	7.45255	5.00029	0.00213757	0.0375878	-1.36831	LOC643674
ILMN_1717207	-1.14632	4.74722	-4.34468	0.00434041	0.0554224	-2.14067	MMP25
ILMN_1775163	1.14557	10.7686	6.50913	0.000516561	0.0170214	0.179441	PDE1A
ILMN_1700086	1.14506	3.44005	0.917326	0.392777	0.650461	-6.6719	DOK1
ILMN_1718071	1.14491	11.3154	2.45559	0.0475614	0.208141	-4.69805	AGTPBP1
ILMN_1690443	1.14409	9.22703	3.92795	0.00703476	0.0727706	-2.66532	C14orf82
ILMN_1705685	-1.14367	7.81876	-3.62811	0.0101214	0.0888382	-3.05874	MEIS1
ILMN_1703123	-1.14349	10.8196	-2.58349	0.0398404	0.188598	-4.51451	AXUD1
ILMN_1735930	-1.14315	10.8353	-3.32978	0.0147348	0.110485	-3.46258	KLF2
ILMN_1712628	1.14178	10.4014	2.44897	0.0480013	0.208911	-4.70755	GTF2IRD1
ILMN_1656720	-1.14173	2.03377	-1.04517	0.334429	0.598753	-6.54679	LOC391771
ILMN_2139396	1.14091	4.90731	1.43036	0.200343	0.457326	-6.10748	NOPE
ILMN_1734176	-1.14052	3.90228	-3.19454	0.0175462	0.120926	-3.64935	CGA
ILMN_1789244	-1.14031	8.61695	-3.27418	0.0158264	0.114776	-3.5391	SOX8
ILMN_1696339	1.13941	9.99439	5.21568	0.00171586	0.033907	-1.12843	ZIC2
ILMN_1734553	1.139	8.00969	5.03046	0.00207201	0.03717	-1.33431	CTGLF1
ILMN_2337931	-1.13892	6.76792	-4.40673	0.00404824	0.0531729	-2.06479	BLR1
ILMN_1739987	1.13867	6.55908	3.69292	0.00934506	0.0854036	-2.97261	KCNH2
ILMN_1704216	1.13842	3.25829	1.62209	0.153616	0.398716	-5.86228	LOC654209
ILMN_1718907	-1.13836	9.73504	-5.63922	0.00113339	0.0267043	-0.675877	SDCCAG33
ILMN_1680590	1.1382	6.44909	2.17217	0.0707491	0.260375	-5.1036	LOC649151
ILMN_1744048	1.13697	6.76067	6.05275	0.000771967	0.0211399	-0.25736	LOC652455
ILMN_1728019	1.13628	7.74427	3.5672	0.0109161	0.092869	-3.14023	PML
ILMN_1738554	1.1362	7.21662	4.07475	0.00591657	0.066234	-2.47751	LOC642443
ILMN_1772790	-1.1362	4.14995	-1.77909	0.123243	0.352647	-5.65234	C1orf161
ILMN_1772189	-1.13592	9.38709	-4.03572	0.00619325	0.0681038	-2.52713	ABCD1
ILMN_1756506	1.13537	9.10542	6.5482	0.000499604	0.0166825	0.21567	CYorf15B
ILMN_1761409	-1.13533	7.95718	-5.75591	0.00101494	0.0248956	-0.555502	ZNF167
ILMN_1685714	-1.13471	5.81479	-2.90267	0.0258047	0.149407	-4.05904	INHBB
ILMN_1789751	-1.13388	9.61166	-4.03134	0.00622522	0.068262	-2.53272	MFSD1
ILMN_1729453	-1.13228	11.2525	-5.21268	0.00172105	0.0339552	-1.13172	TSPAN9
ILMN_2242984	-1.13224	4.76747	-1.63508	0.150853	0.394244	-5.84519	FAM98B
ILMN_1809963	-1.13204	8.22745	-5.10103	0.0019273	0.0355407	-1.25528	RSAD1
ILMN_1763491	-1.13122	7.7988	-3.9204	0.00709832	0.0729422	-2.67507	CKMT1B
ILMN_1742456	-1.13053	11.5086	-5.59454	0.00118283	0.0274162	-0.722449	OSTF1
ILMN_1698243	-1.13041	11.7816	-3.16956	0.0181267	0.123499	-3.68407	C1orf85
ILMN_1763704	-1.12974	6.41704	-1.82236	0.11595	0.341301	-5.59332	RGS11
ILMN_1656373	1.12811	6.91359	4.48603	0.00370639	0.0506594	-1.96868	BNC2
ILMN_1673478	1.128	8.93179	3.28318	0.0156438	0.113987	-3.52668	C5orf5
ILMN_1677719	-1.12783	4.38941	-3.04336	0.0213951	0.134332	-3.86053	CHST1
ILMN_1805330	-1.12771	8.3181	-6.28565	0.000627125	0.019313	-0.0312725	KLHL26
ILMN_2392189	1.12761	9.28917	5.11636	0.0018974	0.0353249	-1.23821	CTDSPL
ILMN_1658265	1.12735	5.44053	2.51688	0.0436822	0.19861	-4.61008	GPR135
ILMN_2406532	-1.1271	4.64535	-2.20698	0.0673636	0.25228	-5.05403	F11R
ILMN_2396272	1.12691	11.6032	4.68154	0.00299344	0.0451084	-1.73577	PDCD4
ILMN_1785742	1.1269	1.7532	0.878911	0.411756	0.66514	-6.70708	AMZ1
ILMN_1663054	-1.12671	5.96875	-3.39521	0.0135541	0.105756	-3.37301	LOC643076
ILMN_1796801	-1.12622	9.37528	-2.26211	0.0623376	0.242282	-4.97532	ABCA8
ILMN_1809607	1.12621	8.71978	1.80804	0.118315	0.344733	-5.61289	PPIF
ILMN_1806963	-1.12556	4.35209	-1.84887	0.111694	0.334126	-5.55695	C1orf182
ILMN_1795243	1.12487	9.15747	6.14658	0.000709465	0.0202006	-0.165459	LOC220433
ILMN_1691418	1.12456	9.97713	2.11147	0.0770727	0.273337	-5.18978	NBLA10383
ILMN_1697088	-1.12352	5.49566	-1.77115	0.124629	0.354027	-5.66312	ARMC5
ILMN_1734479	-1.1235	7.81561	-5.53263	0.00125543	0.028457	-0.787439	ACCN3
ILMN_1710906	-1.12341	9.5338	-4.90413	0.00236265	0.039681	-1.47758	FLJ31951
ILMN_1706028	-1.12284	5.13308	-3.55786	0.0110438	0.0930931	-3.15277	VCX2
ILMN_1670165	1.12264	3.22906	1.25727	0.253312	0.521113	-6.31509	LOC641742
ILMN_1655557	1.12244	10.3184	4.11776	0.0056275	0.0639329	-2.4231	DDX26
ILMN_1761442	-1.12211	8.50918	-4.3887	0.00413081	0.0538101	-2.08677	WDR24
ILMN_1727135	-1.12192	7.44924	-3.5852	0.0106743	0.0915121	-3.1161	FIBCD1
ILMN_1651776	-1.12139	12.0905	-5.46344	0.00134259	0.029738	-0.860675	FHOD1
ILMN_2316918	1.12109	8.71976	2.75139	0.0316555	0.166109	-4.27423	PANK1
ILMN_1771264	1.12057	7.13904	4.68044	0.00299698	0.0451084	-1.73706	ELL3
ILMN_1653480	1.12053	5.93809	4.17557	0.00526335	0.0615392	-2.3504	KENAE
ILMN_2315979	-1.12031	7.39125	-4.10128	0.0057364	0.0646834	-2.44392	LBH
ILMN_1717803	-1.12016	4.32456	-2.89151	0.0261941	0.150357	-4.07487	CDK5R2
ILMN_1790555	1.12007	4.34738	3.35497	0.0142674	0.108667	-3.42803	KIAA1505
ILMN_1720849	1.11977	2.9067	1.94262	0.097839	0.309777	-5.42716	PYGM
ILMN_1754279	1.11934	8.67116	3.05541	0.0210569	0.133286	-3.8436	FBXW7
ILMN_1714216	-1.11839	9.013	-6.23173	0.000657687	0.0196383	-0.0830164	TSC2
ILMN_1672591	-1.11835	9.41021	-4.82386	0.00257106	0.0418457	-1.56983	SCN9A
ILMN_1701361	-1.11819	7.01192	-1.76318	0.126035	0.356131	-5.67392	C9orf150
ILMN_1790577	1.11789	10.2566	6.72307	0.00043108	0.0157121	0.37566	SLC35F2
ILMN_1716060	1.11782	4.73254	4.82787	0.00256019	0.041773	-1.56521	RAB6IP2
ILMN_1697639	1.11738	10.5506	3.87121	0.00752817	0.0750738	-2.73877	OGT
ILMN_1660433	1.11736	3.52547	2.87724	0.026701	0.151858	-4.0951	ARID1B
ILMN_1737574	1.11734	8.4935	6.76503	0.000416272	0.0154628	0.413534	LOC648605
ILMN_1660552	-1.11705	10.1927	-5.44314	0.00136944	0.0301608	-0.88229	BMP5
ILMN_1736655	1.11693	3.47901	1.3683	0.218069	0.479327	-6.18359	LCE1B
ILMN_2083789	-1.11658	2.05108	-1.25192	0.25513	0.523441	-6.32127	C14orf105
ILMN_1701648	-1.1164	6.40453	-4.06674	0.00597223	0.0665691	-2.48768	KLHL15
ILMN_1693388	1.11621	5.70516	4.71817	0.00287773	0.0440222	-1.69277	NOXO1
ILMN_2062381	1.11582	5.29568	2.18629	0.0693551	0.257257	-5.0835	LCOR
ILMN_1717594	1.11574	5.26392	1.96227	0.09516	0.305027	-5.39976	DKFZp761E198
ILMN_1711109	-1.11539	7.52196	-4.14146	0.00547495	0.0631012	-2.39324	TOM1L2
ILMN_1799600	-1.11509	4.56484	-1.33649	0.227692	0.490955	-6.22191	STARD8
ILMN_1672728	-1.11484	12.318	-7.11157	0.000313909	0.0131731	0.718837	KCTD5
ILMN_1801762	1.11479	4.02979	1.66463	0.144742	0.385095	-5.80611	PFDN4
ILMN_1760062	-1.11473	8.66458	-4.26702	0.00473971	0.0582235	-2.23644	IFI44
ILMN_1689002	-1.11469	3.15155	-1.88713	0.10582	0.324747	-5.50419	DTX1
ILMN_1759787	-1.11458	2.66023	-1.16277	0.287121	0.555767	-6.42174	THBD
ILMN_1755531	1.11397	4.10274	2.2776	0.0609962	0.239398	-4.95318	KCNAB3
ILMN_1703305	-1.11386	10.6223	-4.74132	0.00280721	0.0434012	-1.66571	PTK9L
ILMN_1717165	1.1137	10.7271	3.69843	0.00928222	0.0849293	-2.96532	IGBP1
ILMN_2401964	1.11362	5.06918	1.9173	0.101403	0.317118	-5.46238	CDC42EP1
ILMN_1695604	-1.11321	7.87911	-4.38866	0.00413098	0.0538101	-2.08682	DCBLD1
ILMN_2211728	-1.11285	7.73899	-3.68154	0.00947656	0.0859381	-2.9877	GUCA1B
ILMN_1762106	-1.11226	6.59544	-4.47624	0.00374678	0.0510202	-1.98049	MMP2
[truncated: 13,528 more rows]
