# Supplementary material for: A novel immune-related prognostic signature based on Chemoradiotherapy sensitivity predicts long-term survival in patients with esophageal squamous cell carcinoma
Source: PeerJ. 2023 Aug 18;11:e15839. doi: 10.7717/peerj.15839 (PMC10441524; doi:10.7717/peerj.15839)
Supplement: Table S11 [file peerj-11-15839-s016.xlsx]

## Sheet: GSE45670
ID	Description	setSize	enrichmentScore	NES	pvalue	p.adjust	qvalue	rank	leading_edge	core_enrichment
REACTOME_COLLAGEN_DEGRADATION	REACTOME_COLLAGEN_DEGRADATION	64	0.697053	2.50085	1e-10	8.26333e-08	7.49825e-08	1194	tags=44%, list=7%, signal=41%	MMP13/MMP10/MMP1/MMP3/MMP12/MMP8/MMP9/COL5A1/MMP7/CTSL/COL5A2/COL11A1/COL12A1/COL6A1/COL1A2/MMP20/COL17A1/COL6A3/COL3A1/COL8A2/COL6A2/MMP19/COL4A6/COL4A2/COL1A1/COL5A3/COL16A1/COL4A1
REACTOME_BIOLOGICAL_OXIDATIONS	REACTOME_BIOLOGICAL_OXIDATIONS	187	-0.517855	-2.21577	1e-10	8.26333e-08	7.49825e-08	3340	tags=37%, list=19%, signal=30%	SULT1A2/CYP2R1/NCOA1/CYP24A1/SULT1B1/BPNT1/GCLC/UGT1A1/CYP4V2/ABHD14B/DPEP2/CYP27A1/AOC1/CYP2J2/FMO3/SULT1A1/HPGDS/CYP7A1/FMO1/CYP2U1/N6AMT1/CYP2C19/GGT6/NAT1/AOC3/CYP2D6/GCLM/MGST2/GSTM2/CYP3A4/CYP11B1/GSTM1/GSTM4/CES3/UGT2B17/CYP2C8/SULT2A1/CYP2C18/ADH1C/ARNT2/GLYAT/DPEP1/ACSS1/GSTA4/CYP4F8/AADAC/UGDH/CYP4F12/FMO2/ACSM1/GGT7/CYP3A5/CYP2C9/UGT1A6/ADH7/ADH6/MAOA/UGT2A3/ALDH3A1/CYP4F11/GSTM3/POMC/…
REACTOME_EXTRACELLULAR_MATRIX_ORGANIZATION	REACTOME_EXTRACELLULAR_MATRIX_ORGANIZATION	290	0.485908	2.16818	1e-10	8.26333e-08	7.49825e-08	3222	tags=43%, list=18%, signal=36%	MMP13/MMP10/MMP1/MMP3/SERPINE1/MMP12/MMP8/MMP9/COL5A1/LAMC2/MFAP5/MMP7/CTSV/FN1/CAPN11/LAMA3/CTSL/ICAM1/NID1/COL5A2/MMP16/ADAMTS2/COL20A1/LTBP1/COL11A1/KLK7/NID2/MFAP2/BMP2/COL12A1/FBLN2/BGN/COL6A1/TNN/COL1A2/EMILIN1/TGFB2/MMP20/LOX/COL17A1/COL6A3/COL3A1/PLOD1/MATN3/ADAM8/HTRA1/COL8A2/FGG/COL6A2/SDC3/MMP19/COL4A6/PDGFA/P4HA3/ADAMTS8/P4HA1/TNC/LOXL2/SPARC/THBS1/COL4A2/LOXL1/SERPINH1/COL1A1/PXDN/LA…
KEGG_METABOLISM_OF_XENOBIOTICS_BY_CYTOCHROME_P450	KEGG_METABOLISM_OF_XENOBIOTICS_BY_CYTOCHROME_P450	55	-0.70771	-2.47876	3.01895e-10	1.3946e-07	1.26548e-07	1429	tags=42%, list=8%, signal=39%	MGST2/GSTM2/CYP3A4/GSTM1/GSTM4/UGT2B17/CYP2C8/CYP2C18/ADH1C/GSTA4/CYP3A5/CYP2C9/UGT1A6/ADH7/ADH6/UGT2A3/AKR1C1/ALDH3A1/GSTM3/AKR1C3/EPHX1/ADH1B/GSTT1
REACTOME_PHASE_I_FUNCTIONALIZATION_OF_COMPOUNDS	REACTOME_PHASE_I_FUNCTIONALIZATION_OF_COMPOUNDS	95	-0.60951	-2.34826	3.3754e-10	1.3946e-07	1.26548e-07	3284	tags=42%, list=18%, signal=35%	CYP2R1/NCOA1/CYP24A1/CYP4V2/CYP27A1/AOC1/CYP2J2/FMO3/CYP7A1/FMO1/CYP2U1/CYP2C19/AOC3/CYP2D6/CYP3A4/CYP11B1/CES3/CYP2C8/CYP2C18/ADH1C/ARNT2/ACSS1/CYP4F8/AADAC/CYP4F12/FMO2/CYP3A5/CYP2C9/ADH7/ADH6/MAOA/ALDH3A1/CYP4F11/POMC/CYP4F2/EPHX1/ADH1B/CYP4F3/ALDH1A1/CYP26A1
REACTOME_DEGRADATION_OF_THE_EXTRACELLULAR_MATRIX	REACTOME_DEGRADATION_OF_THE_EXTRACELLULAR_MATRIX	138	0.545317	2.22738	2.6657e-10	1.3946e-07	1.26548e-07	2777	tags=42%, list=15%, signal=36%	MMP13/MMP10/MMP1/MMP3/MMP12/MMP8/MMP9/COL5A1/LAMC2/MMP7/CTSV/FN1/CAPN11/LAMA3/CTSL/NID1/COL5A2/MMP16/COL11A1/KLK7/COL12A1/COL6A1/COL1A2/MMP20/COL17A1/COL6A3/COL3A1/ADAM8/HTRA1/COL8A2/COL6A2/MMP19/COL4A6/ADAMTS8/COL4A2/COL1A1/COL5A3/COL16A1/BSG/COL4A1/TIMP1/COL9A3/LAMB1/MMP11/TLL2/CAPN10/FBN1/MMP25/TMPRSS6/ADAMTS18/CAPN12/LAMB3/SPOCK3/ADAMTS5/COL18A1/MMP2/DCN/COL10A1
REACTOME_COLLAGEN_FORMATION	REACTOME_COLLAGEN_FORMATION	86	0.61745	2.36216	4.21801e-10	1.49378e-07	1.35547e-07	2777	tags=56%, list=15%, signal=47%	MMP13/MMP3/MMP9/COL5A1/LAMC2/MMP7/CTSV/LAMA3/CTSL/COL5A2/ADAMTS2/COL20A1/COL11A1/COL12A1/COL6A1/COL1A2/MMP20/LOX/COL17A1/COL6A3/COL3A1/PLOD1/COL8A2/COL6A2/COL4A6/P4HA3/P4HA1/LOXL2/COL4A2/LOXL1/SERPINH1/COL1A1/PXDN/COL5A3/COL16A1/COL4A1/PLOD3/COL9A3/ITGB4/TLL2/PLEC/COL27A1/ADAMTS14/LAMB3/PCOLCE2/PCOLCE/COL18A1/COL10A1
REACTOME_ASSEMBLY_OF_COLLAGEN_FIBRILS_AND_OTHER_MULTIMERIC_STRUCTURES	REACTOME_ASSEMBLY_OF_COLLAGEN_FIBRILS_AND_OTHER_MULTIMERIC_STRUCTURES	61	0.67466	2.39118	6.9874e-10	2.16522e-07	1.96475e-07	1986	tags=56%, list=11%, signal=50%	MMP13/MMP3/MMP9/COL5A1/LAMC2/MMP7/CTSV/LAMA3/CTSL/COL5A2/COL11A1/COL12A1/COL6A1/COL1A2/MMP20/LOX/COL17A1/COL6A3/COL3A1/COL8A2/COL6A2/COL4A6/LOXL2/COL4A2/LOXL1/COL1A1/PXDN/COL5A3/COL4A1/COL9A3/ITGB4/TLL2/PLEC/COL27A1
KEGG_DRUG_METABOLISM_CYTOCHROME_P450	KEGG_DRUG_METABOLISM_CYTOCHROME_P450	58	-0.669829	-2.38743	6.11873e-09	1.68537e-06	1.52933e-06	2639	tags=48%, list=15%, signal=41%	FMO5/FMO3/AOX1/FMO1/CYP2C19/CYP2D6/MGST2/GSTM2/CYP3A4/GSTM1/GSTM4/UGT2B17/CYP2C8/CYP2C18/ADH1C/GSTA4/FMO2/CYP3A5/CYP2C9/UGT1A6/ADH7/ADH6/MAOA/UGT2A3/ALDH3A1/GSTM3/ADH1B/GSTT1
REACTOME_CELL_CYCLE_MITOTIC	REACTOME_CELL_CYCLE_MITOTIC	473	0.360475	1.67632	8.72276e-08	2.16237e-05	1.96216e-05	5454	tags=41%, list=30%, signal=30%	CCNA1/E2F1/MAD1L1/UBE2S/SKA1/CDC20/LPIN3/PLK1/CDKN2A/KIF2C/TK1/CDCA8/NDC80/RCC1/PLK4/AURKB/UBE2C/BIRC5/VRK1/HAUS6/SKP2/KIF2B/ORC1/PKMYT1/TPX2/ZWINT/FBXL18/CCNE2/CDC25C/KIF20A/CCNB1/PSMD8/NDC1/NEK6/PRIM1/NUP155/CDC25B/CENPI/HMMR/PSMB2/BUB1/MCM10/CDKN1A/CDC7/GINS1/AJUBA/CENPE/CDK4/POLD1/ANKLE2/LMNB1/PSMB9/CDC6/TUBB2A/TUBB/TUBG1/CDC27/TUBB6/CDK1/PTTG1/TUBAL3/TUBB3/NCAPG2/TUBB4A/CEP41/RFC4/BUB1B/E2F3…
WP_MATRIX_METALLOPROTEINASES	WP_MATRIX_METALLOPROTEINASES	29	0.763368	2.30615	1.25017e-07	2.81742e-05	2.55656e-05	1883	tags=59%, list=10%, signal=53%	MMP13/MMP10/MMP1/MMP3/MMP12/MMP8/MMP9/MMP7/MMP16/MMP21/MMP20/MMP19/TNF/BSG/TIMP1/MMP11/MMP25
WP_MIRNA_TARGETS_IN_ECM_AND_MEMBRANE_RECEPTORS	WP_MIRNA_TARGETS_IN_ECM_AND_MEMBRANE_RECEPTORS	21	0.825773	2.29619	1.60778e-07	3.30888e-05	3.00251e-05	2334	tags=67%, list=13%, signal=58%	COL5A1/FN1/COL5A2/COL6A1/COL1A2/COL6A3/COL3A1/COL6A2/THBS1/COL4A2/COL5A3/COL4A1/THBS2/LAMA4
PID_SYNDECAN_1_PATHWAY	PID_SYNDECAN_1_PATHWAY	46	0.670764	2.26491	1.86867e-07	3.30888e-05	3.00251e-05	1488	tags=46%, list=8%, signal=42%	MMP1/MMP9/COL5A1/MMP7/COL5A2/COL11A1/COL12A1/COL6A1/COL1A2/COL17A1/COL6A3/COL3A1/COL8A2/COL6A2/COL4A6/COL1A1/MET/COL16A1/BSG/COL4A1/COL9A3
KEGG_ECM_RECEPTOR_INTERACTION	KEGG_ECM_RECEPTOR_INTERACTION	81	0.567466	2.13785	1.84069e-07	3.30888e-05	3.00251e-05	3189	tags=47%, list=18%, signal=39%	COL5A1/LAMC2/FN1/LAMA3/COL5A2/COL11A1/COL6A1/TNN/COL1A2/COL6A3/COL3A1/COL6A2/SDC3/COL4A6/SV2A/TNC/THBS1/COL4A2/GP5/COL1A1/LAMC3/COL5A3/COL4A1/THBS4/LAMB4/LAMB1/ITGB4/HMMR/THBS2/ITGB1/LAMA4/ITGA5/LAMB3/GP9/CD47/ITGB7/ITGB3/AGRN
PID_INTEGRIN1_PATHWAY	PID_INTEGRIN1_PATHWAY	65	0.611916	2.20204	2.3985e-07	3.96391e-05	3.5969e-05	2371	tags=45%, list=13%, signal=39%	COL5A1/LAMC2/CSPG4/FN1/PLAUR/LAMA3/TGFBI/NID1/COL5A2/COL11A1/PLAU/COL6A1/COL1A2/COL6A3/COL3A1/FGG/COL6A2/COL4A6/TNC/THBS1/COL1A1/COL4A1/LAMB1/FBN1/THBS2/ITGB1/LAMA4/ITGA5/LAMB3
WP_METAPATHWAY_BIOTRANSFORMATION_PHASE_I_AND_II	WP_METAPATHWAY_BIOTRANSFORMATION_PHASE_I_AND_II	159	-0.474959	-1.98132	4.23225e-07	6.17162e-05	5.6002e-05	3353	tags=41%, list=19%, signal=34%	HS3ST3B1/SULT1A2/NAA40/CYP2R1/CYP20A1/CYP24A1/SULT1B1/UGT1A1/CYP4V2/CYP27A1/KCNAB2/CYP2J2/FMO5/FMO3/SULT1A1/EPHX2/CYP7A1/AKR1B10/AKR1C4/FMO1/CYP2U1/CYP2C19/HS3ST5/GAL3ST1/CYP2D6/CHST1/KCNAB3/MGST2/GSTM2/CYP3A4/CYP4X1/KCNAB1/CYP11B1/GSTM1/GSTM4/HS3ST1/UGT2B17/CYP2C8/SULT2A1/HS3ST6/CYP2C18/GLYAT/GSTA4/CYP4F8/HS3ST4/CYP4F12/GSR/FMO2/CHST9/CYP3A5/NAT8L/CYP2C9/UGT1A6/UGT2A3/INMT/HS6ST2/AKR1C1/CYP4F11/…
NABA_ECM_REGULATORS	NABA_ECM_REGULATORS	226	0.427637	1.86052	4.05891e-07	6.17162e-05	5.6002e-05	2514	tags=30%, list=14%, signal=26%	MMP13/MMP10/MMP1/MMP3/SERPINE1/CPN2/MMP12/MMP8/MMP9/SERPIND1/SERPINB7/MMP7/CTSV/CTSL/MMP16/ADAMTS2/PLAU/CST2/MMP21/MMP20/LOX/MEP1A/SERPINA1/ADAMTS12/PLOD1/ADAM8/HTRA1/MMP19/P4HA3/ADAMTS8/P4HA1/SERPING1/LOXL2/SERPINA3/LOXL1/SERPINH1/CST6/SERPINB4/ADAMTS15/ITIH4/EGLN3/TIMP1/PLOD3/TGM4/HYAL1/SERPINA10/MMP11/ADAM18/TLL2/PI3/MMP25/SLPI/ADAM12/CST1/HTRA4/ADAMTS18/ADAMTS14/TIMP3/CST8/SERPINC1/ADAMDEC1/C…
WP_BURN_WOUND_HEALING	WP_BURN_WOUND_HEALING	103	0.519254	2.03542	5.27948e-07	7.27102e-05	6.59781e-05	2058	tags=32%, list=11%, signal=29%	MMP13/MMP1/INHBA/MMP3/FST/MMP9/LGALS1/IFNA2/FN1/ICAM1/COL1A2/TGFB2/TNF/TNC/CXCL14/ACTA1/CXCL8/SPARC/IL1A/SERPINH1/COL1A1/SFRP2/TIMP1/CD3E/TNFAIP3/PDGFRB/NOX4/IL1B/FBN1/IL6/TGFB3/SNAI2/ADAM12
REACTOME_MET_ACTIVATES_PTK2_SIGNALING	REACTOME_MET_ACTIVATES_PTK2_SIGNALING	30	0.724397	2.19918	1.76086e-06	0.000218259	0.000198051	2371	tags=57%, list=13%, signal=49%	COL5A1/LAMC2/FN1/LAMA3/COL5A2/COL11A1/COL1A2/COL3A1/COL1A1/LAMC3/MET/COL5A3/LAMB1/COL27A1/ITGB1/LAMA4/LAMB3
REACTOME_SIGNALING_BY_TGFB_FAMILY_MEMBERS	REACTOME_SIGNALING_BY_TGFB_FAMILY_MEMBERS	118	0.492291	1.97409	1.7366e-06	0.000218259	0.000198051	2360	tags=23%, list=13%, signal=20%	INHBA/SERPINE1/BMPR1B/FST/ATP1B4/PMEPA1/LTBP1/BMP2/DRAP1/COL1A2/TGFB2/ACVRL1/FSTL1/SMAD7/PARD6A/FOXH1/GDF2/FSTL3/FBN1/ZFYVE9/LTBP2/UBE2M/TGFB3/BMP10/ITGB1/TGFB1/YBX1
REACTOME_NON_INTEGRIN_MEMBRANE_ECM_INTERACTIONS	REACTOME_NON_INTEGRIN_MEMBRANE_ECM_INTERACTIONS	56	0.62162	2.17273	2.06446e-06	0.000243704	0.00022114	2371	tags=46%, list=13%, signal=40%	COL5A1/LAMC2/FN1/LAMA3/COL5A2/COL11A1/COL1A2/COL3A1/SDC3/COL4A6/PDGFA/TNC/THBS1/COL4A2/COL1A1/LAMC3/COL5A3/COL4A1/LAMB1/ITGB4/ACTN1/DDR2/ITGB1/LAMA4/TGFB1/LAMB3
WP_RETINOBLASTOMA_GENE_IN_CANCER	WP_RETINOBLASTOMA_GENE_IN_CANCER	86	0.527994	2.01993	2.51808e-06	0.000283742	0.000257471	4982	tags=57%, list=28%, signal=41%	E2F1/RBP1/PLK4/SKP2/ORC1/CCNE2/CCNB1/ANLN/PRIM1/STMN1/CDC25B/CDKN1A/CDC7/CDK4/PRKDC/KIF4A/CDK1/RFC4/DNMT1/E2F3/TTK/MCM7/E2F2/FAF1/CDK6/CCNB2/CDC25A/FANCG/POLE/RRM2/SUV39H1/HDAC1/POLE2/CCNE1/RPA3/CHEK1/RABIF/HMGB2/RBBP4/TOP2A/MCM3/TYMS/RFC3/PRMT2/CDK2/CCND3/PCNA/CDC45/RPA2
REACTOME_MET_PROMOTES_CELL_MOTILITY	REACTOME_MET_PROMOTES_CELL_MOTILITY	41	0.652341	2.13152	3.16376e-06	0.000339305	0.000307889	2371	tags=44%, list=13%, signal=38%	COL5A1/LAMC2/FN1/LAMA3/COL5A2/COL11A1/COL1A2/COL3A1/COL1A1/LAMC3/MET/COL5A3/LAMB1/TNS3/COL27A1/ITGB1/LAMA4/LAMB3
NABA_CORE_MATRISOME	NABA_CORE_MATRISOME	255	0.39526	1.7379	3.28492e-06	0.000339305	0.000307889	3222	tags=39%, list=18%, signal=32%	RSPO2/COL5A1/LAMC2/IMPG1/MFAP5/FN1/IGFBP6/LAMA3/TGFBI/POSTN/NID1/COL5A2/COL20A1/TNFAIP6/LTBP1/COL11A1/SPOCK1/NID2/MFAP2/COL12A1/FBLN2/BGN/COL6A1/TNN/COL1A2/EMILIN1/IGFBP3/TINAGL1/CTHRC1/COL17A1/COL6A3/COL3A1/MATN3/COL8A2/FGG/COL6A2/COL4A6/AMELY/SRPX/TNC/ZP4/SPARC/THBS1/COL4A2/CRISPLD2/COL1A1/PXDN/LAMC3/RSPO4/NCAN/USH2A/AEBP1/COL5A3/COL16A1/COL4A1/FBLN7/THBS4/SLIT2/EFEMP1/LAMB4/COL9A3/NTNG2/LAMB1/…
WP_MIR5093P_ALTERATION_OF_YAP1ECM_AXIS	WP_MIR5093P_ALTERATION_OF_YAP1ECM_AXIS	17	0.799712	2.13478	5.24788e-06	0.00052038	0.000472199	2004	tags=53%, list=11%, signal=47%	COL5A1/FN1/COL3A1/SPARC/TWIST1/COL1A1/GPC6/THBS2/SNAI2
REACTOME_EICOSANOIDS	REACTOME_EICOSANOIDS	11	-0.885265	-2.09771	5.84438e-06	0.00055724	0.000505646	650	tags=45%, list=4%, signal=44%	CYP4F8/CYP4F12/CYP4F11/CYP4F2/CYP4F3
KEGG_RETINOL_METABOLISM	KEGG_RETINOL_METABOLISM	45	-0.623929	-2.09023	7.47898e-06	0.000662157	0.000600849	1410	tags=33%, list=8%, signal=31%	CYP3A4/UGT2B17/CYP2C8/CYP2C18/ADH1C/CYP3A5/CYP2C9/UGT1A6/ADH7/ADH6/UGT2A3/RPE65/ADH1B/ALDH1A1/CYP26A1
REACTOME_CELL_CYCLE_CHECKPOINTS	REACTOME_CELL_CYCLE_CHECKPOINTS	241	0.389033	1.69721	7.40419e-06	0.000662157	0.000600849	5454	tags=42%, list=30%, signal=30%	CCNA1/MAD1L1/UBE2S/SKA1/CDC20/PLK1/CDKN2A/KIF2C/CDCA8/NDC80/CLSPN/AURKB/UBE2C/BIRC5/KIF2B/ORC1/PKMYT1/ZWINT/CCNE2/CDC25C/CCNB1/PSMD8/CENPI/PSMB2/BUB1/MCM10/CDKN1A/CDC7/CENPE/PSMB9/CDC6/CDC27/CDK1/RAD50/RFC4/BUB1B/CENPF/CENPN/CENPH/PSMC4/DBF4/SPC25/MCM7/CKAP5/CCNB2/NUDC/SPDL1/NUP85/MDC1/NUP107/CDC25A/MCM2/NDEL1/RCC2/MCM8/ITGB3BP/CCNE1/MAD2L1/RFC2/PSMC2/EXO1/RPA3/CHEK1/CENPQ/B9D2/CENPA/PPP2R1A/PSMB…
REACTOME_ACTIVATION_OF_MATRIX_METALLOPROTEINASES	REACTOME_ACTIVATION_OF_MATRIX_METALLOPROTEINASES	31	0.696567	2.12787	8.28425e-06	0.000708161	0.000642594	288	tags=29%, list=2%, signal=29%	MMP13/MMP10/MMP1/MMP3/MMP8/MMP9/MMP7/CTSV/MMP16
PID_FRA_PATHWAY	PID_FRA_PATHWAY	36	0.658044	2.07442	9.49359e-06	0.000784487	0.000711853	2718	tags=44%, list=15%, signal=38%	MMP1/MMP9/PLAUR/LAMA3/PLAU/COL1A2/CXCL8/CDKN2A/IVL/ITGB4/MGP/IL6/FOSL1/LIF/MMP2/DCN
WP_OVERVIEW_OF_PROINFLAMMATORY_AND_PROFIBROTIC_MEDIATORS	WP_OVERVIEW_OF_PROINFLAMMATORY_AND_PROFIBROTIC_MEDIATORS	117	0.472596	1.89162	1.17622e-05	0.000940596	0.000853508	2389	tags=35%, list=13%, signal=31%	MMP1/MMP3/CXCL11/IL11/MMP9/CXCL10/IFNA4/IFNA2/IL24/IFNA14/IFNK/CXCL5/CCL22/CXCL9/CCL16/IL36RN/TNFSF13B/CCL21/CXCL3/TNF/CCL4/CXCL14/CXCL8/IL12B/IL17F/IL1A/IL36G/IL9/AREG/CCL8/IL1B/EBI3/XCL1/IL6/EPO/IL1F10/IFNA16/CSF2/LIF/TGFB1/CCL7
REACTOME_CYTOCHROME_P450_ARRANGED_BY_SUBSTRATE_TYPE	REACTOME_CYTOCHROME_P450_ARRANGED_BY_SUBSTRATE_TYPE	58	-0.574524	-2.04774	1.62259e-05	0.001257	0.00114062	3284	tags=41%, list=18%, signal=34%	CYP2R1/NCOA1/CYP24A1/CYP4V2/CYP27A1/CYP2J2/CYP7A1/CYP2U1/CYP2C19/CYP2D6/CYP3A4/CYP11B1/CYP2C8/CYP2C18/ARNT2/CYP4F8/CYP4F12/CYP3A5/CYP2C9/CYP4F11/POMC/CYP4F2/CYP4F3/CYP26A1
REACTOME_SYNDECAN_INTERACTIONS	REACTOME_SYNDECAN_INTERACTIONS	25	0.708843	2.08308	1.69256e-05	0.00127148	0.00115375	2355	tags=56%, list=13%, signal=49%	COL5A1/FN1/COL5A2/COL1A2/COL3A1/SDC3/TNC/THBS1/COL1A1/COL5A3/ITGB4/ACTN1/ITGB1/TGFB1
KEGG_ARACHIDONIC_ACID_METABOLISM	KEGG_ARACHIDONIC_ACID_METABOLISM	50	-0.595553	-2.04766	2.6042e-05	0.00189877	0.00172296	2354	tags=48%, list=13%, signal=42%	ALOX5/PLA2G6/CYP2J2/EPHX2/HPGDS/CYP2U1/CYP2C19/GGT6/CBR1/PLA2G4A/PLA2G2A/CYP2C8/CYP2C18/PTGDS/GGT7/ALOX12/LTC4S/CYP2C9/PLA2G1B/ALOX15B/CYP4F2/AKR1C3/GPX2/CYP4F3
PID_UPA_UPAR_PATHWAY	PID_UPA_UPAR_PATHWAY	41	0.613845	2.00573	2.68222e-05	0.00189978	0.00172388	834	tags=24%, list=5%, signal=23%	MMP13/MMP3/SERPINE1/MMP12/MMP9/FN1/PLAUR/PLAU/FGG/FPR3
WP_CONSTITUTIVE_ANDROSTANE_RECEPTOR_PATHWAY	WP_CONSTITUTIVE_ANDROSTANE_RECEPTOR_PATHWAY	27	-0.695595	-2.08318	2.94706e-05	0.00202938	0.00184148	3622	tags=52%, list=20%, signal=41%	ABCB1/RXRA/NCOA1/UGT1A1/SULT1A1/CYP2C19/CYP3A4/SULT2A1/ABCC3/CYP3A5/CYP2C9/UGT1A6/ABCC2/PPARGC1A
REACTOME_ETHANOL_OXIDATION	REACTOME_ETHANOL_OXIDATION	12	-0.838477	-2.04737	3.21661e-05	0.00215513	0.00195559	966	tags=50%, list=5%, signal=47%	ADH1C/ACSS1/ADH7/ADH6/ADH1B/ALDH1A1
REACTOME_SYNTHESIS_OF_DNA	REACTOME_SYNTHESIS_OF_DNA	116	0.458164	1.8278	4.66805e-05	0.00304529	0.00276333	5454	tags=47%, list=30%, signal=33%	CCNA1/UBE2S/UBE2C/SKP2/ORC1/CCNE2/PSMD8/PRIM1/PSMB2/GINS1/POLD1/PSMB9/CDC6/CDC27/RFC4/PSMC4/MCM7/GMNN/POLE/MCM2/MCM8/POLE2/GINS4/CCNE1/RFC2/PSMC2/RPA3/PSMB7/ORC6/MCM3/POLA2/RFC3/PSMC3/POLD4/PSMD12/ANAPC5/CDK2/PCNA/PSMC1/PSMD2/ORC5/CDC45/PSME3/POLE4/RPA2/POLD2/PSMA3/PSMA2/PSMA5/FEN1/PRIM2/PSMD9/PSMB8/MCM6
REACTOME_DNA_REPLICATION	REACTOME_DNA_REPLICATION	123	0.451083	1.81556	6.86922e-05	0.00436636	0.00396209	5454	tags=46%, list=30%, signal=33%	CCNA1/UBE2S/UBE2C/SKP2/ORC1/CCNE2/PSMD8/PRIM1/PSMB2/MCM10/CDC7/GINS1/POLD1/PSMB9/CDC6/CDC27/RFC4/PSMC4/DBF4/MCM7/GMNN/POLE/MCM2/MCM8/POLE2/GINS4/CCNE1/RFC2/PSMC2/RPA3/PSMB7/ORC6/MCM3/POLA2/RFC3/PSMC3/POLD4/PSMD12/ANAPC5/CDK2/PCNA/PSMC1/PSMD2/ORC5/CDC45/PSME3/POLE4/RPA2/POLD2/PSMA3/PSMA2/PSMA5/FEN1/PRIM2/PSMD9/PSMB8/MCM6
REACTOME_ECM_PROTEOGLYCANS	REACTOME_ECM_PROTEOGLYCANS	74	0.510425	1.90023	7.95452e-05	0.00492981	0.00447337	2355	tags=41%, list=13%, signal=35%	SERPINE1/COL5A1/FN1/LAMA3/COL5A2/BGN/COL6A1/TNN/COL1A2/TGFB2/COL6A3/COL3A1/MATN3/COL6A2/COL4A6/TNC/SPARC/COL4A2/COL1A1/NCAN/COL5A3/COL4A1/COL9A3/LAMB1/VCAN/TGFB3/APP/ITGB1/LAMA4/TGFB1
REACTOME_MITOTIC_METAPHASE_AND_ANAPHASE	REACTOME_MITOTIC_METAPHASE_AND_ANAPHASE	217	0.377485	1.63706	9.10914e-05	0.0055077	0.00499775	6019	tags=47%, list=33%, signal=32%	MAD1L1/UBE2S/SKA1/CDC20/PLK1/KIF2C/CDCA8/NDC80/RCC1/AURKB/UBE2C/BIRC5/VRK1/KIF2B/ZWINT/CCNB1/PSMD8/NDC1/NUP155/CENPI/PSMB2/BUB1/CENPE/ANKLE2/LMNB1/PSMB9/TUBB2A/CDC27/TUBB6/CDK1/PTTG1/TUBAL3/TUBB3/TUBB4A/BUB1B/CENPF/CENPN/CENPH/PSMC4/SPC25/CKAP5/CCNB2/NUDC/TUBA4B/SPDL1/NUP85/NUP107/CC2D1B/NDEL1/RCC2/BANF1/RAN/NUP93/CDCA5/ITGB3BP/LMNA/MAD2L1/PSMC2/CENPQ/B9D2/CENPA/PPP2R1A/PSMB7/PSMC3/FBXO5/PSMD12/K…
REACTOME_ARACHIDONIC_ACID_METABOLISM	REACTOME_ARACHIDONIC_ACID_METABOLISM	56	-0.557243	-1.96504	9.49478e-05	0.00560418	0.0050853	2875	tags=45%, list=16%, signal=38%	DPEP2/AWAT1/CYP2J2/EPHX2/HPGDS/PTGR1/CYP2U1/CYP2C19/CBR1/PLA2G4A/FAAH2/CYP2C8/PTGDS/DPEP1/CYP4F8/HPGD/ALOX12/LTC4S/CYP2C9/ALOX15B/CYP4F11/CYP4F2/AKR1C3/GPX2/CYP4F3
REACTOME_COLLAGEN_BIOSYNTHESIS_AND_MODIFYING_ENZYMES	REACTOME_COLLAGEN_BIOSYNTHESIS_AND_MODIFYING_ENZYMES	63	0.533383	1.90368	0.00010053	0.00579569	0.00525908	2777	tags=51%, list=15%, signal=43%	COL5A1/COL5A2/ADAMTS2/COL20A1/COL11A1/COL12A1/COL6A1/COL1A2/COL17A1/COL6A3/COL3A1/PLOD1/COL8A2/COL6A2/COL4A6/P4HA3/P4HA1/COL4A2/SERPINH1/COL1A1/COL5A3/COL16A1/COL4A1/PLOD3/COL9A3/TLL2/COL27A1/ADAMTS14/PCOLCE2/PCOLCE/COL18A1/COL10A1
REACTOME_FATTY_ACIDS	REACTOME_FATTY_ACIDS	14	-0.79221	-1.98139	0.000103973	0.00585796	0.00531558	1581	tags=50%, list=9%, signal=46%	CYP2J2/CYP2D6/CYP4F8/CYP4F12/CYP4F11/CYP4F2/CYP4F3
WP_FATTY_ACID_OMEGAOXIDATION	WP_FATTY_ACID_OMEGAOXIDATION	15	-0.776722	-1.99197	0.000132777	0.00731452	0.00663728	1581	tags=47%, list=9%, signal=43%	CYP2D6/CYP3A4/ADH1C/ADH7/ADH6/ADH1B/ALDH1A1
KEGG_FOCAL_ADHESION	KEGG_FOCAL_ADHESION	194	0.387361	1.65767	0.000138338	0.00745521	0.00676495	2371	tags=22%, list=13%, signal=19%	COL5A1/VEGFC/LAMC2/FN1/LAMA3/COL5A2/COL11A1/COL6A1/TNN/COL1A2/CAV1/COL6A3/COL3A1/COL6A2/COL4A6/PDGFA/TNC/THBS1/COL4A2/VAV2/COL1A1/LAMC3/MET/COL5A3/COL4A1/PAK3/THBS4/PDGFRB/LAMB4/LAMB1/ITGB4/SHC4/FLNA/ACTN1/THBS2/PDGFC/ACTN2/CAV3/ITGB1/LAMA4/FLNC/ITGA5/LAMB3
KEGG_GLUTATHIONE_METABOLISM	KEGG_GLUTATHIONE_METABOLISM	47	-0.566403	-1.91621	0.000165387	0.00872328	0.00791561	1899	tags=32%, list=11%, signal=29%	GGT6/G6PD/GCLM/MGST2/GSTM2/GSTM1/GSTM4/IDH1/PGD/GSTA4/GSR/GGT7/GSTM3/GPX2/GSTT1
WP_NUCLEAR_RECEPTORS	WP_NUCLEAR_RECEPTORS	38	-0.577282	-1.88771	0.000173128	0.00894135	0.00811348	2259	tags=37%, list=13%, signal=32%	NR2F1/ROR1/THRB/ESR1/RORA/NR5A2/RXRG/NR0B1/NR1D2/NR2E1/RARB/NR4A2/RORC/PPARG
REACTOME_INTERFERON_SIGNALING	REACTOME_INTERFERON_SIGNALING	186	0.381318	1.62192	0.000198801	0.0100577	0.00912649	4175	tags=33%, list=23%, signal=26%	OASL/IFNA4/TRIM17/IFNA2/ICAM1/IFNA14/GBP5/HERC5/ISG15/GBP1/IFI6/IFIT3/MX2/CAMK2A/MT2A/SMAD7/HLA-DQB1/SOCS1/OAS3/IFIT2/HLA-G/IFIT1/TRIM31/IFITM3/RSAD2/EIF4A2/NDC1/HLA-F/IFITM1/NUP155/FLNA/DDX58/MX1/IRF7/BST2/GBP4/IFNA16/TRIM46/UBE2L6/USP18/IFIT5/HLA-B/HLA-DRA/IFITM2/IRF5/NCAM1/CIITA/PML/NUP85/NUP107/IFI27/TRIM22/HLA-C/NUP93/EIF4G3/JAK1/ISG20/NUP153/PTPN11/IFI35/HLA-E/IFNA7
REACTOME_PARACETAMOL_ADME	REACTOME_PARACETAMOL_ADME	25	-0.66765	-1.96374	0.000206939	0.0100588	0.00912751	2393	tags=48%, list=13%, signal=42%	SULT1A1/GGT6/NAT1/GSTM1/ABCG2/SULT2A1/ABCC5/ABCC3/GGT7/UGT1A6/ABCC2/GSTT1
REACTOME_INTERFERON_ALPHA_BETA_SIGNALING	REACTOME_INTERFERON_ALPHA_BETA_SIGNALING	70	0.503715	1.85405	0.000203606	0.0100588	0.00912751	4253	tags=50%, list=24%, signal=38%	OASL/IFNA4/IFNA2/IFNA14/ISG15/IFI6/IFIT3/MX2/SOCS1/OAS3/IFIT2/HLA-G/IFIT1/IFITM3/RSAD2/HLA-F/IFITM1/MX1/IRF7/BST2/IFNA16/USP18/IFIT5/HLA-B/IFITM2/IRF5/IFI27/HLA-C/JAK1/ISG20/PTPN11/IFI35/HLA-E/IFNA7/IFNA10
REACTOME_FATTY_ACID_METABOLISM	REACTOME_FATTY_ACID_METABOLISM	159	-0.40292	-1.68081	0.000212991	0.0101539	0.0092138	3500	tags=33%, list=19%, signal=27%	RXRA/HSD17B12/DBI/ABCD1/HADH/ACSM3/ALOX5/CROT/HADHB/PCCA/DECR2/DPEP2/AWAT1/CYP2J2/EPHX2/HPGDS/CBR4/ACADM/ALDH3A2/PTGR1/CYP2U1/CYP2C19/CBR1/PLA2G4A/FAAH2/NUDT7/ELOVL6/CYP2C8/MLYCD/ACOX3/ACOX2/HAO2/ACACB/PTGDS/DPEP1/PCTP/CYP4F8/ACADL/HPGD/ALOX12/SLC27A2/LTC4S/CYP2C9/ACSF3/PRKAA2/CRAT/ALOX15B/CYP4F11/CYP4F2/AKR1C3/GPX2/CYP4F3
REACTOME_S_PHASE	REACTOME_S_PHASE	157	0.400597	1.66972	0.000221124	0.0103427	0.00938513	5454	tags=43%, list=30%, signal=30%	CCNA1/E2F1/UBE2S/UBE2C/SKP2/ORC1/CCNE2/PSMD8/PRIM1/CDC25B/PSMB2/CDKN1A/GINS1/CDK4/POLD1/PSMB9/CDC6/CDC27/RFC4/PSMC4/MCM7/ESCO2/CKS1B/GMNN/CDC25A/POLE/MCM2/MCM8/CDCA5/POLE2/AKT1/GINS4/CCNE1/RFC2/PSMC2/RPA3/PSMB7/RBBP4/ORC6/MCM3/POLA2/RFC3/PSMC3/POLD4/PSMD12/ANAPC5/LIN37/MNAT1/CDK2/PCNA/PSMC1/PSMD2/ORC5/CDC45/PSME3/POLE4/RPA2/POLD2/PSMA3/PSMA2/PSMA5/FEN1/PRIM2/SMC1A/RAD21/PSMD9/PSMB8/MCM6
WP_AMINO_ACID_METABOLISM	WP_AMINO_ACID_METABOLISM	84	-0.476276	-1.8107	0.000243007	0.0111558	0.0101229	2658	tags=30%, list=15%, signal=25%	GPT2/GLUL/HIBCH/FAH/TAT/ACADM/ALDH7A1/PNMT/AOC3/ACO2/PCK1/ASS1/GCLM/ADH1C/IDH1/HDC/ACSS1/BHMT/GSR/PPM1L/ADH7/MAOA/ARG1/DDC/ALDH1A1
WP_PREGNANE_X_RECEPTOR_PATHWAY	WP_PREGNANE_X_RECEPTOR_PATHWAY	28	-0.649861	-1.95539	0.000277856	0.0125237	0.0113642	4584	tags=68%, list=25%, signal=51%	CYP2A6/NCOA3/NR1I2/SRC/ABCB1/RXRA/NCOA1/UGT1A1/SRPX2/CYP2C19/CYP3A4/SULT2A1/ABCC3/CYP4F12/CYP3A5/CYP2C9/UGT1A6/ABCC2/PPARGC1A
WP_PHOTODYNAMIC_THERAPYINDUCED_NFE2L2_NRF2_SURVIVAL_SIGNALING	WP_PHOTODYNAMIC_THERAPYINDUCED_NFE2L2_NRF2_SURVIVAL_SIGNALING	21	-0.692418	-1.9767	0.000290557	0.0126367	0.0114667	2110	tags=43%, list=12%, signal=38%	NFE2L2/NQO1/GCLM/SRXN1/ABCG2/ABCC3/FOS/ABCC2/EPHX1
REACTOME_SIGNALING_BY_MET	REACTOME_SIGNALING_BY_MET	78	0.478465	1.79141	0.000289972	0.0126367	0.0114667	2371	tags=27%, list=13%, signal=23%	COL5A1/LAMC2/SH3GL2/FN1/LAMA3/COL5A2/COL11A1/COL1A2/COL3A1/COL1A1/RAB4B/LAMC3/MET/COL5A3/LAMB1/HPN/TNS3/COL27A1/ITGB1/LAMA4/LAMB3
KEGG_CYTOKINE_CYTOKINE_RECEPTOR_INTERACTION	KEGG_CYTOKINE_CYTOKINE_RECEPTOR_INTERACTION	250	0.346882	1.51764	0.000353604	0.0151135	0.0137142	2389	tags=22%, list=13%, signal=20%	INHBA/CXCL11/TNFRSF12A/IL11/BMPR1B/CXCL10/VEGFC/IFNA4/IL12RB2/IFNA2/IL24/IFNA14/CRLF2/IFNK/CXCL5/BMP2/CCL22/CXCL9/CCL16/INHBE/TGFB2/IL17RB/CD70/TNFSF13B/ACVRL1/CCL21/CXCL3/TNF/PDGFA/CCL4/CXCL14/CXCL8/IL12B/IL1A/MET/IL3RA/IL9/TNFRSF8/PDGFRB/RELT/CCL8/IL1B/XCL1/IL6/EPO/TNFRSF21/TGFB3/PDGFC/CCR8/IFNA16/IL2RA/CSF2/LIF/TGFB1/CSF2RA/CCL7
WP_TYPE_II_INTERFERON_SIGNALING	WP_TYPE_II_INTERFERON_SIGNALING	36	0.585005	1.84417	0.000371337	0.0156024	0.0141578	1715	tags=33%, list=10%, signal=30%	CXCL10/IFNA2/ICAM1/CXCL9/ISG15/GBP1/IFI6/SPI1/SOCS1/IFIT2/TAP1/IL1B
PID_INTEGRIN3_PATHWAY	PID_INTEGRIN3_PATHWAY	41	0.567816	1.85533	0.000396011	0.0159218	0.0144476	3065	tags=49%, list=17%, signal=41%	L1CAM/FN1/PLAUR/TGFBI/PLAU/COL1A2/FGG/COL4A6/TNC/THBS1/COL1A1/COL4A1/PDGFRB/LAMB1/FBN1/SPHK1/LAMA4/THY1/CD47/ITGB3
WP_OXIDATION_BY_CYTOCHROME_P450	WP_OXIDATION_BY_CYTOCHROME_P450	57	-0.513677	-1.81604	0.000392629	0.0159218	0.0144476	3284	tags=40%, list=18%, signal=33%	CYP2R1/CYP20A1/CYP24A1/CYP4V2/CYP27A1/CYP2J2/CYP7A1/CYP2U1/CYP2C19/CYP2D6/CYP3A4/CYP4X1/CYP11B1/CYP2C8/CYP2C18/CYP4F8/CYP4F12/CYP3A5/CYP2C9/CYP4F11/CYP4F2/CYP4F3/CYP26A1
WP_NRF2_PATHWAY	WP_NRF2_PATHWAY	130	-0.416071	-1.68806	0.000398204	0.0159218	0.0144476	2119	tags=28%, list=12%, signal=25%	SLC6A6/NFE2L2/PTGR1/NQO1/CES5A/CBR1/G6PD/SLC6A1/GCLM/SLC5A11/MGST2/GSTM2/EGR1/GSTM1/GSTM4/ME1/CES3/SRXN1/PGD/TXNRD1/ABCC5/GSTA4/ABCC3/FGF13/SLC5A12/GSR/SLC39A5/SLC6A4/EPHA3/UGT1A6/ADH7/SLC7A11/SLC2A12/ALDH3A1/GSTM3/ABCC2/GPX2
REACTOME_GLUTATHIONE_CONJUGATION	REACTOME_GLUTATHIONE_CONJUGATION	33	-0.605544	-1.91757	0.000424981	0.0167227	0.0151743	2306	tags=33%, list=13%, signal=29%	HPGDS/GGT6/GCLM/MGST2/GSTM2/GSTM1/GSTM4/GSTA4/GGT7/GSTM3/GSTT1
BIOCARTA_ERYTH_PATHWAY	BIOCARTA_ERYTH_PATHWAY	14	0.757276	1.94888	0.000451929	0.0171736	0.0155835	2355	tags=64%, list=13%, signal=56%	IL11/TGFB2/IL1A/IL9/IL6/EPO/TGFB3/CSF2/TGFB1
REACTOME_SYNTHESIS_OF_LEUKOTRIENES_LT_AND_EOXINS_EX	REACTOME_SYNTHESIS_OF_LEUKOTRIENES_LT_AND_EOXINS_EX	19	-0.7026	-1.93928	0.000457223	0.0171736	0.0155835	735	tags=68%, list=4%, signal=66%	GGT5/ALOX5AP/ABCC1/DPEP3/ALOX5/DPEP2/PTGR1/DPEP1/CYP4F8/LTC4S/CYP4F11/CYP4F2/CYP4F3
PID_PLK1_PATHWAY	PID_PLK1_PATHWAY	43	0.573626	1.90025	0.000452542	0.0171736	0.0155835	5298	tags=58%, list=29%, signal=41%	CDC20/PLK1/NDC80/CLSPN/TPX2/CDC25C/KIF20A/CCNB1/CDC25B/BUB1/CENPE/TUBG1/CDK1/ECT2/BUB1B/NUDC/ODF2/AURKA/BORA/PPP2R1A/FBXO5/KIF2A/PRC1/KIZ/PPP2CA
REACTOME_MITOTIC_G1_PHASE_AND_G1_S_TRANSITION	REACTOME_MITOTIC_G1_PHASE_AND_G1_S_TRANSITION	145	0.405847	1.67563	0.000470779	0.0174188	0.015806	5454	tags=48%, list=30%, signal=33%	CCNA1/E2F1/CDKN2A/TK1/SKP2/ORC1/CCNE2/CCNB1/PSMD8/PRIM1/PSMB2/MCM10/CDKN1A/CDC7/CDK4/PSMB9/CDC6/CDK1/E2F3/PSMC4/DBF4/MCM7/E2F2/CDK6/CKS1B/GMNN/CDC25A/POLE/MCM2/RRM2/HDAC1/MCM8/POLE2/AKT1/CCNE1/PSMC2/RPA3/PPP2R1A/PSMB7/RBBP4/CDKN2D/ORC6/TOP2A/MCM3/TYMS/POLA2/PSMC3/FBXO5/PSMD12/LIN37/MNAT1/CDK2/CCND3/PCNA/PSMC1/PSMD2/ORC5/CDC45/PSME3/POLE4/RPA2/PSMA3/PSMA2/PSMA5/PRIM2/PPP2CA/PSMD9/PSMB8/MCM6
WP_NETWORK_MAP_OF_SARSCOV2_SIGNALING_PATHWAY	WP_NETWORK_MAP_OF_SARSCOV2_SIGNALING_PATHWAY	210	0.371321	1.59533	0.000506329	0.0184587	0.0167496	3837	tags=36%, list=21%, signal=29%	SERPINE1/CXCL10/FN1/CTSL/CXCL5/CCL22/CXCL9/IFI44L/IGFBP3/APOC1/IFI6/FGG/CCL21/CXCL3/TNF/CCL4/APOH/CXCL8/APOA1/IL1A/APOL1/RRAS/ITIH4/IL9/CD3E/BIRC5/IFIT1/SERPINA10/CD226/CFB/IFITM3/EIF4A2/CCNB1/CCL8/CD4/IL1B/IFITM1/TRPM2/IL6/DDX58/MMP25/MX1/BST2/MTOR/PRKCQ/CDK1/CTSZ/DDIT4/CPN1/NLRP1/ITIH3/HLA-DRA/CEBPB/AKT1S1/CXCL16/FYN/CD14/C1S/IL1R2/CCNB2/CCL5/MLST8/EIF4EBP1/LRG1/IFI27/MAPK8/RRM2/CD8B/FGA/LGALS3…
WP_EICOSANOID_METABOLISM_VIA_LIPOOXYGENASES_LOX	WP_EICOSANOID_METABOLISM_VIA_LIPOOXYGENASES_LOX	26	-0.634696	-1.87724	0.000525237	0.0188705	0.0171233	2044	tags=42%, list=11%, signal=38%	PTGR1/TRPA1/ACOX3/ACOX2/DPEP1/CYP4F12/HPGD/ALOX12/LTC4S/ALOX15B/CYP4F2
WP_PHOTODYNAMIC_THERAPYINDUCED_NFKB_SURVIVAL_SIGNALING	WP_PHOTODYNAMIC_THERAPYINDUCED_NFKB_SURVIVAL_SIGNALING	35	0.586623	1.83628	0.000541275	0.0190672	0.0173018	2175	tags=31%, list=12%, signal=28%	MMP1/MMP3/MMP9/ICAM1/TNF/CXCL8/IL1A/BIRC5/IL1B/IL6/CSF2
REACTOME_NUCLEAR_RECEPTOR_TRANSCRIPTION_PATHWAY	REACTOME_NUCLEAR_RECEPTOR_TRANSCRIPTION_PATHWAY	52	-0.524267	-1.81372	0.000546096	0.0190672	0.0173018	3500	tags=42%, list=19%, signal=34%	RXRA/NR2E3/ESR2/HNF4G/RORB/NR2F1/NR6A1/NR4A3/THRB/ESR1/RORA/NR5A2/RXRG/NR0B1/NR1D2/NR2E1/RARB/NR0B2/NR4A2/RORC/NR3C2/PPARG
KEGG_CELL_CYCLE	KEGG_CELL_CYCLE	122	0.416074	1.67391	0.00055551	0.0191265	0.0173556	5014	tags=43%, list=28%, signal=32%	CCNA1/E2F1/MAD1L1/TGFB2/CDC20/GADD45A/PLK1/CDKN2A/SKP2/ORC1/PKMYT1/MAD2L2/CCNE2/CDC25C/CCNB1/CDC25B/TGFB3/BUB1/CDKN1A/CDC7/CDK4/CDC6/PRKDC/CDC27/TGFB1/CDK1/PTTG1/BUB1B/E2F3/DBF4/TTK/MCM7/E2F2/CDK6/CCNB2/CDC25A/MCM2/HDAC1/CCNE1/MAD2L1/CHEK1/CDKN2D/ORC6/ZBTB17/MCM3/ANAPC5/CCNB3/CDK2/CCND3/PCNA/ORC5/CDC45/YWHAH
WP_CELL_CYCLE	WP_CELL_CYCLE	118	0.416184	1.6689	0.000588146	0.0199728	0.0181236	5014	tags=43%, list=28%, signal=31%	CCNA1/E2F1/MAD1L1/TGFB2/CDC20/GADD45A/PLK1/CDKN2A/SKP2/ORC1/PKMYT1/MAD2L2/CCNE2/CDC25C/CCNB1/CDC25B/TGFB3/BUB1/CDKN1A/CDC7/CDK4/CDC6/PRKDC/CDC27/TGFB1/CDK1/PTTG1/E2F3/DBF4/TTK/MCM7/E2F2/CDK6/CCNB2/CDC25A/MCM2/HDAC1/CCNE1/CHEK1/CDKN2D/ORC6/ZBTB17/MCM3/ANAPC5/CCNB3/CDK2/CCND3/PCNA/ORC5/CDC45/YWHAH
WP_BILE_ACIDS_SYNTHESIS_AND_ENTEROHEPATIC_CIRCULATION	WP_BILE_ACIDS_SYNTHESIS_AND_ENTEROHEPATIC_CIRCULATION	12	-0.776646	-1.89639	0.0006178	0.0204204	0.0185297	739	tags=42%, list=4%, signal=40%	CYP7A1/SLC10A2/FGFR4/FGF19/ABCG8
REACTOME_KERATINIZATION	REACTOME_KERATINIZATION	128	0.401878	1.62795	0.000617515	0.0204204	0.0185297	1982	tags=26%, list=11%, signal=23%	LCE3D/SPRR2G/CDSN/KRT37/KLK5/DSG1/KRT1/SPINK6/KRT23/KRT81/KRTAP9-4/CASP14/KRTAP9-9/KRT16/DSC1/KRT76/KRTAP3-2/KRT80/KRT75/KRTAP4-5/DSG4/KRTAP11-1/KRT2/KRT14/KRTAP3-3/IVL/KRTAP4-3/KRTAP3-1/KRTAP4-11/KRT38/PI3/KRTAP13-1/PKP2
PID_MYC_ACTIV_PATHWAY	PID_MYC_ACTIV_PATHWAY	74	0.467772	1.74144	0.000663901	0.0216554	0.0196504	4931	tags=46%, list=27%, signal=34%	MMP9/SNAI1/LIN28B/TK1/PEG10/SLC2A1/TERT/RCC1/BIRC5/CCNB1/CDCA7/FOSL1/CDK4/BAX/KIR3DL1/E2F3/EIF2S1/ACTL6A/PFKM/RUVBL2/ODC1/CDC25A/TAF4B/ENO1/BCAT1/MTA1/TAF12/RUVBL1/NBN/PIM1/LDHA/MTDH/EIF4G1/GPAM
REACTOME_BIOSYNTHESIS_OF_SPECIALIZED_PRORESOLVING_MEDIATORS_SPMS	REACTOME_BIOSYNTHESIS_OF_SPECIALIZED_PRORESOLVING_MEDIATORS_SPMS	18	-0.694669	-1.90366	0.000719991	0.02318	0.0210338	2354	tags=61%, list=13%, signal=53%	ALOX5/EPHX2/PTGR1/CYP2D6/CYP3A4/GSTM4/CYP2C8/HPGD/ALOX12/LTC4S/CYP2C9
REACTOME_MISCELLANEOUS_SUBSTRATES	REACTOME_MISCELLANEOUS_SUBSTRATES	11	-0.788932	-1.86944	0.000746169	0.0237148	0.0215191	1975	tags=45%, list=11%, signal=40%	CYP2U1/CYP2D6/CYP4F11/CYP4F2/CYP4F3
REACTOME_INTEGRIN_CELL_SURFACE_INTERACTIONS	REACTOME_INTEGRIN_CELL_SURFACE_INTERACTIONS	83	0.464781	1.75758	0.000784722	0.0246244	0.0223445	3292	tags=42%, list=18%, signal=35%	COL5A1/FN1/ICAM1/COL5A2/COL6A1/COL1A2/COL6A3/COL3A1/COL8A2/FGG/COL6A2/COL4A6/TNC/THBS1/COL4A2/COL1A1/COL5A3/COL16A1/BSG/COL4A1/COL9A3/ICAM4/FBN1/ITGB1/ITGA5/COL18A1/COL10A1/CD47/ITGB7/ITGB3/COL8A1/AGRN/ITGAD/LUM/JAM3
BIOCARTA_NUCLEARRS_PATHWAY	BIOCARTA_NUCLEARRS_PATHWAY	33	-0.590277	-1.86922	0.000809439	0.0250825	0.0227602	743	tags=27%, list=4%, signal=26%	CYP3A4/RARB/ABCC3/ABCB4/NR0B2/CYP2C9/PPARG/ABCC2/CYP26A1
WP_TYPE_I_COLLAGEN_SYNTHESIS_IN_THE_CONTEXT_OF_OSTEOGENESIS_IMPERFECTA	WP_TYPE_I_COLLAGEN_SYNTHESIS_IN_THE_CONTEXT_OF_OSTEOGENESIS_IMPERFECTA	29	0.621677	1.8781	0.000821605	0.0251452	0.022817	1011	tags=28%, list=6%, signal=26%	ADAMTS2/SP7/COL1A2/LOX/PLOD1/P4HA1/SERPINH1/COL1A1
PID_AURORA_B_PATHWAY	PID_AURORA_B_PATHWAY	37	0.560922	1.78318	0.000834872	0.0252396	0.0229027	5294	tags=59%, list=29%, signal=42%	KIF2C/CDCA8/NDC80/AURKB/BIRC5/KIF20A/STMN1/BUB1/NSUN2/NCAPH/VIM/AURKA/NCAPD2/DES/EVI5/KIF23/NCAPG/CENPA/AURKC/PSMA3/RASA1/RACGAP1
KEGG_TYROSINE_METABOLISM	KEGG_TYROSINE_METABOLISM	40	-0.565944	-1.86276	0.000898611	0.0268392	0.0243542	2544	tags=35%, list=14%, signal=30%	AOX1/FAH/TAT/PNMT/AOC3/ADH1C/TYRP1/HGD/ADH7/ADH6/MAOA/ALDH3A1/DDC/ADH1B
REACTOME_APC_C_MEDIATED_DEGRADATION_OF_CELL_CYCLE_PROTEINS	REACTOME_APC_C_MEDIATED_DEGRADATION_OF_CELL_CYCLE_PROTEINS	83	0.46106	1.74351	0.000950015	0.0280368	0.0254409	5440	tags=41%, list=30%, signal=29%	CCNA1/UBE2S/CDC20/PLK1/AURKB/UBE2C/SKP2/CCNB1/PSMD8/PSMB2/PSMB9/CDC27/CDK1/PTTG1/BUB1B/PSMC4/AURKA/MAD2L1/PSMC2/NEK2/PSMB7/PSMC3/FBXO5/PSMD12/ANAPC5/CDK2/PSMC1/PSMD2/PSME3/PSMA3/PSMA2/PSMA5/PSMD9/PSMB8
REACTOME_MITOTIC_G2_G2_M_PHASES	REACTOME_MITOTIC_G2_G2_M_PHASES	185	0.371372	1.57412	0.000967536	0.0282179	0.0256053	5971	tags=43%, list=33%, signal=29%	CCNA1/E2F1/PLK1/PLK4/HAUS6/PKMYT1/TPX2/FBXL18/CDC25C/CCNB1/PSMD8/CDC25B/HMMR/PSMB2/CDKN1A/AJUBA/PSMB9/TUBB2A/TUBB/TUBG1/TUBB6/CDK1/TUBAL3/TUBB3/TUBB4A/CEP41/E2F3/CENPF/PSMC4/FOXM1/LCMT1/CKAP5/CCNB2/TUBA4B/HAUS7/ODF2/CDC25A/AURKA/BORA/ACTR1A/CEP164/PSMC2/NEK2/TUBG2/PPP2R1A/PSMB7/RBBP4/PCNT/PSMC3/HSP90AB1/PSMD12/NDE1/RAB8A/LIN37/TUBGCP2/MNAT1/CDK2/PSMC1/PSMD2/DCTN3/PSME3/PSMA3/FKBPL/PSMA2/TUBB4B/PS…
REACTOME_TYPE_I_HEMIDESMOSOME_ASSEMBLY	REACTOME_TYPE_I_HEMIDESMOSOME_ASSEMBLY	11	0.781588	1.86275	0.000986103	0.0282784	0.0256601	3030	tags=73%, list=17%, signal=61%	LAMC2/LAMA3/COL17A1/KRT14/ITGB4/PLEC/LAMB3/CD151
REACTOME_SEPARATION_OF_SISTER_CHROMATIDS	REACTOME_SEPARATION_OF_SISTER_CHROMATIDS	175	0.371055	1.56772	0.000992424	0.0282784	0.0256601	5440	tags=40%, list=30%, signal=28%	MAD1L1/UBE2S/SKA1/CDC20/PLK1/KIF2C/CDCA8/NDC80/AURKB/UBE2C/BIRC5/KIF2B/ZWINT/PSMD8/CENPI/PSMB2/BUB1/CENPE/PSMB9/TUBB2A/CDC27/TUBB6/PTTG1/TUBAL3/TUBB3/TUBB4A/BUB1B/CENPF/CENPN/CENPH/PSMC4/SPC25/CKAP5/NUDC/TUBA4B/SPDL1/NUP85/NUP107/NDEL1/RCC2/CDCA5/ITGB3BP/MAD2L1/PSMC2/CENPQ/B9D2/CENPA/PPP2R1A/PSMB7/PSMC3/PSMD12/KIF2A/NDE1/ANAPC5/SEC13/PSMC1/PSMD2/PSME3/PSMA3/CENPL/PSMA2/TUBB4B/PSMA5/PPP2CA/PPP2R5B…
PID_AVB3_INTEGRIN_PATHWAY	PID_AVB3_INTEGRIN_PATHWAY	72	0.468151	1.73579	0.00103569	0.028848	0.026177	1488	tags=24%, list=8%, signal=22%	COL5A1/FN1/COL5A2/COL11A1/COL12A1/COL6A1/COL1A2/COL17A1/COL6A3/COL3A1/COL8A2/COL6A2/COL4A6/COL1A1/COL16A1/COL4A1/COL9A3
NABA_ECM_GLYCOPROTEINS	NABA_ECM_GLYCOPROTEINS	176	0.375314	1.58418	0.00102811	0.028848	0.026177	2698	tags=34%, list=15%, signal=29%	RSPO2/LAMC2/MFAP5/FN1/IGFBP6/LAMA3/TGFBI/POSTN/NID1/TNFAIP6/LTBP1/NID2/MFAP2/FBLN2/TNN/EMILIN1/IGFBP3/TINAGL1/CTHRC1/MATN3/FGG/AMELY/SRPX/TNC/ZP4/SPARC/THBS1/CRISPLD2/PXDN/LAMC3/RSPO4/USH2A/AEBP1/FBLN7/THBS4/SLIT2/EFEMP1/LAMB4/NTNG2/LAMB1/MGP/IGFBPL1/ADIPOQ/VWA5B2/FBN1/LTBP2/TINAG/NTN5/THBS2/SVEP1/ZPLD1/LAMA4/LAMB3/PCOLCE2/LGI4/PCOLCE/ECM2/CRISPLD1/EFEMP2
NABA_COLLAGENS	NABA_COLLAGENS	44	0.537074	1.79292	0.00107052	0.0289906	0.0263064	1488	tags=43%, list=8%, signal=40%	COL5A1/COL5A2/COL20A1/COL11A1/COL12A1/COL6A1/COL1A2/COL17A1/COL6A3/COL3A1/COL8A2/COL6A2/COL4A6/COL4A2/COL1A1/COL5A3/COL16A1/COL4A1/COL9A3
REACTOME_COLLAGEN_CHAIN_TRIMERIZATION	REACTOME_COLLAGEN_CHAIN_TRIMERIZATION	44	0.537074	1.79292	0.00107052	0.0289906	0.0263064	1488	tags=43%, list=8%, signal=40%	COL5A1/COL5A2/COL20A1/COL11A1/COL12A1/COL6A1/COL1A2/COL17A1/COL6A3/COL3A1/COL8A2/COL6A2/COL4A6/COL4A2/COL1A1/COL5A3/COL16A1/COL4A1/COL9A3
REACTOME_FORMATION_OF_THE_CORNIFIED_ENVELOPE	REACTOME_FORMATION_OF_THE_CORNIFIED_ENVELOPE	98	0.431273	1.67668	0.00108449	0.0289906	0.0263064	1982	tags=23%, list=11%, signal=21%	LCE3D/SPRR2G/CDSN/KRT37/KLK5/DSG1/KRT1/SPINK6/KRT23/KRT81/CASP14/KRT16/DSC1/KRT76/KRT80/KRT75/DSG4/KRT2/KRT14/IVL/KRT38/PI3/PKP2
WP_NUCLEAR_RECEPTORS_METAPATHWAY	WP_NUCLEAR_RECEPTORS_METAPATHWAY	298	-0.317413	-1.41886	0.00108758	0.0289906	0.0263064	2147	tags=21%, list=12%, signal=19%	ACADM/SLC6A6/NFE2L2/PTGR1/NQO1/CYP2C19/SPRY1/SMARCA1/IRS2/CES5A/ESR1/CBR1/G6PD/PCK1/CDKN1C/SLC6A1/GCLM/SLC27A1/SCNN1A/SLC5A11/MGST2/GSTM2/CYP3A4/EGR1/GSTM1/GSTM4/ME1/CES3/SRXN1/SULT2A1/ETNK2/PGD/TXNRD1/ABCC5/TGFBR3/GSTA4/ABCC3/FABP1/FGF13/SLC5A12/SREBF1/ABCB4/CYP4F12/GSR/SLC39A5/ANKRD1/SLC6A4/NR0B2/EPHA3/CYP3A5/CYP2C9/UGT1A6/ADH7/SLC7A11/SLC2A12/FGF19/ALDH3A1/GSTM3/ABCG8/ABCC2/GPX2/PPARGC1A
WP_LUNG_FIBROSIS	WP_LUNG_FIBROSIS	58	0.49287	1.72783	0.00114601	0.0302229	0.0274246	2810	tags=38%, list=16%, signal=32%	MMP9/PTX3/PLAU/EDN1/SERPINA1/TNF/PDGFA/GREM1/CCL4/CXCL8/IL12B/MT2A/SMAD7/TERT/TIMP1/IL1B/IL6/CSF2/TGFB1/MUC5B/MMP2/CEBPB
REACTOME_LAMININ_INTERACTIONS	REACTOME_LAMININ_INTERACTIONS	30	0.597145	1.81286	0.00116202	0.0303226	0.0275151	2662	tags=47%, list=15%, signal=40%	LAMC2/LAMA3/NID1/NID2/COL4A6/COL4A2/LAMC3/COL4A1/LAMB1/ITGB4/ITGB1/LAMA4/LAMB3/COL18A1
REACTOME_M_PHASE	REACTOME_M_PHASE	332	0.312922	1.40795	0.0012417	0.0320644	0.0290956	5440	tags=37%, list=30%, signal=27%	MAD1L1/UBE2S/SKA1/CDC20/LPIN3/PLK1/KIF2C/CDCA8/NDC80/RCC1/PLK4/AURKB/UBE2C/BIRC5/VRK1/HAUS6/KIF2B/ZWINT/KIF20A/CCNB1/PSMD8/NDC1/NEK6/NUP155/CENPI/PSMB2/BUB1/CENPE/ANKLE2/LMNB1/PSMB9/TUBB2A/TUBB/TUBG1/CDC27/TUBB6/CDK1/PTTG1/TUBAL3/TUBB3/NCAPG2/TUBB4A/CEP41/BUB1B/CENPF/CENPN/CENPH/PSMC4/SPC25/CKAP5/NCAPH/CCNB2/NUDC/TUBA4B/HAUS7/SPDL1/NUP85/ODF2/NUP107/CC2D1B/NDEL1/RCC2/BANF1/NCAPD2/RAN/ACTR1A/NUP93…
REACTOME_DNA_STRAND_ELONGATION	REACTOME_DNA_STRAND_ELONGATION	32	0.571693	1.75332	0.00144015	0.03643	0.033057	5454	tags=66%, list=30%, signal=46%	PRIM1/GINS1/POLD1/RFC4/MCM7/MCM2/MCM8/GINS4/RFC2/RPA3/MCM3/POLA2/RFC3/POLD4/PCNA/CDC45/RPA2/POLD2/FEN1/PRIM2/MCM6
REACTOME_EXTENSION_OF_TELOMERES	REACTOME_EXTENSION_OF_TELOMERES	48	0.507815	1.71106	0.00143365	0.03643	0.033057	5246	tags=46%, list=29%, signal=33%	CCNA1/TERT/PRIM1/POLD1/DSCC1/RFC4/RUVBL2/PIF1/CHTF18/TINF2/RFC2/RPA3/RUVBL1/POLA2/RFC3/POLD4/CDK2/PCNA/RPA2/POLD2/FEN1/PRIM2
KEGG_ABC_TRANSPORTERS	KEGG_ABC_TRANSPORTERS	42	-0.526554	-1.7517	0.00147901	0.037035	0.033606	1392	tags=24%, list=8%, signal=22%	ABCA5/ABCG2/ABCC5/ABCA4/ABCC3/ABCB4/ABCA8/ABCG8/ABCC2/ABCA13
WP_GLUTATHIONE_METABOLISM	WP_GLUTATHIONE_METABOLISM	18	-0.670414	-1.83719	0.00154045	0.0381878	0.0346521	1713	tags=39%, list=10%, signal=35%	G6PD/GCLM/GSTM2/GSTM1/IDH1/GSR/GPX2
REACTOME_CYCLIN_A_B1_B2_ASSOCIATED_EVENTS_DURING_G2_M_TRANSITION	REACTOME_CYCLIN_A_B1_B2_ASSOCIATED_EVENTS_DURING_G2_M_TRANSITION	24	0.620971	1.82656	0.00166769	0.0409327	0.0371428	4794	tags=58%, list=27%, signal=43%	CCNA1/PLK1/PKMYT1/CDC25C/CCNB1/CDC25B/CDK1/FOXM1/LCMT1/CCNB2/CDC25A/PPP2R1A/MNAT1/CDK2
REACTOME_SIGNALING_BY_TGF_BETA_RECEPTOR_COMPLEX	REACTOME_SIGNALING_BY_TGF_BETA_RECEPTOR_COMPLEX	90	0.428615	1.64586	0.00182434	0.0443386	0.0402334	4373	tags=31%, list=24%, signal=24%	SERPINE1/ATP1B4/PMEPA1/LTBP1/COL1A2/TGFB2/SMAD7/PARD6A/FBN1/ZFYVE9/LTBP2/UBE2M/TGFB3/ITGB1/TGFB1/YBX1/PPP1CA/SKI/ITGB3/HDAC1/TGIF1/CDK9/TGFBR1/CBL/BAMBI/SKIL/SMURF2/SMURF1
WP_TAMOXIFEN_METABOLISM	WP_TAMOXIFEN_METABOLISM	17	-0.678331	-1.8279	0.00187313	0.0450825	0.0409084	2599	tags=59%, list=14%, signal=50%	FMO3/SULT1A1/FMO1/CYP2C19/CYP2D6/CYP3A4/CYP2C8/SULT2A1/CYP3A5/CYP2C9
REACTOME_ELASTIC_FIBRE_FORMATION	REACTOME_ELASTIC_FIBRE_FORMATION	42	0.512842	1.69743	0.00199654	0.0475905	0.0431842	3065	tags=52%, list=17%, signal=44%	MFAP5/FN1/LTBP1/MFAP2/BMP2/FBLN2/EMILIN1/TGFB2/LOX/LOXL2/LOXL1/EFEMP1/FBN1/LTBP2/TGFB3/BMP10/ITGB1/TGFB1/ITGA5/EFEMP2/EMILIN2/ITGB3
REACTOME_FOXO_MEDIATED_TRANSCRIPTION_OF_OXIDATIVE_STRESS_METABOLIC_AND_NEURONAL_GENES	REACTOME_FOXO_MEDIATED_TRANSCRIPTION_OF_OXIDATIVE_STRESS_METABOLIC_AND_NEURONAL_GENES	29	-0.592187	-1.80251	0.00210751	0.0492258	0.0446681	1670	tags=31%, list=9%, signal=28%	PCK1/CAT/AGRP/SMAD3/RETN/SREBF1/FOXO4/POMC/PPARGC1A
KEGG_BLADDER_CANCER	KEGG_BLADDER_CANCER	41	0.532028	1.7384	0.00212471	0.0492258	0.0446681	2883	tags=34%, list=16%, signal=29%	MMP1/MMP9/VEGFC/E2F1/CXCL8/THBS1/CDKN2A/DAPK3/CDKN1A/CDK4/DAPK2/E2F3/MMP2/E2F2
WP_PROSTAGLANDIN_SIGNALING	WP_PROSTAGLANDIN_SIGNALING	32	0.564808	1.73221	0.00209997	0.0492258	0.0446681	2355	tags=41%, list=13%, signal=35%	MMP9/CXCL10/CXCL9/TNF/CXCL8/IL17F/IL1A/AREG/IL1B/IL6/IRF7/KLRD1/TGFB1
REACTOME_REGULATION_OF_INSULIN_LIKE_GROWTH_FACTOR_IGF_TRANSPORT_AND_UPTAKE_BY_INSULIN_LIKE_GROWTH_FACTOR_BINDING_PROTEINS_IGFBPS	REACTOME_REGULATION_OF_INSULIN_LIKE_GROWTH_FACTOR_IGF_TRANSPORT_AND_UPTAKE_BY_INSULIN_LIKE_GROWTH_FACTOR_BINDING_PROTEINS_IGFBPS	119	0.395248	1.58404	0.00215824	0.0495397	0.0449529	2686	tags=30%, list=15%, signal=26%	MMP1/CDH2/SERPIND1/LGALS1/EVA1A/FN1/IGFBP6/LTBP1/PRSS23/IGFBP3/SERPINA1/MATN3/FGG/GOLM1/TNC/APOA1/FSTL1/APOL1/HSP90B1/SPP2/TIMP1/CALU/QSOX1/SERPINA10/LAMB1/FSTL3/MXRA8/FBN1/IL6/VCAN/APP/SERPINC1/FUCA2/BMP15/FGF23/MMP2
WP_DNA_REPLICATION	WP_DNA_REPLICATION	42	0.510647	1.69017	0.0021797	0.0495731	0.0449833	5454	tags=67%, list=30%, signal=47%	ORC1/PRIM1/MCM10/CDC7/POLD1/CDC6/RFC4/DBF4/MCM7/GMNN/POLE/MCM2/POLE2/RFC2/RPA3/ORC6/MCM3/POLA2/RFC3/POLD4/CDK2/PCNA/ORC5/CDC45/RPA2/POLD2/PRIM2/MCM6
WP_G1_TO_S_CELL_CYCLE_CONTROL	WP_G1_TO_S_CELL_CYCLE_CONTROL	64	0.470698	1.68874	0.00221046	0.0498157	0.0452034	4982	tags=53%, list=28%, signal=39%	CCNA1/E2F1/GADD45A/CDKN2A/ORC1/CCNE2/CCNB1/PRIM1/CREB3L3/CDKN1A/CDK4/CDK1/E2F3/MCM7/E2F2/CDK6/CREB3/CDC25A/POLE/MCM2/POLE2/CCNE1/RPA3/CDKN2D/ORC6/MCM3/POLA2/MNAT1/CDK2/CCND3/PCNA/ORC5/CDC45/RPA2
REACTOME_DNA_REPLICATION_PRE_INITIATION	REACTOME_DNA_REPLICATION_PRE_INITIATION	96	0.407575	1.58494	0.00246528	0.055058	0.0499603	5454	tags=45%, list=30%, signal=31%	UBE2S/UBE2C/ORC1/PSMD8/PRIM1/PSMB2/MCM10/CDC7/PSMB9/CDC6/CDC27/PSMC4/DBF4/MCM7/GMNN/POLE/MCM2/MCM8/POLE2/PSMC2/RPA3/PSMB7/ORC6/MCM3/POLA2/PSMC3/PSMD12/ANAPC5/CDK2/PSMC1/PSMD2/ORC5/CDC45/PSME3/POLE4/RPA2/PSMA3/PSMA2/PSMA5/PRIM2/PSMD9/PSMB8/MCM6
REACTOME_MITOTIC_SPINDLE_CHECKPOINT	REACTOME_MITOTIC_SPINDLE_CHECKPOINT	105	0.399777	1.5729	0.00255724	0.0566018	0.0513611	4588	tags=36%, list=25%, signal=27%	MAD1L1/UBE2S/SKA1/CDC20/PLK1/KIF2C/CDCA8/NDC80/AURKB/UBE2C/BIRC5/KIF2B/ZWINT/CENPI/BUB1/CENPE/CDC27/BUB1B/CENPF/CENPN/CENPH/SPC25/CKAP5/NUDC/SPDL1/NUP85/NUP107/NDEL1/RCC2/ITGB3BP/MAD2L1/CENPQ/B9D2/CENPA/PPP2R1A/KIF2A/NDE1/ANAPC5
WP_CYTOSOLIC_DNASENSING_PATHWAY	WP_CYTOSOLIC_DNASENSING_PATHWAY	67	0.449596	1.63716	0.00262978	0.0576923	0.0523507	4603	tags=40%, list=26%, signal=30%	CXCL10/IFNA4/AIM2/IFNA2/IFNA14/ISG15/CCL4/POLR3G/ZBP1/IL1B/IL6/DDX58/IRF7/IFNA16/PYCARD/CCL5/POLR3A/NFKBIB/POLR2K/POLR2L/POLR2F/ATG12/POLR3K/IFNA7/IFNA10/POLR2H/CHUK
REACTOME_SIGNALING_BY_ACTIVIN	REACTOME_SIGNALING_BY_ACTIVIN	15	0.701316	1.8245	0.00276399	0.0584544	0.0530422	1688	tags=33%, list=9%, signal=30%	INHBA/FST/DRAP1/FOXH1/FSTL3
REACTOME_PI_3K_CASCADE_FGFR4	REACTOME_PI_3K_CASCADE_FGFR4	20	-0.633261	-1.77245	0.00269518	0.0584544	0.0530422	3029	tags=50%, list=17%, signal=42%	PIK3R1/FGF6/FGF20/GAB1/FGF18/FGF9/FGF8/FGFR4/FGF4/FGF19
WP_DIFFERENTIATION_OF_WHITE_AND_BROWN_ADIPOCYTE	WP_DIFFERENTIATION_OF_WHITE_AND_BROWN_ADIPOCYTE	25	-0.600334	-1.76574	0.00275228	0.0584544	0.0530422	1841	tags=36%, list=10%, signal=32%	PPARGC1B/SLC7A10/LEP/BMP7/PLAC8/PPARG/PPARGC1A/BMP4/ZIC1
REACTOME_IRS_MEDIATED_SIGNALLING	REACTOME_IRS_MEDIATED_SIGNALLING	48	-0.491101	-1.67386	0.00278242	0.0584544	0.0530422	3029	tags=38%, list=17%, signal=31%	FGF3/PIK3R1/FLT3LG/FGF6/FGF20/FGFR3/GAB1/FGF22/IRS2/FGF18/FGFR2/TLR9/FGF9/FGF8/KL/FGFR4/FGF4/FGF19
WP_PRIMARY_FOCAL_SEGMENTAL_GLOMERULOSCLEROSIS_FSGS	WP_PRIMARY_FOCAL_SEGMENTAL_GLOMERULOSCLEROSIS_FSGS	71	0.443137	1.63901	0.00271721	0.0584544	0.0530422	3202	tags=35%, list=18%, signal=29%	CDH2/PLAUR/CTSL/LMX1B/MME/PODXL/CLDN1/WT1/SYNPO/DKK1/ITGB4/PLCE1/MYO1E/MKI67/CDKN1A/CD80/ITGB1/TGFB1/TRPC6/FYN/MYH9/CD151/ITGB3/AGRN/VIM
WP_LEUKOTRIENE_METABOLIC_PATHWAY	WP_LEUKOTRIENE_METABOLIC_PATHWAY	12	-0.725565	-1.77167	0.002946	0.0593752	0.0538777	4746	tags=83%, list=26%, signal=61%	GGT5/ALOX5AP/ABCC1/ALOX5/DECR2/DPEP2/PTGR1/DPEP1/LTC4S/CYP4F3
PID_ALK1_PATHWAY	PID_ALK1_PATHWAY	25	0.596559	1.75311	0.00290306	0.0593752	0.0538777	2606	tags=40%, list=14%, signal=34%	INHBA/CAV1/ACVRL1/TLX2/SMAD7/GDF2/TGFB3/TGFB1/ARRB2/PPP1CA
REACTOME_INTERLEUKIN_10_SIGNALING	REACTOME_INTERLEUKIN_10_SIGNALING	43	0.523662	1.73473	0.00289877	0.0593752	0.0538777	3062	tags=40%, list=17%, signal=33%	CXCL10/ICAM1/CCL22/TNF/CCL4/CXCL8/IL12B/IL1A/TIMP1/IL1B/IL6/CD80/CSF2/LIF/CCR1/IL1R2/CCL5
REACTOME_SIGNALING_BY_TYPE_1_INSULIN_LIKE_GROWTH_FACTOR_1_RECEPTOR_IGF1R	REACTOME_SIGNALING_BY_TYPE_1_INSULIN_LIKE_GROWTH_FACTOR_1_RECEPTOR_IGF1R	53	-0.477883	-1.65979	0.00287336	0.0593752	0.0538777	3029	tags=36%, list=17%, signal=30%	FGF3/PIK3R1/FLT3LG/FGF6/FGF20/FGFR3/GAB1/FGF22/IRS2/IRS4/FGF18/FGFR2/TLR9/FGF9/FGF8/KL/FGFR4/FGF4/FGF19
KEGG_TGF_BETA_SIGNALING_PATHWAY	KEGG_TGF_BETA_SIGNALING_PATHWAY	81	0.423267	1.5946	0.0029357	0.0593752	0.0538777	2003	tags=21%, list=11%, signal=19%	INHBA/BMPR1B/FST/LTBP1/BMP2/BMP8A/INHBE/TGFB2/ACVRL1/TNF/THBS1/CHRD/SMAD7/THBS4/ZFYVE9/TGFB3/THBS2
REACTOME_RESOLUTION_OF_SISTER_CHROMATID_COHESION	REACTOME_RESOLUTION_OF_SISTER_CHROMATID_COHESION	115	0.398095	1.58343	0.00305889	0.0611531	0.055491	4182	tags=37%, list=23%, signal=28%	MAD1L1/SKA1/CDC20/PLK1/KIF2C/CDCA8/NDC80/AURKB/BIRC5/KIF2B/ZWINT/CCNB1/CENPI/BUB1/CENPE/TUBB2A/TUBB6/CDK1/TUBAL3/TUBB3/TUBB4A/BUB1B/CENPF/CENPN/CENPH/SPC25/CKAP5/CCNB2/NUDC/TUBA4B/SPDL1/NUP85/NUP107/NDEL1/RCC2/CDCA5/ITGB3BP/MAD2L1/CENPQ/B9D2/CENPA/PPP2R1A
REACTOME_PHOSPHOLIPASE_C_MEDIATED_CASCADE_FGFR4	REACTOME_PHOSPHOLIPASE_C_MEDIATED_CASCADE_FGFR4	15	-0.699515	-1.79397	0.00314267	0.0623255	0.0565549	2498	tags=53%, list=14%, signal=46%	FGF6/FGF20/FGF18/FGF9/FGF8/FGFR4/FGF4/FGF19
NABA_SECRETED_FACTORS	NABA_SECRETED_FACTORS	313	0.306339	1.37151	0.00329318	0.064792	0.058793	2179	tags=24%, list=12%, signal=21%	INHBA/NGF/CXCL11/IL11/FST/CXCL10/CBLN1/INSL5/S100A7A/VEGFC/IFNA4/IFNA2/IL24/IHH/GDF3/IFNA14/IFNK/CXCL5/BMP2/CCL22/BMP8A/CXCL9/INSL6/FGF5/NRTN/CCL16/INHBE/S100A5/IL36RN/TGFB2/TNFSF13B/CCL21/CXCL3/TNF/PDGFA/CCL4/CXCL14/CXCL8/IL12B/IL17F/ANGPTL2/IL1A/FSTL1/CCBE1/EREG/NRG3/SFRP2/CHRD/IL36G/S100A12/NRG2/IL9/GDF2/AREG/CCL8/CBLN2/FSTL3/WNT11/IL1B/EBI3/XCL1/IL6/EPO/IL1F10/FGF17/TGFB3/GDF10/PDGFC/THPO/BMP…
REACTOME_PEROXISOMAL_PROTEIN_IMPORT	REACTOME_PEROXISOMAL_PROTEIN_IMPORT	60	-0.460785	-1.64952	0.00338484	0.0655548	0.0594852	5119	tags=42%, list=28%, signal=30%	NUDT19/ACOT4/PHYH/PEX7/PEX26/GNPAT/PECR/PEX13/ZFAND6/IDE/CROT/DECR2/PEX12/EPHX2/PEX1/CAT/NOS2/NUDT7/MLYCD/ACOX3/ACOX2/HAO2/IDH1/SLC27A2/CRAT
REACTOME_G2_M_CHECKPOINTS	REACTOME_G2_M_CHECKPOINTS	124	0.384928	1.55348	0.00336849	0.0655548	0.0594852	5581	tags=44%, list=31%, signal=30%	CLSPN/ORC1/PKMYT1/CDC25C/CCNB1/PSMD8/PSMB2/MCM10/CDC7/PSMB9/CDC6/CDK1/RAD50/RFC4/PSMC4/DBF4/MCM7/CCNB2/MDC1/CDC25A/MCM2/MCM8/RFC2/PSMC2/EXO1/RPA3/CHEK1/PSMB7/ORC6/MCM3/RFC3/NBN/PSMC3/PSMD12/CDK2/PSMC1/PSMD2/BRIP1/RAD1/ORC5/CDC45/PSME3/RPA2/YWHAH/RBBP8/PSMA3/UBE2N/PSMA2/PSMA5/PSMD9/PSMB8/MCM6/UIMC1/HUS1
KEGG_LINOLEIC_ACID_METABOLISM	KEGG_LINOLEIC_ACID_METABOLISM	23	-0.610939	-1.76682	0.00342595	0.0658367	0.059741	2971	tags=52%, list=16%, signal=44%	PLA2G6/CYP2J2/AKR1B10/CYP2C19/PLA2G4A/PLA2G2A/CYP3A4/CYP2C8/CYP2C18/CYP3A5/CYP2C9/PLA2G1B
REACTOME_CHONDROITIN_SULFATE_BIOSYNTHESIS	REACTOME_CHONDROITIN_SULFATE_BIOSYNTHESIS	20	0.636919	1.76169	0.00356129	0.0673926	0.0611528	4167	tags=80%, list=23%, signal=62%	CSPG4/BGN/CHPF/NCAN/CHSY3/VCAN/CHST13/CSGALNACT2/DCN/CHST11/CSPG5/CHST12/CHST15/CSGALNACT1/CHSY1/CHST3
REACTOME_GLYCOLYSIS	REACTOME_GLYCOLYSIS	70	0.444954	1.63777	0.00353804	0.0673926	0.0611528	5298	tags=50%, list=29%, signal=35%	ENO2/PGK2/BPGM/PFKFB1/PRKACG/PGM2L1/NDC1/NUP155/PFKFB4/PKLR/HK2/PFKP/ALDOB/ALDOC/PFKM/GPI/NUP85/NUP107/ENO1/NUP93/GCKR/TPI1/NUP153/PGAM2/PPP2R1A/PKM/PFKL/PGP/NUP205/NUP62/GNPDA1/SEC13/ALDOA/PFKFB3/PPP2CA
WP_NUCLEAR_RECEPTORS_IN_LIPID_METABOLISM_AND_TOXICITY	WP_NUCLEAR_RECEPTORS_IN_LIPID_METABOLISM_AND_TOXICITY	33	-0.549438	-1.7399	0.00366725	0.068872	0.0624952	1410	tags=24%, list=8%, signal=22%	CYP3A4/RARB/ABCC3/ABCB4/CYP2C9/PPARG/ABCC2/CYP26A1
WP_EDA_SIGNALING_IN_HAIR_FOLLICLE_DEVELOPMENT	WP_EDA_SIGNALING_IN_HAIR_FOLLICLE_DEVELOPMENT	12	-0.717227	-1.75131	0.00377163	0.0692582	0.0628457	2068	tags=58%, list=11%, signal=52%	EDAR/DKK4/EDA/EDARADD/PTCH1/GLI1/SOSTDC1
REACTOME_ACTIVATION_OF_ATR_IN_RESPONSE_TO_REPLICATION_STRESS	REACTOME_ACTIVATION_OF_ATR_IN_RESPONSE_TO_REPLICATION_STRESS	36	0.531233	1.67466	0.00372651	0.0692582	0.0628457	5581	tags=69%, list=31%, signal=48%	CLSPN/ORC1/CDC25C/MCM10/CDC7/CDC6/RFC4/DBF4/MCM7/CDC25A/MCM2/MCM8/RFC2/RPA3/CHEK1/ORC6/MCM3/RFC3/CDK2/RAD1/ORC5/CDC45/RPA2/MCM6/HUS1
REACTOME_RHO_GTPASES_ACTIVATE_FORMINS	REACTOME_RHO_GTPASES_ACTIVATE_FORMINS	128	0.36925	1.49578	0.00376943	0.0692582	0.0628457	6002	tags=51%, list=33%, signal=34%	MAD1L1/SKA1/CDC20/PLK1/KIF2C/CDCA8/NDC80/AURKB/BIRC5/KIF2B/ZWINT/CENPI/PFN2/BUB1/CENPE/FMNL3/TUBB2A/ITGB1/TUBB6/TUBAL3/TUBB3/TUBB4A/BUB1B/CENPF/CENPN/CENPH/RHOC/FMNL2/SPC25/CKAP5/NUDC/TUBA4B/DAAM1/SPDL1/NUP85/NUP107/NDEL1/RCC2/CDC42/ITGB3BP/MAD2L1/CENPQ/B9D2/CENPA/PPP2R1A/PFN1/KIF2A/NDE1/DIAPH1/SEC13/DVL1/CENPL/TUBB4B/PPP2CA/PPP2R5B/KNTC1/FMNL1/TUBA1C/TUBA1A/TUBA4A/INCENP/TUBA1B/NUP37/ACTB/CENPO
WP_OVERVIEW_OF_NANOPARTICLE_EFFECTS	WP_OVERVIEW_OF_NANOPARTICLE_EFFECTS	19	0.637294	1.74458	0.00385934	0.0703477	0.0638344	2246	tags=47%, list=12%, signal=42%	FN1/LAMA3/TNF/CXCL8/PTGS1/COL4A1/CDH3/IL6/BAX
KEGG_STARCH_AND_SUCROSE_METABOLISM	KEGG_STARCH_AND_SUCROSE_METABOLISM	35	-0.531544	-1.71203	0.00389273	0.0704385	0.0639167	3753	tags=49%, list=21%, signal=39%	GAA/UGP2/MGAM/PGM2/UGT1A1/AGL/GBA3/UXS1/GBE1/TREH/UGT2B17/SI/PYGM/GYS2/UGDH/UGT1A6/UGT2A3
BIOCARTA_G1_PATHWAY	BIOCARTA_G1_PATHWAY	28	0.583926	1.74983	0.00398346	0.071558	0.0649326	3788	tags=50%, list=21%, signal=40%	CCNA1/E2F1/TGFB2/CDKN2A/SKP2/TGFB3/CDKN1A/CDK4/TGFB1/CDK1/CDK6/CDC25A/HDAC1/CCNE1
REACTOME_XENOBIOTICS	REACTOME_XENOBIOTICS	22	-0.607241	-1.73861	0.00418762	0.072921	0.0661694	2640	tags=41%, list=15%, signal=35%	CYP2J2/CYP2C19/CYP2D6/CYP3A4/CYP2C8/CYP2C18/ARNT2/CYP3A5/CYP2C9
REACTOME_ASPIRIN_ADME	REACTOME_ASPIRIN_ADME	29	-0.5676	-1.72767	0.00423583	0.072921	0.0661694	2181	tags=41%, list=12%, signal=36%	BCHE/CYP2C19/CYP2D6/CYP3A4/UGT2B17/CYP2C8/GLYAT/ABCC3/CYP2C9/UGT1A6/UGT2A3/ABCC2
WP_CYTOKINES_AND_INFLAMMATORY_RESPONSE	WP_CYTOKINES_AND_INFLAMMATORY_RESPONSE	25	0.585963	1.72197	0.00422762	0.072921	0.0661694	2756	tags=44%, list=15%, signal=37%	IL11/TNF/PDGFA/IL12B/IL1A/CD4/IL1B/IL6/CSF2/TGFB1/HLA-DRA
REACTOME_TELOMERE_MAINTENANCE	REACTOME_TELOMERE_MAINTENANCE	62	0.460046	1.63668	0.00422067	0.072921	0.0661694	5545	tags=45%, list=31%, signal=31%	CCNA1/TERT/PRIM1/POLD1/DSCC1/RFC4/RUVBL2/POLR2K/PIF1/POLR2L/CHTF18/TINF2/POLR2F/RFC2/RPA3/RUVBL1/POLA2/RFC3/POLD4/POLR2H/CDK2/PCNA/RPA2/POLD2/FEN1/PRIM2/POLR2I/WRAP53
WP_ONCOSTATIN_M_SIGNALING_PATHWAY	WP_ONCOSTATIN_M_SIGNALING_PATHWAY	64	0.454415	1.63032	0.00421875	0.072921	0.0661694	47	tags=6%, list=0%, signal=6%	MMP13/MMP1/MMP3/SERPINE1
REACTOME_SWITCHING_OF_ORIGINS_TO_A_POST_REPLICATIVE_STATE	REACTOME_SWITCHING_OF_ORIGINS_TO_A_POST_REPLICATIVE_STATE	87	0.417284	1.59266	0.00416086	0.072921	0.0661694	5454	tags=40%, list=30%, signal=28%	CCNA1/UBE2S/UBE2C/SKP2/ORC1/CCNE2/PSMD8/PSMB2/PSMB9/CDC6/CDC27/PSMC4/MCM7/GMNN/MCM2/MCM8/CCNE1/PSMC2/PSMB7/ORC6/MCM3/PSMC3/PSMD12/ANAPC5/CDK2/PSMC1/PSMD2/ORC5/PSME3/PSMA3/PSMA2/PSMA5/PSMD9/PSMB8/MCM6
PID_INTEGRIN4_PATHWAY	PID_INTEGRIN4_PATHWAY	11	0.731	1.74218	0.00434232	0.0742388	0.0673651	2371	tags=45%, list=13%, signal=39%	LAMC2/LAMA3/LAMB1/ITGB4/LAMB3
KEGG_FATTY_ACID_METABOLISM	KEGG_FATTY_ACID_METABOLISM	40	-0.513616	-1.69053	0.00440721	0.0747176	0.0677997	2147	tags=30%, list=12%, signal=26%	ACADM/ALDH3A2/ALDH7A1/ALDH9A1/ACAT2/ACOX3/ADH1C/ACADSB/ACADL/ADH7/ADH6/ADH1B
WP_PHOTODYNAMIC_THERAPYINDUCED_HIF1_SURVIVAL_SIGNALING	WP_PHOTODYNAMIC_THERAPYINDUCED_HIF1_SURVIVAL_SIGNALING	37	0.516058	1.64056	0.00443061	0.0747176	0.0677997	4525	tags=43%, list=25%, signal=32%	SERPINE1/EDN1/IGFBP3/SLC2A1/SLC16A1/BNIP3/BIRC5/EPO/TGFB3/BAX/TGFA/BCL2A1/PKM/ANGPT2/PFKL/LDHA
KEGG_PROPANOATE_METABOLISM	KEGG_PROPANOATE_METABOLISM	31	-0.567565	-1.76916	0.00458358	0.0754349	0.0684505	3002	tags=45%, list=17%, signal=38%	PCCA/SUCLG2/HIBCH/ACADM/ALDH3A2/ALDH7A1/ALDH9A1/ACAT2/ALDH6A1/MLYCD/ACACB/ACSS1/ABAT/LDHAL6B
BIOCARTA_G2_PATHWAY	BIOCARTA_G2_PATHWAY	24	0.587857	1.72915	0.00459486	0.0754349	0.0684505	4267	tags=54%, list=24%, signal=41%	GADD45A/PLK1/CDC25C/CCNB1/CDC25B/CDKN1A/PRKDC/CDK1/CDC25A/RPS6KA1/CDC34/CHEK1/CDKN2D
KEGG_STEROID_HORMONE_BIOSYNTHESIS	KEGG_STEROID_HORMONE_BIOSYNTHESIS	41	-0.500951	-1.67028	0.00452092	0.0754349	0.0684505	2372	tags=34%, list=13%, signal=30%	SRD5A3/HSD17B7/CYP7A1/AKR1C4/STS/CYP3A4/CYP11B1/UGT2B17/HSD3B1/CYP3A5/UGT1A6/UGT2A3/AKR1C1/AKR1C3
REACTOME_SIGNALING_BY_FGFR	REACTOME_SIGNALING_BY_FGFR	84	-0.411806	-1.5656	0.00454756	0.0754349	0.0684505	4199	tags=31%, list=23%, signal=24%	SRC/FGFBP1/SPRED2/FRS2/FGF7/TIA1/FGFRL1/POLR2B/FGF3/FLRT1/PIK3R1/FGF6/FGF20/FGFR3/GAB1/FGF22/FGF18/FGFR2/FGF9/FGF8/KL/FGFR4/SPRY2/FGF4/FGF19/FGFBP2
BIOCARTA_STEM_PATHWAY	BIOCARTA_STEM_PATHWAY	15	0.684542	1.78086	0.00471676	0.0754377	0.068453	2175	tags=47%, list=12%, signal=41%	IL11/CXCL8/IL9/CD4/IL6/EPO/CSF2
REACTOME_CS_DS_DEGRADATION	REACTOME_CS_DS_DEGRADATION	14	0.681431	1.75369	0.00469799	0.0754377	0.068453	2975	tags=57%, list=17%, signal=48%	CSPG4/BGN/NCAN/HYAL1/VCAN/DCN/CSPG5/HEXB
WP_FOCAL_ADHESION	WP_FOCAL_ADHESION	193	0.334988	1.43201	0.00464801	0.0754377	0.068453	2606	tags=20%, list=14%, signal=17%	VEGFC/LAMC2/FN1/LAMA3/COL5A2/TNN/COL1A2/CAV1/COL6A2/COL4A6/PDGFA/TNC/THBS1/COL4A2/SRMS/VAV2/COL1A1/LAMC3/MET/COL5A3/COL4A1/PAK3/THBS4/PDGFRB/LAMB1/ITGB4/SHC4/FLNA/ACTN1/THBS2/PDGFC/CAV3/ITGB1/LAMA4/FLNC/ITGA5/LAMB3/ELK1/PPP1CA
REACTOME_CLASS_A_1_RHODOPSIN_LIKE_RECEPTORS	REACTOME_CLASS_A_1_RHODOPSIN_LIKE_RECEPTORS	306	0.30096	1.34722	0.00468564	0.0754377	0.068453	2923	tags=28%, list=16%, signal=24%	CXCL11/CXCL10/INSL5/GAL/GRPR/PROK1/UTS2/NPFFR2/MTNR1B/CXCL5/EDN1/NPY/CCL22/CXCL9/GRP/CCL16/RGR/FFAR2/HCRT/CMKLR1/TAAR2/NMBR/CCL21/ACKR4/GPR39/CXCL3/CCRL2/GPHB5/CCL4/ECE2/GPR68/MCHR1/CXCL8/FPR3/GPR37/FFAR4/PRLHR/OPRD1/SUCNR1/RRH/PYY/LTB4R2/AGTR1/S1PR2/SSTR5/SSTR1/C5AR2/GPR132/LPAR3/ADRA1B/PTGFR/TRH/SST/GALR1/GHSR/TAAR9/FSHB/SSTR3/MC5R/XCL1/ACKR3/NPY1R/MCHR2/CCR8/DRD4/PTGER3/APP/HTR1A/HTR1D/KISS1/C…
KEGG_PEROXISOME	KEGG_PEROXISOME	77	-0.414128	-1.56095	0.00488258	0.0775892	0.0704054	6214	tags=55%, list=34%, signal=36%	ACSL1/PEX11B/ACOX1/ECH1/AMACR/HACL1/PEX16/SOD1/PEX14/SLC25A17/NUDT19/ACSL4/PHYH/PEX7/ACSL3/PEX26/SOD2/PMVK/GNPAT/PECR/PRDX5/PEX13/ABCD1/XDH/CROT/DECR2/FAR1/PEX12/EPHX2/PEX11A/PEX1/NUDT12/PEX11G/CAT/NOS2/MLYCD/ACOX3/ACOX2/HAO2/IDH1/SLC27A2/CRAT
REACTOME_PEPTIDE_LIGAND_BINDING_RECEPTORS	REACTOME_PEPTIDE_LIGAND_BINDING_RECEPTORS	186	0.339359	1.44344	0.00495543	0.0782452	0.0710006	2523	tags=27%, list=14%, signal=24%	CXCL11/CXCL10/INSL5/GAL/GRPR/PROK1/UTS2/NPFFR2/CXCL5/EDN1/NPY/CCL22/CXCL9/GRP/CCL16/HCRT/NMBR/CCL21/ACKR4/CXCL3/CCRL2/CCL4/ECE2/MCHR1/CXCL8/FPR3/GPR37/PRLHR/OPRD1/PYY/AGTR1/SSTR5/SSTR1/C5AR2/TRH/SST/GALR1/GHSR/SSTR3/MC5R/XCL1/ACKR3/NPY1R/MCHR2/CCR8/APP/KISS1/CCL7/NTSR2/UTS2R/CCR1
WP_IL18_SIGNALING_PATHWAY	WP_IL18_SIGNALING_PATHWAY	259	0.306992	1.35443	0.00505688	0.0793418	0.0719957	3837	tags=26%, list=21%, signal=21%	MMP13/MMP1/MMP3/MMP8/MMP9/FN1/ICAM1/PTX3/PLA2G7/BMP2/COL1A2/COL3A1/CXCL3/TNF/CCL4/ACTA1/CXCL8/IL12B/PTMS/GRIN2B/COL1A1/CLDN1/BSG/TIMP1/IL9/PLOD3/TNFAIP3/LMNB2/BPGM/RGS16/IL1B/ADIPOQ/STMN1/IL6/MYH6/CNTN2/IL2RA/TIMP3/BAX/IER3/FUT1/ADAMTS5/PPP1R13L/MMP2/FAM186B/CEBPB/CXCL16/CCNB2/CCL5/NPPA/ZNF444/GATA1/MMP14/TOMM40/TGM2/ENO1/DEK/DES/KRT31/APBA2/HDGF/STOML1/HDAC3/CCL18/CD83/BAZ1B/RUNX2/CCL1
WP_VALPROIC_ACID_PATHWAY	WP_VALPROIC_ACID_PATHWAY	12	-0.705172	-1.72187	0.00509141	0.0793811	0.0720314	751	tags=58%, list=4%, signal=56%	CYP2A6/IVD/HADHB/ACADSB/ACSM1/ABAT/CYP2C9
REACTOME_SCAVENGING_BY_CLASS_A_RECEPTORS	REACTOME_SCAVENGING_BY_CLASS_A_RECEPTORS	19	0.62524	1.71158	0.00513395	0.0795441	0.0721793	1194	tags=42%, list=7%, signal=39%	SCARA5/COL1A2/COL3A1/APOA1/COL4A2/COL1A1/HSP90B1/COL4A1
REACTOME_INSULIN_RECEPTOR_SIGNALLING_CASCADE	REACTOME_INSULIN_RECEPTOR_SIGNALLING_CASCADE	54	-0.466132	-1.62191	0.00549917	0.0846736	0.0768338	3029	tags=33%, list=17%, signal=28%	FGF3/PIK3R1/FLT3LG/FGF6/FGF20/FGFR3/GAB1/FGF22/IRS2/FGF18/FGFR2/TLR9/FGF9/FGF8/KL/FGFR4/FGF4/FGF19
REACTOME_TGF_BETA_RECEPTOR_SIGNALING_ACTIVATES_SMADS	REACTOME_TGF_BETA_RECEPTOR_SIGNALING_ACTIVATES_SMADS	43	0.503889	1.66923	0.00560352	0.0857478	0.0778085	4373	tags=42%, list=24%, signal=32%	PMEPA1/LTBP1/TGFB2/SMAD7/FBN1/ZFYVE9/LTBP2/UBE2M/TGFB3/ITGB1/TGFB1/PPP1CA/ITGB3/TGFBR1/CBL/BAMBI/SMURF2/SMURF1
REACTOME_LYSOSOME_VESICLE_BIOGENESIS	REACTOME_LYSOSOME_VESICLE_BIOGENESIS	33	0.534364	1.65071	0.00575852	0.087579	0.0794702	3834	tags=33%, list=21%, signal=26%	CLVS2/SH3GL2/DNAJC6/AP1M1/AP4M1/APP/CTSZ/M6PR/CLTB/AP1S1/AP1M2
REACTOME_SHC_MEDIATED_CASCADE_FGFR4	REACTOME_SHC_MEDIATED_CASCADE_FGFR4	20	-0.603478	-1.68909	0.00580116	0.0876549	0.079539	2498	tags=40%, list=14%, signal=34%	FGF6/FGF20/FGF18/FGF9/FGF8/FGFR4/FGF4/FGF19
REACTOME_NCAM1_INTERACTIONS	REACTOME_NCAM1_INTERACTIONS	42	0.485607	1.60729	0.00585347	0.0876549	0.079539	3225	tags=48%, list=18%, signal=39%	COL5A1/COL5A2/NRTN/COL6A1/ST8SIA2/COL6A3/COL3A1/COL6A2/COL4A2/NCAN/COL5A3/COL4A1/COL9A3/CNTN2/CACNA1H/CACNA1G/CACNB2/NCAM1/AGRN/PRNP
REACTOME_CHROMOSOME_MAINTENANCE	REACTOME_CHROMOSOME_MAINTENANCE	85	0.414151	1.5706	0.00586959	0.0876549	0.079539	5545	tags=46%, list=31%, signal=32%	CCNA1/TERT/PRIM1/CENPI/POLD1/DSCC1/RFC4/CENPN/CENPH/RUVBL2/POLR2K/PIF1/POLR2L/CHTF18/TINF2/POLR2F/ITGB3BP/RFC2/HJURP/RPA3/CENPQ/CENPA/RUVBL1/RBBP4/OIP5/POLA2/RFC3/POLD4/POLR2H/CDK2/PCNA/RPA2/POLD2/CENPL/CENPW/FEN1/PRIM2/POLR2I/WRAP53
KEGG_CYTOSOLIC_DNA_SENSING_PATHWAY	KEGG_CYTOSOLIC_DNA_SENSING_PATHWAY	50	0.469633	1.60321	0.00594167	0.0882	0.0800337	3316	tags=34%, list=18%, signal=28%	CXCL10/IFNA4/AIM2/IFNA2/IFNA14/CCL4/POLR3G/ZBP1/IL1B/IL6/DDX58/IRF7/IFNA16/PYCARD/CCL5/POLR3A/NFKBIB
NABA_BASEMENT_MEMBRANES	NABA_BASEMENT_MEMBRANES	40	0.50743	1.66501	0.00601268	0.0887229	0.0805082	2662	tags=48%, list=15%, signal=41%	LAMC2/LAMA3/NID1/NID2/COL6A1/COL6A3/COL6A2/COL4A6/COL4A2/LAMC3/USH2A/COL4A1/LAMB4/NTNG2/LAMB1/NTN5/LAMA4/LAMB3/COL18A1
REACTOME_MITOTIC_PROMETAPHASE	REACTOME_MITOTIC_PROMETAPHASE	189	0.339465	1.44634	0.00608542	0.0892648	0.0809999	5379	tags=40%, list=30%, signal=28%	MAD1L1/SKA1/CDC20/PLK1/KIF2C/CDCA8/NDC80/PLK4/AURKB/BIRC5/HAUS6/KIF2B/ZWINT/CCNB1/NEK6/CENPI/BUB1/CENPE/TUBB2A/TUBB/TUBG1/TUBB6/CDK1/TUBAL3/TUBB3/TUBB4A/CEP41/BUB1B/CENPF/CENPN/CENPH/SPC25/CKAP5/NCAPH/CCNB2/NUDC/TUBA4B/HAUS7/SPDL1/NUP85/ODF2/NUP107/NDEL1/RCC2/NCAPD2/ACTR1A/CDCA5/ITGB3BP/CEP164/NCAPG/MAD2L1/NEK2/CENPQ/B9D2/TUBG2/CENPA/PPP2R1A/PCNT/CSNK2B/KIF2A/NDE1/TUBGCP2/NEK7/SEC13/DCTN3/CENPL/T…
REACTOME_THE_ROLE_OF_GTSE1_IN_G2_M_PROGRESSION_AFTER_G2_CHECKPOINT	REACTOME_THE_ROLE_OF_GTSE1_IN_G2_M_PROGRESSION_AFTER_G2_CHECKPOINT	70	0.429118	1.57947	0.00624472	0.0910627	0.0826313	5971	tags=50%, list=33%, signal=34%	PLK1/CCNB1/PSMD8/PSMB2/CDKN1A/PSMB9/TUBB2A/TUBB6/CDK1/TUBAL3/TUBB3/TUBB4A/PSMC4/CCNB2/TUBA4B/PSMC2/PSMB7/PSMC3/HSP90AB1/PSMD12/PSMC1/PSMD2/PSME3/PSMA3/FKBPL/PSMA2/TUBB4B/PSMA5/PSMD9/PSMB8/TUBA1C/TUBA1A/TUBA4A/TUBA1B/PSMA8
REACTOME_DEFECTIVE_C1GALT1C1_CAUSES_TNPS	REACTOME_DEFECTIVE_C1GALT1C1_CAUSES_TNPS	15	-0.672817	-1.7255	0.00647331	0.093844	0.0851552	2240	tags=47%, list=12%, signal=41%	MUC6/MUC15/MUC20/MUC12/MUC7/MUC1/MUC4
REACTOME_NEGATIVE_REGULATION_OF_FGFR4_SIGNALING	REACTOME_NEGATIVE_REGULATION_OF_FGFR4_SIGNALING	31	-0.54795	-1.70802	0.00671032	0.0967145	0.0877599	2498	tags=29%, list=14%, signal=25%	FGF6/FGF20/FGF18/FGF9/FGF8/FGFR4/SPRY2/FGF4/FGF19
REACTOME_DEFECTIVE_GALNT3_CAUSES_HFTC	REACTOME_DEFECTIVE_GALNT3_CAUSES_HFTC	14	-0.671644	-1.67984	0.00677375	0.0970643	0.0880773	2240	tags=50%, list=12%, signal=44%	MUC6/MUC15/MUC20/MUC12/MUC7/MUC1/MUC4
REACTOME_PLATELET_ADHESION_TO_EXPOSED_COLLAGEN	REACTOME_PLATELET_ADHESION_TO_EXPOSED_COLLAGEN	14	0.665487	1.71265	0.00709907	0.10085	0.0915124	2892	tags=50%, list=16%, signal=42%	COL1A2/GP5/COL1A1/ITGB1/FCER1G/GP9/FYN
REACTOME_PHASE_II_CONJUGATION_OF_COMPOUNDS	REACTOME_PHASE_II_CONJUGATION_OF_COMPOUNDS	86	-0.400595	-1.52423	0.0071193	0.10085	0.0915124	4014	tags=37%, list=22%, signal=29%	GSTA3/GLYATL1/TPST2/UGP2/SLC35B3/SULT1A2/SULT1B1/BPNT1/GCLC/UGT1A1/ABHD14B/SULT1A1/HPGDS/N6AMT1/GGT6/NAT1/GCLM/MGST2/GSTM2/GSTM1/GSTM4/UGT2B17/SULT2A1/GLYAT/GSTA4/UGDH/ACSM1/GGT7/UGT1A6/UGT2A3/GSTM3/GSTT1
WP_CELLTYPE_DEPENDENT_SELECTIVITY_OF_CCK2R_SIGNALING	WP_CELLTYPE_DEPENDENT_SELECTIVITY_OF_CCK2R_SIGNALING	13	-0.682709	-1.68557	0.00725794	0.10223	0.0927645	2890	tags=46%, list=16%, signal=39%	CD38/DAGLA/PLCB1/RYR2/RYR3/CNR1
WP_CCL18_SIGNALING_PATHWAY	WP_CCL18_SIGNALING_PATHWAY	40	0.502373	1.64841	0.0074144	0.102683	0.0931759	2686	tags=30%, list=15%, signal=26%	CDH2/MMP9/VEGFC/FN1/SNAI1/COL1A2/TWIST1/SLC2A1/CCR8/CSF2/NEFL/MMP2
BIOCARTA_INFLAM_PATHWAY	BIOCARTA_INFLAM_PATHWAY	26	0.54813	1.6226	0.00737211	0.102683	0.0931759	2756	tags=46%, list=15%, signal=39%	IL11/TGFB2/TNF/PDGFA/CXCL8/IL1A/CD4/IL6/TGFB3/CSF2/TGFB1/HLA-DRA
WP_OSTEOBLAST_DIFFERENTIATION_AND_RELATED_DISEASES	WP_OSTEOBLAST_DIFFERENTIATION_AND_RELATED_DISEASES	114	-0.367828	-1.46258	0.00738453	0.102683	0.0931759	2182	tags=22%, list=12%, signal=19%	PIK3CG/FGFR3/WNT1/GLI2/WNT8B/PIK3C2G/FGF18/PRKD1/PIK3C2B/WNT2B/FGFR2/WNT5B/WNT5A/HEY1/NOTCH1/MAPK10/FGF9/FGF8/FZD7/FGFR4/PTCH1/FGF4/PPARG/FZD10/BMP4
BIOCARTA_CELLCYCLE_PATHWAY	BIOCARTA_CELLCYCLE_PATHWAY	23	0.583163	1.68811	0.00757104	0.10427	0.0946158	4799	tags=57%, list=27%, signal=42%	CCNA1/E2F1/CDKN2A/CCNB1/CDKN1A/CDK4/CDK1/CDK6/CDC25A/CCNE1/CDKN2D/CDK2/CCND3
KEGG_GRAFT_VERSUS_HOST_DISEASE	KEGG_GRAFT_VERSUS_HOST_DISEASE	35	0.511361	1.60069	0.00762487	0.104431	0.0947621	3056	tags=43%, list=17%, signal=36%	KIR2DL3/TNF/IL1A/HLA-DQB1/HLA-G/GZMB/IL1B/HLA-F/IL6/CD80/KLRD1/KIR3DL1/HLA-B/HLA-DRA/HLA-DMA
REACTOME_SUMOYLATION_OF_INTRACELLULAR_RECEPTORS	REACTOME_SUMOYLATION_OF_INTRACELLULAR_RECEPTORS	29	-0.548608	-1.66987	0.00776011	0.1057	0.095913	4348	tags=48%, list=24%, signal=37%	PPARA/NR1I2/PIAS4/RXRA/PIAS2/SUMO1/HDAC4/THRB/ESR1/RORA/NR5A2/NR4A2/NR3C2/PPARG
WP_MITOCHONDRIAL_LONG_CHAIN_FATTY_ACID_BETAOXIDATION	WP_MITOCHONDRIAL_LONG_CHAIN_FATTY_ACID_BETAOXIDATION	17	-0.620474	-1.672	0.0080245	0.10695	0.0970478	6272	tags=71%, list=35%, signal=46%	CPT2/ACSL1/HADHA/ACSL4/ACSL3/SLC25A20/PECR/ACADVL/CPT1A/HADH/ACADM/ACADL
REACTOME_FGFR2_LIGAND_BINDING_AND_ACTIVATION	REACTOME_FGFR2_LIGAND_BINDING_AND_ACTIVATION	20	-0.59229	-1.65778	0.00795331	0.10695	0.0970478	2498	tags=45%, list=14%, signal=39%	FGF6/FGF20/FGF22/FGF18/FGFR2/FGF9/FGF8/FGF4/FGFBP2
REACTOME_RECYCLING_PATHWAY_OF_L1	REACTOME_RECYCLING_PATHWAY_OF_L1	41	0.495967	1.62057	0.00797537	0.10695	0.0970478	3822	tags=41%, list=21%, signal=33%	L1CAM/SH3GL2/DNM3/AP2S1/TUBB2A/TUBB6/KIF4A/MSN/RPS6KA4/TUBAL3/TUBB3/TUBB4A/AP2M1/TUBA4B/RPS6KA1/DNM1/RDX
WP_ALLOGRAFT_REJECTION	WP_ALLOGRAFT_REJECTION	83	0.412131	1.55848	0.00801281	0.10695	0.0970478	3202	tags=30%, list=18%, signal=25%	CXCL11/COL5A1/CXCL9/GNLY/CCL21/TNF/CXCL8/IL12B/IL1A/HLA-DQB1/AGTR1/HLA-G/GZMB/FOXP3/IL1B/HLA-F/CD80/IL2RA/TGFB1/HLA-B/HLA-DRA/C1QB/MICA/HLA-DMA/VIM
PID_LYMPH_ANGIOGENESIS_PATHWAY	PID_LYMPH_ANGIOGENESIS_PATHWAY	24	0.564091	1.65925	0.00826301	0.10954	0.099398	4488	tags=42%, list=25%, signal=31%	VEGFC/FN1/COL1A2/COL1A1/ITGB1/ITGA5/RPS6KA1/AKT1/SHC1/MAPK11
REACTOME_SIGNALING_BY_PDGF	REACTOME_SIGNALING_BY_PDGF	58	0.443425	1.55449	0.00839682	0.110722	0.10047	2022	tags=28%, list=11%, signal=25%	COL5A1/COL5A2/COL6A1/COL6A3/COL3A1/COL6A2/PDGFA/THBS1/COL4A2/COL5A3/COL4A1/THBS4/PDGFRB/COL9A3/THBS2/PDGFC
WP_CODEINE_AND_MORPHINE_METABOLISM	WP_CODEINE_AND_MORPHINE_METABOLISM	10	-0.727302	-1.67478	0.00854811	0.111256	0.100955	1581	tags=80%, list=9%, signal=73%	ABCB1/UGT1A1/CYP2D6/CYP3A4/CYP2C8/ABCC3/UGT1A6/ABCC2
WP_EICOSANOID_METABOLISM_VIA_CYCLOOXYGENASES_COX	WP_EICOSANOID_METABOLISM_VIA_CYCLOOXYGENASES_COX	28	-0.552212	-1.66157	0.00850048	0.111256	0.100955	2044	tags=39%, list=11%, signal=35%	PTGDR2/PLA2G6/PTGR1/PLA2G4A/ACOX3/ACOX2/PTGDS/CYP4F12/HPGD/PPARG/CYP4F2
REACTOME_CHONDROITIN_SULFATE_DERMATAN_SULFATE_METABOLISM	REACTOME_CHONDROITIN_SULFATE_DERMATAN_SULFATE_METABOLISM	50	0.46354	1.58241	0.00857193	0.111256	0.100955	3269	tags=50%, list=18%, signal=41%	CSPG4/BGN/SDC3/CHPF/B3GALT6/NCAN/GPC6/GPC5/B3GAT2/HYAL1/CHSY3/GPC2/DSE/VCAN/CHST13/CSGALNACT2/DCN/CHST11/CSPG5/HEXB/B3GAT1/CHST12/AGRN/CHST15/CSGALNACT1
REACTOME_HOMOLOGY_DIRECTED_REPAIR	REACTOME_HOMOLOGY_DIRECTED_REPAIR	95	0.381819	1.48146	0.00881293	0.113788	0.103252	5198	tags=39%, list=29%, signal=28%	CCNA1/XRCC3/CLSPN/POLD1/RAD51AP1/RAD50/RFC4/ERCC1/MDC1/POLE/TIPIN/TIMELESS/POLE2/MUS81/RFC2/EXO1/RPA3/PPP4C/CHEK1/RFC3/NBN/POLD4/SIRT6/XRCC2/BRCA2/UBE2I/CDK2/PCNA/BRIP1/RAD1/RAD51/POLE4/RPA2/RBBP8/POLD2/UBE2N/FEN1
KEGG_GLYCOSAMINOGLYCAN_BIOSYNTHESIS_CHONDROITIN_SULFATE	KEGG_GLYCOSAMINOGLYCAN_BIOSYNTHESIS_CHONDROITIN_SULFATE	22	0.574558	1.63225	0.00908983	0.116755	0.105945	4167	tags=68%, list=23%, signal=52%	CHPF/B3GALT6/B3GAT2/CHSY3/DSE/CHST13/CSGALNACT2/CHST11/B3GAT1/CHST12/CHST15/CSGALNACT1/CHSY1/XYLT2/CHST3
KEGG_BASAL_CELL_CARCINOMA	KEGG_BASAL_CELL_CARCINOMA	52	-0.457287	-1.582	0.00921095	0.117701	0.106803	2167	tags=29%, list=12%, signal=25%	WNT9B/DVL2/LEF1/WNT1/PTCH2/GLI2/WNT8B/WNT2B/WNT5B/WNT5A/FZD7/PTCH1/GLI1/FZD10/BMP4
WP_EICOSANOID_SYNTHESIS	WP_EICOSANOID_SYNTHESIS	21	-0.590895	-1.68688	0.00952966	0.120531	0.109371	1611	tags=43%, list=9%, signal=39%	ALOX5/PLA2G6/PLA2G4A/PLA2G2A/PTGDS/DPEP1/ALOX12/LTC4S/ALOX15B
REACTOME_GPCR_LIGAND_BINDING	REACTOME_GPCR_LIGAND_BINDING	422	0.280429	1.29066	0.00951735	0.120531	0.109371	2923	tags=25%, list=16%, signal=22%	PTHLH/CXCL11/CXCL10/INSL5/GAL/CRHR2/GRPR/IHH/PROK1/UTS2/NPFFR2/MTNR1B/CXCL5/FZD9/EDN1/NPY/CCL22/CXCL9/GRP/CCL16/RGR/FFAR2/IAPP/HCRT/CMKLR1/GLP1R/TAAR2/NMBR/CCL21/GNB4/ACKR4/GPR39/CXCL3/CCRL2/TAS2R9/GPHB5/CCL4/ECE2/GPR68/MCHR1/CXCL8/FPR3/GPR37/FFAR4/PRLHR/OPRD1/SUCNR1/RRH/PYY/TAS2R13/LTB4R2/AGTR1/S1PR2/SSTR5/SSTR1/C5AR2/GPR132/LPAR3/TAS2R7/ADRA1B/PTGFR/TAS2R16/TAS2R19/TAS1R1/TRH/SST/GALR1/GHSR/WNT…
REACTOME_ACTIVATION_OF_PPARGC1A_PGC_1ALPHA_BY_PHOSPHORYLATION	REACTOME_ACTIVATION_OF_PPARGC1A_PGC_1ALPHA_BY_PHOSPHORYLATION	10	-0.72391	-1.66697	0.00960714	0.120894	0.109701	311	tags=30%, list=2%, signal=29%	PRKAB1/PRKAA2/PPARGC1A
KEGG_VALINE_LEUCINE_AND_ISOLEUCINE_DEGRADATION	KEGG_VALINE_LEUCINE_AND_ISOLEUCINE_DEGRADATION	43	-0.479371	-1.60586	0.00969301	0.121358	0.110122	5689	tags=53%, list=32%, signal=37%	DLD/MCCC1/ECHS1/BCKDHA/ALDH2/MCEE/IVD/DBT/HADH/AUH/HADHB/PCCA/HIBCH/AOX1/ACADM/ALDH3A2/ALDH7A1/ALDH9A1/ACAT2/HMGCS1/ALDH6A1/ACADSB/ABAT
WP_TGFBETA_SIGNALING_IN_THYROID_CELLS_FOR_EPITHELIALMESENCHYMAL_TRANSITION	WP_TGFBETA_SIGNALING_IN_THYROID_CELLS_FOR_EPITHELIALMESENCHYMAL_TRANSITION	17	0.612393	1.63475	0.00975622	0.121536	0.110283	3909	tags=59%, list=22%, signal=46%	CDH2/FN1/SNAI1/CDH16/TNC/SNAI2/VIM/AKT1/RUNX2/ID1
PID_RHODOPSIN_PATHWAY	PID_RHODOPSIN_PATHWAY	22	-0.57759	-1.65371	0.00996089	0.121641	0.110378	4801	tags=64%, list=27%, signal=47%	GUCA1C/PDE6A/PDE6G/RDH5/GRK1/PDE6B/SLC24A1/GNGT1/GUCY2D/GNAT1/GUCA1B/RGS9BP/CNGA1/RPE65
REACTOME_CROSSLINKING_OF_COLLAGEN_FIBRILS	REACTOME_CROSSLINKING_OF_COLLAGEN_FIBRILS	18	0.606584	1.64086	0.00983259	0.121641	0.110378	1788	tags=56%, list=10%, signal=50%	COL1A2/LOX/COL4A6/LOXL2/COL4A2/LOXL1/COL1A1/PXDN/COL4A1/TLL2
REACTOME_SIGNALING_BY_FGFR4	REACTOME_SIGNALING_BY_FGFR4	41	-0.479472	-1.59866	0.00995876	0.121641	0.110378	2498	tags=27%, list=14%, signal=23%	PIK3R1/FGF6/FGF20/GAB1/FGF18/FGF9/FGF8/FGFR4/SPRY2/FGF4/FGF19
PID_AR_TF_PATHWAY	PID_AR_TF_PATHWAY	52	-0.455316	-1.57518	0.00995979	0.121641	0.110378	5382	tags=46%, list=30%, signal=32%	SIRT1/NCOA2/SMARCE1/MDM2/NR2C2/CREBBP/GATA2/SRC/KAT2B/RXRA/TRIM24/NCOA1/RCHY1/REL/MAP2K6/SMARCA2/EHMT2/RXRG/PKN1/PDE9A/EGR1/NR0B1/TMPRSS2/SRY
KEGG_PENTOSE_AND_GLUCURONATE_INTERCONVERSIONS	KEGG_PENTOSE_AND_GLUCURONATE_INTERCONVERSIONS	16	-0.640722	-1.68369	0.0102697	0.124798	0.113243	3608	tags=50%, list=20%, signal=40%	UGP2/UGT1A1/XYLB/CRYL1/UGT2B17/UGDH/UGT1A6/UGT2A3
REACTOME_ACTIVATION_OF_THE_PRE_REPLICATIVE_COMPLEX	REACTOME_ACTIVATION_OF_THE_PRE_REPLICATIVE_COMPLEX	33	0.513077	1.58495	0.0103636	0.125324	0.11372	5454	tags=70%, list=30%, signal=49%	ORC1/PRIM1/MCM10/CDC7/CDC6/DBF4/MCM7/GMNN/POLE/MCM2/MCM8/POLE2/RPA3/ORC6/MCM3/POLA2/CDK2/ORC5/CDC45/POLE4/RPA2/PRIM2/MCM6
REACTOME_SCF_SKP2_MEDIATED_DEGRADATION_OF_P27_P21	REACTOME_SCF_SKP2_MEDIATED_DEGRADATION_OF_P27_P21	57	0.445093	1.5604	0.010602	0.127584	0.115771	5440	tags=42%, list=30%, signal=29%	CCNA1/SKP2/CCNE2/PSMD8/PSMB2/CDKN1A/CDK4/PSMB9/PSMC4/CKS1B/CCNE1/PSMC2/PSMB7/PSMC3/PSMD12/CDK2/PSMC1/PSMD2/PSME3/PSMA3/PSMA2/PSMA5/PSMD9/PSMB8
WP_SEROTONIN_AND_ANXIETY	WP_SEROTONIN_AND_ANXIETY	16	-0.638168	-1.67697	0.010733	0.127919	0.116075	1455	tags=25%, list=8%, signal=23%	ARC/FOS/POMC/HTR2C
REACTOME_FRS_MEDIATED_FGFR4_SIGNALING	REACTOME_FRS_MEDIATED_FGFR4_SIGNALING	22	-0.573368	-1.64162	0.010733	0.127919	0.116075	2498	tags=36%, list=14%, signal=31%	FGF6/FGF20/FGF18/FGF9/FGF8/FGFR4/FGF4/FGF19
REACTOME_RETROGRADE_NEUROTROPHIN_SIGNALLING	REACTOME_RETROGRADE_NEUROTROPHIN_SIGNALLING	14	0.645932	1.66233	0.0108208	0.128254	0.116379	3476	tags=43%, list=19%, signal=35%	NGF/SH3GL2/DNM3/AP2S1/AP2M1/DNM1
WP_INFLAMMATORY_RESPONSE_PATHWAY	WP_INFLAMMATORY_RESPONSE_PATHWAY	29	0.546717	1.65164	0.0109163	0.128254	0.116379	2142	tags=31%, list=12%, signal=27%	LAMC2/FN1/COL1A2/COL3A1/THBS1/COL1A1/LAMB1/CD80/IL2RA
WP_OXIDATIVE_STRESS_RESPONSE	WP_OXIDATIVE_STRESS_RESPONSE	33	-0.512138	-1.62178	0.0108735	0.128254	0.116379	3060	tags=39%, list=17%, signal=33%	XDH/GCLC/TXN2/NFE2L2/NQO1/NFIX/CAT/TXNRD1/MAPK10/GSR/FOS/UGT1A6/MAOA
REACTOME_FGFR2B_LIGAND_BINDING_AND_ACTIVATION	REACTOME_FGFR2B_LIGAND_BINDING_AND_ACTIVATION	10	-0.718855	-1.65533	0.01112	0.130031	0.117992	4180	tags=60%, list=23%, signal=46%	FGFBP1/FGF7/FGF3/FGF22/FGFR2/FGFBP2
WP_DRUG_INDUCTION_OF_BILE_ACID_PATHWAY	WP_DRUG_INDUCTION_OF_BILE_ACID_PATHWAY	17	-0.605177	-1.63078	0.0112342	0.130138	0.118089	1410	tags=35%, list=8%, signal=33%	CYP7A1/CYP3A4/SULT2A1/ABCC3/ABCC2/SLC51A
PID_ATR_PATHWAY	PID_ATR_PATHWAY	37	0.479057	1.52293	0.0111883	0.130138	0.118089	5821	tags=65%, list=32%, signal=44%	PLK1/CLSPN/CDC25C/CDC6/RFC4/MCM7/CDC25A/MCM2/TIPIN/TIMELESS/CEP164/RFC2/CHEK1/PPP2R1A/RFC3/NBN/BRCA2/CDK2/RAD1/RAD51/RPA2/PPP2CA/HUS1/FANCD2
REACTOME_ORC1_REMOVAL_FROM_CHROMATIN	REACTOME_ORC1_REMOVAL_FROM_CHROMATIN	67	0.416864	1.51797	0.011942	0.137694	0.124945	5454	tags=42%, list=30%, signal=29%	CCNA1/SKP2/ORC1/PSMD8/PSMB2/PSMB9/CDC6/PSMC4/MCM7/MCM2/MCM8/PSMC2/PSMB7/ORC6/MCM3/PSMC3/PSMD12/CDK2/PSMC1/PSMD2/ORC5/PSME3/PSMA3/PSMA2/PSMA5/PSMD9/PSMB8/MCM6
REACTOME_MOLECULES_ASSOCIATED_WITH_ELASTIC_FIBRES	REACTOME_MOLECULES_ASSOCIATED_WITH_ELASTIC_FIBRES	35	0.499438	1.56337	0.0121544	0.139494	0.126578	3065	tags=51%, list=17%, signal=43%	MFAP5/FN1/LTBP1/MFAP2/BMP2/FBLN2/EMILIN1/TGFB2/EFEMP1/FBN1/LTBP2/TGFB3/BMP10/ITGB1/TGFB1/EFEMP2/EMILIN2/ITGB3
WP_DNA_MISMATCH_REPAIR	WP_DNA_MISMATCH_REPAIR	22	0.558024	1.58528	0.0123822	0.141453	0.128356	5028	tags=64%, list=28%, signal=46%	POLD1/RFC4/POLE/MSH2/POLE2/RFC2/EXO1/RPA3/RFC3/POLD4/PCNA/POLE4/RPA2/POLD2
REACTOME_HDR_THROUGH_HOMOLOGOUS_RECOMBINATION_HRR	REACTOME_HDR_THROUGH_HOMOLOGOUS_RECOMBINATION_HRR	63	0.413455	1.47565	0.0127105	0.144538	0.131155	5028	tags=40%, list=28%, signal=29%	XRCC3/POLD1/RAD51AP1/RAD50/RFC4/POLE/POLE2/MUS81/RFC2/EXO1/RPA3/CHEK1/RFC3/NBN/POLD4/XRCC2/BRCA2/PCNA/BRIP1/RAD1/RAD51/POLE4/RPA2/RBBP8/POLD2
WP_GALANIN_RECEPTOR_PATHWAY	WP_GALANIN_RECEPTOR_PATHWAY	21	-0.579541	-1.65446	0.0132814	0.14995	0.136067	1666	tags=33%, list=9%, signal=30%	UCP1/CDKN1C/KRT19/FOS/PPARG/POMC/PPARGC1A
PID_INTEGRIN2_PATHWAY	PID_INTEGRIN2_PATHWAY	27	0.530882	1.58559	0.0133074	0.14995	0.136067	3595	tags=44%, list=20%, signal=36%	PLAUR/TGFBI/ICAM1/PLAU/FGG/ICAM4/THY1/FCGR2A/ITGAD/JAM3/ICAM2/FGA
REACTOME_SYNTHESIS_OF_BILE_ACIDS_AND_BILE_SALTS_VIA_27_HYDROXYCHOLESTEROL	REACTOME_SYNTHESIS_OF_BILE_ACIDS_AND_BILE_SALTS_VIA_27_HYDROXYCHOLESTEROL	14	-0.645216	-1.61374	0.0134533	0.150908	0.136936	3500	tags=50%, list=19%, signal=40%	RXRA/NCOA1/CYP27A1/CYP7A1/AKR1C4/AKR1C1/AKR1C3
REACTOME_DIGESTION	REACTOME_DIGESTION	18	-0.596519	-1.63469	0.0135683	0.151512	0.137484	2773	tags=83%, list=15%, signal=71%	MGAM/GUCA2A/CHIA/PNLIPRP1/CHIT1/TREH/ALPI/PNLIP/CLPS/GUCY2C/LCT/SI/PIR/GUCA2B/CEL
REACTOME_DOWNSTREAM_SIGNALING_OF_ACTIVATED_FGFR4	REACTOME_DOWNSTREAM_SIGNALING_OF_ACTIVATED_FGFR4	27	-0.544253	-1.62994	0.0137528	0.152884	0.138729	3029	tags=37%, list=17%, signal=31%	PIK3R1/FGF6/FGF20/GAB1/FGF18/FGF9/FGF8/FGFR4/FGF4/FGF19
REACTOME_INTERLEUKIN_4_AND_INTERLEUKIN_13_SIGNALING	REACTOME_INTERLEUKIN_4_AND_INTERLEUKIN_13_SIGNALING	106	0.364384	1.43439	0.0140845	0.155872	0.14144	2722	tags=29%, list=15%, signal=25%	MMP1/MMP3/MMP9/FN1/ICAM1/CCL22/COL1A2/TNF/CXCL8/IL12B/TWIST1/OPRD1/IL17F/IL1A/HSP90B1/FSCN1/SOCS1/TIMP1/BIRC5/IL1B/IL6/IL13RA2/CDKN1A/LIF/ITGB1/TGFB1/BATF/ALOX15/S1PR1/MMP2/GATA3
KEGG_DNA_REPLICATION	KEGG_DNA_REPLICATION	36	0.488759	1.54076	0.0142972	0.157328	0.142761	5454	tags=58%, list=30%, signal=41%	RNASEH2A/PRIM1/POLD1/RFC4/MCM7/POLE/MCM2/POLE2/RFC2/RPA3/MCM3/POLA2/RFC3/POLD4/PCNA/POLE4/RPA2/POLD2/FEN1/PRIM2/MCM6
REACTOME_APC_C_CDH1_MEDIATED_DEGRADATION_OF_CDC20_AND_OTHER_APC_C_CDH1_TARGETED_PROTEINS_IN_LATE_MITOSIS_EARLY_G1	REACTOME_APC_C_CDH1_MEDIATED_DEGRADATION_OF_CDC20_AND_OTHER_APC_C_CDH1_TARGETED_PROTEINS_IN_LATE_MITOSIS_EARLY_G1	69	0.41593	1.52138	0.0143429	0.157328	0.142761	5440	tags=38%, list=30%, signal=26%	UBE2S/CDC20/PLK1/AURKB/UBE2C/SKP2/PSMD8/PSMB2/PSMB9/CDC27/PTTG1/PSMC4/AURKA/PSMC2/PSMB7/PSMC3/PSMD12/ANAPC5/PSMC1/PSMD2/PSME3/PSMA3/PSMA2/PSMA5/PSMD9/PSMB8
PID_FOXM1_PATHWAY	PID_FOXM1_PATHWAY	39	0.454911	1.47598	0.0145113	0.158473	0.1438	4172	tags=51%, list=23%, signal=39%	GAS1/PLK1/CDKN2A/AURKB/BIRC5/SKP2/CCNB1/CDC25B/CDK4/LAMA4/CDK1/CENPF/MMP2/FOXM1/CCNB2/CKS1B/TGFA/CCNE1/NEK2/CENPA
REACTOME_NUCLEAR_ENVELOPE_NE_REASSEMBLY	REACTOME_NUCLEAR_ENVELOPE_NE_REASSEMBLY	68	0.406613	1.48503	0.0147551	0.159728	0.144939	6019	tags=59%, list=33%, signal=39%	RCC1/VRK1/CCNB1/NDC1/NUP155/ANKLE2/LMNB1/TUBB2A/TUBB6/CDK1/TUBAL3/TUBB3/TUBB4A/CCNB2/TUBA4B/NUP85/NUP107/CC2D1B/BANF1/RAN/NUP93/LMNA/PPP2R1A/NUP205/NUP62/UBE2I/TNPO1/SEC13/TUBB4B/TMPO/EMD/PPP2CA/SIRT2/TUBA1C/LEMD3/TUBA1A/TUBA4A/TUBA1B/NUP37/CHMP6
REACTOME_INTERFERON_GAMMA_SIGNALING	REACTOME_INTERFERON_GAMMA_SIGNALING	84	0.384639	1.45475	0.0147211	0.159728	0.144939	3529	tags=30%, list=20%, signal=24%	OASL/TRIM17/ICAM1/GBP5/GBP1/CAMK2A/MT2A/SMAD7/HLA-DQB1/SOCS1/OAS3/HLA-G/TRIM31/HLA-F/IRF7/GBP4/TRIM46/HLA-B/HLA-DRA/IRF5/NCAM1/CIITA/PML/TRIM22/HLA-C
WP_LIVER_X_RECEPTOR_PATHWAY	WP_LIVER_X_RECEPTOR_PATHWAY	10	-0.707265	-1.62864	0.0150536	0.161549	0.146592	3500	tags=50%, list=19%, signal=40%	RXRA/CYP7A1/CYP3A4/SREBF1/ABCG8
REACTOME_SIGNALING_BY_INTERLEUKINS	REACTOME_SIGNALING_BY_INTERLEUKINS	441	0.268189	1.24013	0.0149937	0.161549	0.146592	4551	tags=28%, list=25%, signal=22%	MMP1/MMP3/IL32/IL11/MMP9/CXCL10/IL12RB2/FN1/IL24/ICAM1/CRLF2/RAG2/CCL22/IL36RN/COL1A2/IL17RB/TNF/CCL4/IL31RA/CXCL8/IL12B/TWIST1/OPRD1/IL17F/IL1A/MTAP/HSP90B1/RIPK2/IL36G/S100A12/FSCN1/SOCS1/IL3RA/TIMP1/IL9/BIRC5/PSMD8/CD4/IL1B/IKBIP/EBI3/IL6/IL13RA2/PSMB2/IL1F10/CDKN1A/CD80/IL2RA/IL1RAPL1/CSF2/LIF/APP/LMNB1/PSMB9/ITGB1/TGFB1/CSF2RA/STX1A/BATF/MSN/GSDMD/ALOX15/ELK1/S1PR1/CCR1/CA1/USP18/MMP2/PSMC4/…
WP_INTEGRATED_CANCER_PATHWAY	WP_INTEGRATED_CANCER_PATHWAY	42	0.458871	1.51879	0.0153178	0.163676	0.148521	3984	tags=36%, list=22%, signal=28%	MMP1/E2F1/PLK1/CDC25B/CDKN1A/CDK4/BAX/CDK1/RAD50/BACH1/CDC25A/MSH2/AKT1/JAK1/CHEK1
REACTOME_PCNA_DEPENDENT_LONG_PATCH_BASE_EXCISION_REPAIR	REACTOME_PCNA_DEPENDENT_LONG_PATCH_BASE_EXCISION_REPAIR	21	0.575442	1.6001	0.0155226	0.164773	0.149517	5198	tags=62%, list=29%, signal=44%	POLD1/RFC4/POLE/POLE2/RFC2/RPA3/RFC3/POLD4/PCNA/POLE4/RPA2/POLD2/FEN1
REACTOME_KINESINS	REACTOME_KINESINS	55	0.430041	1.49862	0.0155534	0.164773	0.149517	5889	tags=67%, list=33%, signal=45%	KIFC1/KIF2C/KLC3/KIF27/KIF2B/KIF3A/KIF20A/KIF1A/CENPE/KIF20B/TUBB2A/TUBB6/KIF4A/TUBAL3/TUBB3/TUBB4A/KIF5A/KIF22/TUBA4B/KIF15/KIF3C/KIF21B/KIFAP3/KIF23/KIFC2/KIF11/KIF5B/KIF2A/KIF18B/TUBB4B/RACGAP1/KLC2/TUBA1C/KLC1/TUBA1A/TUBA4A/TUBA1B
REACTOME_ANCHORING_FIBRIL_FORMATION	REACTOME_ANCHORING_FIBRIL_FORMATION	15	0.642663	1.67191	0.0156665	0.164984	0.149708	2371	tags=60%, list=13%, signal=52%	LAMC2/LAMA3/COL1A2/COL4A6/COL4A2/COL1A1/COL4A1/TLL2/LAMB3
WP_CHOLESTASIS	WP_CHOLESTASIS	19	-0.598236	-1.65122	0.015773	0.164984	0.149708	671	tags=37%, list=4%, signal=36%	SLCO1A2/ATP8B1/ABCC3/ABCB4/ABCG8/ABCC2/EPHX1
WP_TGFBETA_SIGNALING_PATHWAY	WP_TGFBETA_SIGNALING_PATHWAY	130	0.351201	1.42597	0.0157251	0.164984	0.149708	4458	tags=34%, list=25%, signal=26%	MMP1/MMP12/FN1/COL1A2/CAV1/TNC/THBS1/MET/SMAD7/TERT/KLF10/PARD6A/FOXH1/FOXP3/ITGB4/ETS1/ZFYVE9/CDKN1A/APP/ITGB1/TGFB1/CDK1/TGFB1I1/SKI/CCNB2/ITGB3/DAB2/PML/MAP2K2/MAPK8/AXIN1/HDAC1/TGIF1/CDC42/AKT1/TGFBR1/RUNX2/STAMBPL1/NUP153/PTK2/SKIL/SMURF2/SMURF1/SHC1
REACTOME_POLYMERASE_SWITCHING_ON_THE_C_STRAND_OF_THE_TELOMERE	REACTOME_POLYMERASE_SWITCHING_ON_THE_C_STRAND_OF_THE_TELOMERE	24	0.533416	1.56902	0.0163285	0.170077	0.15433	5246	tags=54%, list=29%, signal=38%	PRIM1/POLD1/DSCC1/RFC4/CHTF18/TINF2/RFC2/POLA2/RFC3/POLD4/PCNA/POLD2/PRIM2
REACTOME_APC_C_CDC20_MEDIATED_DEGRADATION_OF_CYCLIN_B	REACTOME_APC_C_CDC20_MEDIATED_DEGRADATION_OF_CYCLIN_B	23	0.548589	1.58803	0.0166389	0.172586	0.156606	2375	tags=26%, list=13%, signal=23%	UBE2S/CDC20/UBE2C/CCNB1/CDC27/CDK1
REACTOME_DRUG_ADME	REACTOME_DRUG_ADME	78	-0.377131	-1.41919	0.0167384	0.172893	0.156885	2393	tags=28%, list=13%, signal=25%	SULT1A1/BCHE/CYP2C19/GGT6/NAT1/PCK1/CYP2D6/CYP3A4/GSTM1/UGT2B17/CYP2C8/ABCG2/SULT2A1/GLYAT/ABCC5/ABCC3/GGT7/CYP2C9/UGT1A6/UGT2A3/ABCC2/GSTT1
REACTOME_DIGESTION_AND_ABSORPTION	REACTOME_DIGESTION_AND_ABSORPTION	22	-0.555469	-1.59038	0.0169163	0.174006	0.157896	3384	tags=77%, list=19%, signal=63%	SLC2A5/MGAM/GUCA2A/NPC1L1/CHIA/PNLIPRP1/CHIT1/TREH/ALPI/PNLIP/CLPS/GUCY2C/LCT/SI/PIR/GUCA2B/CEL
REACTOME_PHOSPHORYLATION_OF_THE_APC_C	REACTOME_PHOSPHORYLATION_OF_THE_APC_C	19	0.590829	1.61738	0.0173065	0.177284	0.16087	2375	tags=32%, list=13%, signal=27%	UBE2S/PLK1/UBE2C/CCNB1/CDC27/CDK1
WP_ANGIOTENSIN_II_RECEPTOR_TYPE_1_PATHWAY	WP_ANGIOTENSIN_II_RECEPTOR_TYPE_1_PATHWAY	26	0.515163	1.52501	0.017694	0.179801	0.163153	2355	tags=27%, list=13%, signal=23%	IL11/COL1A2/COL1A1/RRAS/AGTR1/NOX4/TGFB1
REACTOME_METABOLISM_OF_STEROIDS	REACTOME_METABOLISM_OF_STEROIDS	145	-0.336537	-1.38728	0.0176972	0.179801	0.163153	2372	tags=20%, list=13%, signal=18%	SRD5A3/ARV1/HSD17B7/CYP7A1/FDFT1/SLCO1A2/AKR1C4/TM7SF2/ACAT2/HMGCS1/CYP11B1/ELOVL6/ACOX2/HSD3B1/ACACB/DHCR7/SLC10A2/TBL1X/CUBN/ABCC3/SREBF1/INSIG1/CH25H/SLC27A2/STARD6/AKR1C1/POMC/AKR1C3/SLC51A
REACTOME_ENDOSOMAL_VACUOLAR_PATHWAY	REACTOME_ENDOSOMAL_VACUOLAR_PATHWAY	11	0.669934	1.59664	0.0181211	0.183356	0.16638	4171	tags=64%, list=23%, signal=49%	CTSV/CTSL/HLA-G/HLA-F/HLA-B/HLA-C/HLA-E
REACTOME_REGULATION_OF_GENE_EXPRESSION_BY_HYPOXIA_INDUCIBLE_FACTOR	REACTOME_REGULATION_OF_GENE_EXPRESSION_BY_HYPOXIA_INDUCIBLE_FACTOR	11	0.668566	1.59338	0.018701	0.187691	0.170313	1866	tags=18%, list=10%, signal=16%	CA9/EPO
WP_BLADDER_CANCER	WP_BLADDER_CANCER	40	0.472095	1.54906	0.0186265	0.187691	0.170313	2686	tags=28%, list=15%, signal=23%	MMP1/MMP9/E2F1/CXCL8/THBS1/CDKN2A/DAPK3/CDKN1A/CDK4/DAPK2/MMP2
REACTOME_TERMINATION_OF_TRANSLESION_DNA_SYNTHESIS	REACTOME_TERMINATION_OF_TRANSLESION_DNA_SYNTHESIS	30	0.511912	1.5541	0.0189623	0.189546	0.171997	5028	tags=50%, list=28%, signal=36%	ISG15/POLD1/UBE2L6/RFC4/POLE/POLE2/RFC2/RPA3/RFC3/POLD4/PCNA/USP43/POLE4/RPA2/POLD2
REACTOME_A_TETRASACCHARIDE_LINKER_SEQUENCE_IS_REQUIRED_FOR_GAG_SYNTHESIS	REACTOME_A_TETRASACCHARIDE_LINKER_SEQUENCE_IS_REQUIRED_FOR_GAG_SYNTHESIS	26	0.51262	1.51748	0.0191325	0.19048	0.172844	3189	tags=54%, list=18%, signal=44%	CSPG4/BGN/SDC3/B3GALT6/NCAN/GPC6/GPC5/B3GAT2/GPC2/VCAN/DCN/CSPG5/B3GAT1/AGRN
REACTOME_CONDENSATION_OF_PROMETAPHASE_CHROMOSOMES	REACTOME_CONDENSATION_OF_PROMETAPHASE_CHROMOSOMES	11	0.666678	1.58888	0.0192809	0.190704	0.173047	4517	tags=64%, list=25%, signal=48%	CCNB1/CDK1/NCAPH/CCNB2/NCAPD2/NCAPG/CSNK2B
REACTOME_DNA_DAMAGE_TELOMERE_STRESS_INDUCED_SENESCENCE	REACTOME_DNA_DAMAGE_TELOMERE_STRESS_INDUCED_SENESCENCE	27	0.514867	1.53776	0.0193088	0.190704	0.173047	2403	tags=26%, list=13%, signal=23%	CCNA1/HMGA2/CCNE2/CDKN1A/LMNB1/UBN1/RAD50
WP_TNFRELATED_WEAK_INDUCER_OF_APOPTOSIS_TWEAK_SIGNALING_PATHWAY	WP_TNFRELATED_WEAK_INDUCER_OF_APOPTOSIS_TWEAK_SIGNALING_PATHWAY	41	0.456779	1.49252	0.019388	0.190725	0.173066	5711	tags=41%, list=32%, signal=28%	TNFRSF12A/MMP9/TNF/IL6/CCL5/NFKBIB/MAPK8/HDAC1/AKT1/CHUK/CCL2/TRAF5/NFKB2/BIRC2/TRIM63/RIPK1/AKT2
REACTOME_TELOMERE_C_STRAND_LAGGING_STRAND_SYNTHESIS	REACTOME_TELOMERE_C_STRAND_LAGGING_STRAND_SYNTHESIS	32	0.493207	1.51261	0.0195074	0.191142	0.173444	5246	tags=50%, list=29%, signal=36%	PRIM1/POLD1/DSCC1/RFC4/CHTF18/TINF2/RFC2/RPA3/POLA2/RFC3/POLD4/PCNA/RPA2/POLD2/FEN1/PRIM2
REACTOME_VOLTAGE_GATED_POTASSIUM_CHANNELS	REACTOME_VOLTAGE_GATED_POTASSIUM_CHANNELS	43	-0.458186	-1.53489	0.0197792	0.192285	0.174481	2647	tags=35%, list=15%, signal=30%	KCNAB2/KCNV2/KCNA5/KCNC3/KCNQ3/KCNAB3/KCNAB1/KCNC2/KCNS3/KCNG2/KCNH1/KCNA6/KCNG3/KCNQ1/KCNH8
KEGG_HOMOLOGOUS_RECOMBINATION	KEGG_HOMOLOGOUS_RECOMBINATION	26	0.510163	1.51021	0.0197079	0.192285	0.174481	5028	tags=54%, list=28%, signal=39%	XRCC3/RAD54L/POLD1/RAD50/MUS81/RPA3/RAD54B/NBN/POLD4/XRCC2/BRCA2/RAD51/RPA2/POLD2
REACTOME_SIGNAL_TRANSDUCTION_BY_L1	REACTOME_SIGNAL_TRANSDUCTION_BY_L1	21	0.566282	1.57463	0.0199576	0.193261	0.175367	3778	tags=38%, list=21%, signal=30%	L1CAM/VAV2/ITGB1/ITGA5/NCAM1/ITGB3/MAP2K2/EGFR
WP_FAMILIAL_HYPERLIPIDEMIA_TYPE_3	WP_FAMILIAL_HYPERLIPIDEMIA_TYPE_3	13	0.648481	1.62278	0.0201829	0.194683	0.176657	4277	tags=62%, list=24%, signal=47%	APOA1/LPL/LCAT/SCARB1/PLTP/LIPC/APOA4/APOE
KEGG_ANTIGEN_PROCESSING_AND_PRESENTATION	KEGG_ANTIGEN_PROCESSING_AND_PRESENTATION	74	0.388981	1.44811	0.0202933	0.194989	0.176935	5037	tags=46%, list=28%, signal=33%	KIR2DL3/IFNA4/IFNA2/CTSL/IFNA14/HLA-DQB1/HLA-G/TAP1/HSPA2/CD4/HLA-F/IFNA16/KLRD1/TAPBP/KIR3DL1/HLA-B/HLA-DRA/RFXANK/KIR2DS5/HLA-DMA/CIITA/CD74/CD8B/HLA-C/PDIA3/HLA-E/IFNA7/IFNA10/CANX/HSP90AB1/KLRC3/PSME3/KIR3DL3/NFYC
REACTOME_ACETYLCHOLINE_REGULATES_INSULIN_SECRETION	REACTOME_ACETYLCHOLINE_REGULATES_INSULIN_SECRETION	10	-0.694324	-1.59884	0.0208295	0.197841	0.179523	1801	tags=40%, list=10%, signal=36%	GNA14/PLCB1/PLCB2/CHRM3
REACTOME_GERM_LAYER_FORMATION_AT_GASTRULATION	REACTOME_GERM_LAYER_FORMATION_AT_GASTRULATION	15	-0.618677	-1.58665	0.0207613	0.197841	0.179523	3082	tags=47%, list=17%, signal=39%	GSC/EOMES/NANOG/LEF1/SMAD3/SOX2/BMP4
KEGG_WNT_SIGNALING_PATHWAY	KEGG_WNT_SIGNALING_PATHWAY	146	-0.328868	-1.35735	0.0206714	0.197841	0.179523	2277	tags=16%, list=13%, signal=14%	PPP3CC/LEF1/DKK2/WNT1/PRKACB/PPP2R5A/PLCB1/DKK4/WNT8B/PRKX/SMAD3/TBL1Y/PPP3R2/WNT2B/WNT5B/WNT5A/MAPK10/PLCB4/TBL1X/PLCB2/FZD7/FZD10/CHP2/WIF1
REACTOME_SENESCENCE_ASSOCIATED_SECRETORY_PHENOTYPE_SASP	REACTOME_SENESCENCE_ASSOCIATED_SECRETORY_PHENOTYPE_SASP	51	0.43384	1.484	0.0209273	0.19801	0.179677	3432	tags=27%, list=19%, signal=22%	CCNA1/UBE2S/CXCL8/IL1A/CDKN2A/UBE2C/IL6/CDKN1A/CDK4/CDC27/CEBPB/CDK6/IGFBP7/RPS6KA1

## Sheet: TCGA-ESCA "Outcome"
ID	Description	setSize	enrichmentScore	NES	pvalue	p.adjust	qvalue	rank	leading_edge	core_enrichment
REACTOME_COLLAGEN_FORMATION	REACTOME_COLLAGEN_FORMATION	90	0.737231	2.59109	1e-10	1.99548e-08	1.6899e-08	5414	tags=64%, list=15%, signal=55%	MMP13/COL11A1/COL10A1/COL22A1/TLL1/LOXL4/COL1A2/COL1A1/LAMA3/MMP9/P3H2/LAMC2/COL5A2/COL5A1/COL4A6/COL3A1/ADAMTS2/COL6A1/COL12A1/COL6A2/COL6A3/PCOLCE/LOXL1/COL24A1/ADAMTS3/CTSV/COL8A1/COL14A1/P4HA3/COL4A5/COL21A1/P3H3/COL7A1/COLGALT2/COL17A1/COL19A1/COL8A2/COL27A1/ITGA6/BMP1/PCOLCE2/LAMB3/MMP3/COL16A1/COL18A1/LOX/TLL2/COL11A2/COL5A3/P4HA2/DST/ADAMTS14/LOXL2/COL6A6/PLEC/COL23A1/PLOD2/COL4A2
REACTOME_ASSEMBLY_OF_COLLAGEN_FIBRILS_AND_OTHER_MULTIMERIC_STRUCTURES	REACTOME_ASSEMBLY_OF_COLLAGEN_FIBRILS_AND_OTHER_MULTIMERIC_STRUCTURES	61	0.76726	2.53961	1e-10	1.99548e-08	1.6899e-08	4612	tags=67%, list=12%, signal=59%	MMP13/COL11A1/COL10A1/TLL1/LOXL4/COL1A2/COL1A1/LAMA3/MMP9/LAMC2/COL5A2/COL5A1/COL4A6/COL3A1/COL6A1/COL12A1/COL6A2/COL6A3/PCOLCE/LOXL1/COL24A1/CTSV/COL8A1/COL14A1/COL4A5/COL7A1/COL17A1/COL8A2/COL27A1/ITGA6/BMP1/LAMB3/MMP3/COL18A1/LOX/TLL2/COL11A2/COL5A3/DST/LOXL2/COL6A6
REACTOME_EXTRACELLULAR_MATRIX_ORGANIZATION	REACTOME_EXTRACELLULAR_MATRIX_ORGANIZATION	299	0.593957	2.44786	1e-10	1.99548e-08	1.6899e-08	5414	tags=45%, list=15%, signal=39%	MMP13/COL11A1/SPOCK3/COL10A1/MFAP5/TNC/MMP11/FN1/COL22A1/PRSS1/TLL1/TNXB/SERPINE1/CTSG/LOXL4/EMILIN3/CMA1/FBLN2/COL1A2/COL1A1/LAMA3/MMP9/P3H2/LAMC2/COL5A2/COMP/COL5A1/COL4A6/MMP16/ADAMTS16/COL3A1/ADAMTS2/MMP10/VCAN/EMILIN1/MFAP4/DCN/BGN/COL6A1/COL12A1/MFAP2/COL6A2/ADAM12/LUM/FBN1/DDR2/MMP2/COL6A3/PCOLCE/KLK2/ITGA5/NRXN1/ITGA11/PRSS2/LOXL1/COL24A1/ADAMTS3/CTSV/EFEMP1/COL8A1/COL14A1/P4HA3/SPP1/CTSK…
REACTOME_COLLAGEN_BIOSYNTHESIS_AND_MODIFYING_ENZYMES	REACTOME_COLLAGEN_BIOSYNTHESIS_AND_MODIFYING_ENZYMES	67	0.724182	2.43693	1e-10	1.99548e-08	1.6899e-08	5414	tags=66%, list=15%, signal=56%	COL11A1/COL10A1/COL22A1/TLL1/COL1A2/COL1A1/P3H2/COL5A2/COL5A1/COL4A6/COL3A1/ADAMTS2/COL6A1/COL12A1/COL6A2/COL6A3/PCOLCE/COL24A1/ADAMTS3/COL8A1/COL14A1/P4HA3/COL4A5/COL21A1/P3H3/COL7A1/COLGALT2/COL17A1/COL19A1/COL8A2/COL27A1/BMP1/PCOLCE2/COL16A1/COL18A1/TLL2/COL11A2/COL5A3/P4HA2/ADAMTS14/COL6A6/COL23A1/PLOD2/COL4A2
NABA_CORE_MATRISOME	NABA_CORE_MATRISOME	275	0.592166	2.42038	1e-10	1.99548e-08	1.6899e-08	5414	tags=50%, list=15%, signal=43%	EPYC/ZP4/COL11A1/SPOCK3/COL10A1/NELL2/MFAP5/TNC/CILP/FN1/COL22A1/IGFBP1/FNDC1/IGFBP6/TNXB/THBS2/EMILIN3/FBLN2/KERA/AEBP1/COL1A2/COL1A1/LAMA3/HMCN1/MEPE/LAMC2/COL5A2/COMP/COL5A1/POSTN/NTNG1/COL4A6/COL3A1/VCAN/EMILIN1/MMRN1/MFAP4/RSPO2/DCN/BGN/COL6A1/COL12A1/MFAP2/COL6A2/RSPO4/LUM/RSPO3/FBN1/OMD/EDIL3/COL6A3/PCOLCE/PRELP/SLIT3/CCN3/SPOCK1/COL24A1/CTHRC1/DPT/EFEMP1/LGI1/COL8A1/PODNL1/SRPX/COL14A1/SL…
REACTOME_COLLAGEN_DEGRADATION	REACTOME_COLLAGEN_DEGRADATION	64	0.72134	2.41638	1.0286e-10	1.99548e-08	1.6899e-08	4109	tags=55%, list=11%, signal=49%	MMP13/COL11A1/COL10A1/MMP11/COL1A2/COL1A1/MMP9/COL5A2/COL5A1/COL4A6/COL3A1/MMP10/COL6A1/COL12A1/COL6A2/MMP2/COL6A3/PRSS2/COL8A1/COL14A1/CTSK/COL4A5/COL7A1/ELANE/COL17A1/COL19A1/MMP1/COL8A2/MMP3/COL16A1/COL18A1/MMP12/MMP14/COL11A2/COL5A3
REACTOME_RHO_GTPASES_ACTIVATE_PKNS	REACTOME_RHO_GTPASES_ACTIVATE_PKNS	93	0.676063	2.40024	1e-10	1.99548e-08	1.6899e-08	8133	tags=58%, list=22%, signal=46%	MYL9/H2AC7/H2BC14/H3C8/MYH11/H3C2/KLK2/H3C4/H2AB1/H3C13/SFN/PPP1R14A/H4C1/H2BC7/H3C10/PPP1R12B/H2BC13/H2BC10/H3C1/H2BC9/H3C11/H2AC4/H2BC17/H2AC8/H2BC3/RHOB/H3C3/H2AC14/PAK1/H2BC8/H3C7/H4C13/KLK3/H2AC18/H4C5/MYH10/H4C11/H2BU1/H2AJ/H2AC19/YWHAG/H4C15/H4C9/H2BC4/H3C6/H4C6/KDM1A/H2BC21/H4C2/H2BC11/H4-16/MYH9/H3C12/H2BC5
REACTOME_ACTIVATED_PKN1_STIMULATES_TRANSCRIPTION_OF_AR_ANDROGEN_RECEPTOR_REGULATED_GENES_KLK2_AND_KLK3	REACTOME_ACTIVATED_PKN1_STIMULATES_TRANSCRIPTION_OF_AR_ANDROGEN_RECEPTOR_REGULATED_GENES_KLK2_AND_KLK3	66	0.708819	2.37735	1e-10	1.99548e-08	1.6899e-08	8133	tags=67%, list=22%, signal=52%	H2AC7/H2BC14/H3C8/H3C2/KLK2/H3C4/H2AB1/H3C13/H4C1/H2BC7/H3C10/H2BC13/H2BC10/H3C1/H2BC9/H3C11/H2AC4/H2BC17/H2AC8/H2BC3/H3C3/H2AC14/H2BC8/H3C7/H4C13/KLK3/H2AC18/H4C5/H4C11/H2BU1/H2AJ/H2AC19/H4C15/H4C9/H2BC4/H3C6/H4C6/KDM1A/H2BC21/H4C2/H2BC11/H4-16/H3C12/H2BC5
REACTOME_DEGRADATION_OF_THE_EXTRACELLULAR_MATRIX	REACTOME_DEGRADATION_OF_THE_EXTRACELLULAR_MATRIX	140	0.620439	2.34064	1e-10	1.99548e-08	1.6899e-08	4109	tags=42%, list=11%, signal=38%	MMP13/COL11A1/SPOCK3/COL10A1/MMP11/FN1/PRSS1/TLL1/CTSG/CMA1/COL1A2/COL1A1/LAMA3/MMP9/LAMC2/COL5A2/COL5A1/COL4A6/MMP16/ADAMTS16/COL3A1/MMP10/DCN/COL6A1/COL12A1/COL6A2/FBN1/MMP2/COL6A3/KLK2/PRSS2/CTSV/COL8A1/COL14A1/SPP1/CTSK/HTRA1/COL4A5/COL7A1/TIMP2/ELANE/COL17A1/COL19A1/MMP1/MMP17/COL8A2/SCUBE1/BMP1/LAMB3/MMP3/COL16A1/ADAMTS8/COL18A1/MMP12/MMP14/SCUBE3/TLL2/COL11A2/COL5A3
NABA_ECM_GLYCOPROTEINS	NABA_ECM_GLYCOPROTEINS	196	0.548519	2.14924	1e-10	1.99548e-08	1.6899e-08	5357	tags=46%, list=14%, signal=40%	ZP4/NELL2/MFAP5/TNC/CILP/FN1/IGFBP1/FNDC1/IGFBP6/TNXB/THBS2/EMILIN3/FBLN2/AEBP1/LAMA3/HMCN1/MEPE/LAMC2/COMP/POSTN/NTNG1/EMILIN1/MMRN1/MFAP4/RSPO2/MFAP2/RSPO4/RSPO3/FBN1/EDIL3/PCOLCE/SLIT3/CCN3/CTHRC1/DPT/EFEMP1/LGI1/SRPX/SLIT2/HMCN2/ZP2/SPP1/MGP/SVEP1/SPARC/THBS1/TNFAIP6/IGSF10/CCN2/EFEMP2/FGL2/PCOLCE2/CCN4/LAMB3/IGFBP2/LGI2/NID2/NPNT/FBLN7/CILP2/ABI3BP/MATN2/LTBP1/SMOC2/MATN1/MFGE8/GLDN/NELL1/IG…
REACTOME_DNA_REPLICATION	REACTOME_DNA_REPLICATION	187	0.554339	2.14921	1e-10	1.99548e-08	1.6899e-08	11093	tags=52%, list=30%, signal=37%	CCNA1/H2AC7/H2BC14/H3C8/H3C2/H3C4/H2AB1/PSMB11/PSMA8/H3C13/H4C1/H2BC7/H3C10/H2BC13/H2BC10/H3C1/H2BC9/H3C11/H2AC4/H2BC17/H2AC8/H2BC3/H3C3/H2AC14/H2BC8/H3C7/H4C13/CDC6/H2AC18/PSMD3/H4C5/H4C11/H2BU1/GINS3/H2AJ/H2AC19/GINS4/H4C15/SEM1/H4C9/MCM5/ORC5/H2BC4/H3C6/H4C6/H2BC21/H4C2/PSMB1/RFC2/H2BC11/CCNE2/ANAPC15/CDC45/PSMB6/UBC/H4-16/PSMD11/H3C12/RPA1/PSMB9/H2BC5/CDC7/CCNA2/DBF4/CDC27/PSMB2/PSMC2/PSMD9/R…
KEGG_FOCAL_ADHESION	KEGG_FOCAL_ADHESION	199	0.537402	2.11396	1e-10	1.99548e-08	1.6899e-08	9547	tags=47%, list=26%, signal=35%	COL11A1/TNC/EGFR/FN1/MYL9/TNXB/THBS2/COL1A2/COL1A1/LAMA3/ACTN2/LAMC2/COL5A2/COMP/COL5A1/COL4A6/COL3A1/COL6A1/COL6A2/COL6A3/ITGA5/IGF1/ITGA11/VEGFC/SPP1/FLNA/THBS1/PGF/SHC3/ITGA6/FLNC/LAMB3/MYL2/VEGFD/ITGAV/PDGFC/MYLK/ITGA3/CCND1/ITGA7/PDGFRB/COL11A2/COL5A3/ITGA9/ACTN1/TNN/LAMA4/PAK1/COL6A6/ITGA2B/RAC3/SHC4/VCL/THBS3/COL4A2/VEGFB/HRAS/ITGA8/LAMC1/MYL10/ITGA1/TLN1/PIK3CD/SHC1/JUN/ITGB3/THBS4/CRKL/A…
NABA_SECRETED_FACTORS	NABA_SECRETED_FACTORS	341	0.486284	2.02836	1e-10	1.99548e-08	1.6899e-08	5826	tags=40%, list=16%, signal=34%	FGF3/CSH2/BRINP3/LEP/NGF/TCHHL1/CRLF1/RPTN/CCL13/GDNF/CBLN2/IL1F10/IL20/FGF5/GDF6/IL25/TCHH/CSF2/CXCL14/WNT2/FGF1/FST/SFRP2/ISM2/CSF3/IL17B/ANGPTL1/IL1A/LEFTY1/FLG2/ISM1/S100A12/EPO/IL24/CXCL12/LEFTY2/WIF1/IL11/CHRDL1/IL36B/FGF16/VWC2/IL6/INHBA/IGF1/BRINP2/IFNA21/SFRP1/WNT11/S100A2/IFNA8/FSTL3/SFRP4/S100A7A/CHRDL2/S100A5/VEGFC/AREG/FGFBP1/CXCL5/NTF4/CCL2/INHBE/ANGPTL2/NRG1/WNT7A/HRNR/MEGF10/CXCL1…
REACTOME_SENESCENCE_ASSOCIATED_SECRETORY_PHENOTYPE_SASP	REACTOME_SENESCENCE_ASSOCIATED_SECRETORY_PHENOTYPE_SASP	111	0.617431	2.24927	1.96476e-10	3.53937e-08	2.99737e-08	8405	tags=50%, list=23%, signal=38%	CCNA1/H2AC7/H2BC14/H3C8/IL1A/H3C2/IL6/H3C4/H2AB1/H3C13/H4C1/H2BC7/H3C10/CDK6/H2BC13/H2BC10/H3C1/H2BC9/H3C11/H2AC4/H2BC17/H2AC8/H2BC3/CDKN1A/H3C3/H2AC14/H2BC8/H3C7/H4C13/H2AC18/IGFBP7/CDKN2C/H4C5/H4C11/H2BU1/H2AJ/H2AC19/VENTX/H4C15/JUN/H4C9/H2BC4/H3C6/H4C6/H2BC21/H4C2/H2BC11/ANAPC15/UBC/H4-16/FOS/H3C12/H2BC5/CCNA2/CDC27
WP_MALIGNANT_PLEURAL_MESOTHELIOMA	WP_MALIGNANT_PLEURAL_MESOTHELIOMA	438	0.434242	1.84205	3.10282e-10	5.21688e-08	4.41799e-08	6710	tags=29%, list=18%, signal=24%	FGF3/SOST/FABP4/CDH12/CTNNA3/NGF/NGFR/CDH9/ACTG2/FGF5/EGFR/FN1/CSF2/ACTA2/WNT2/FGF1/CDH2/SFRP2/CSF3/LAMA3/MMP9/CDH11/LAMC2/TNNT1/COL4A6/LIN28B/CXCL12/ACTC1/WIF1/PRB2/CDH16/MMP2/ROR2/IL6/CDH18/IGF1/CDH4/IDO1/SFRP1/WNT11/CTHRC1/SERPINF1/DSC3/NTRK2/SFRP4/FGFR1/CDH19/VEGFC/AREG/CXCL5/NDRG1/NTF4/CCL2/PLAU/SPARC/COL4A5/SLC2A1/WNT7A/CXCL10/PGF/CCN2/ITGA6/TGFB1/FGF7/LAMB3/MMP3/VEGFD/ITGAV/ANGPT4/PDGFC/SE…
REACTOME_SIRT1_NEGATIVELY_REGULATES_RRNA_EXPRESSION	REACTOME_SIRT1_NEGATIVELY_REGULATES_RRNA_EXPRESSION	67	0.700751	2.35808	4.89184e-10	7.71077e-08	6.52997e-08	8133	tags=61%, list=22%, signal=48%	H2AC7/H2BC14/H3C8/H3C2/H3C4/H2AB1/H3C13/H4C1/H2BC7/H3C10/H2BC13/H2BC10/H3C1/H2BC9/H3C11/H2AC4/H2BC17/H2AC8/H2BC3/H3C3/H2AC14/H2BC8/H3C7/H4C13/H2AC18/H4C5/H4C11/H2BU1/H2AJ/H2AC19/H4C15/H4C9/H2BC4/H3C6/H4C6/H2BC21/H4C2/H2BC11/H4-16/H3C12/H2BC5
REACTOME_ACTIVATION_OF_MATRIX_METALLOPROTEINASES	REACTOME_ACTIVATION_OF_MATRIX_METALLOPROTEINASES	33	0.812107	2.42777	7.98057e-10	1.11817e-07	9.46934e-08	3557	tags=64%, list=10%, signal=58%	MMP13/SPOCK3/MMP11/PRSS1/CTSG/CMA1/MMP9/MMP16/MMP10/MMP2/KLK2/PRSS2/CTSV/CTSK/TIMP2/ELANE/MMP1/MMP17/MMP3/COL18A1/MMP14
REACTOME_HDACS_DEACETYLATE_HISTONES	REACTOME_HDACS_DEACETYLATE_HISTONES	93	0.643583	2.28493	7.77174e-10	1.11817e-07	9.46934e-08	8133	tags=52%, list=22%, signal=40%	H2AC7/H2BC14/H3C8/H2AC21/H3C2/H3C4/H2AC17/H3C13/H4C1/H2BC7/H3C10/H2BC13/H2BC10/H2BC18/H2AC11/H3C1/H2BC9/H3C11/H2AC4/H2BC17/H2AC8/H2BC3/H3C3/H2AC14/H2BC8/H3C7/H4C13/H2AC18/H4C5/H2AC16/H4C11/H2BU1/H2AC19/H4C15/H4C9/H2BC4/H3C6/H4C6/KDM1A/H2BC21/H4C2/H2AW/H2AC13/H2BC11/H4-16/HMG20B/H3C12/H2BC5
REACTOME_ERCC6_CSB_AND_EHMT2_G9A_POSITIVELY_REGULATE_RRNA_EXPRESSION	REACTOME_ERCC6_CSB_AND_EHMT2_G9A_POSITIVELY_REGULATE_RRNA_EXPRESSION	75	0.67511	2.31295	1.08234e-09	1.42343e-07	1.20545e-07	9071	tags=59%, list=24%, signal=44%	H2AC7/H2BC14/H3C8/H3C2/H3C4/H2AB1/H3C13/H4C1/H2BC7/H3C10/H2BC13/H2BC10/H3C1/H2BC9/H3C11/H2AC4/H2BC17/H2AC8/H2BC3/H3C3/H2AC14/H2BC8/H3C7/H4C13/H2AC18/H4C5/H4C11/H2BU1/H2AJ/H2AC19/H4C15/H4C9/H2BC4/H3C6/H4C6/H2BC21/H4C2/H2BC11/H4-16/H3C12/H2BC5/MBD3/H2BC12/ERCC6
REACTOME_CREATION_OF_C4_AND_C2_ACTIVATORS	REACTOME_CREATION_OF_C4_AND_C2_ACTIVATORS	71	0.677752	2.30136	1.12881e-09	1.42343e-07	1.20545e-07	5910	tags=55%, list=16%, signal=46%	IGLV3-21/IGKV2D-40/IGHV1-69/IGHV3-33/IGLV2-11/FCN2/IGHV4-34/IGKV1-17/IGKV1D-33/IGKV2-28/COLEC11/IGHV1-46/IGKV2-30/IGKV1D-16/IGLV2-8/IGHG1/IGKV1-16/IGLV7-43/IGKV1D-39/IGKV4-1/IGHV4-39/IGLV2-14/IGLV1-47/IGKV1-39/IGLC2/IGHV3-7/IGHV2-5/C1S/IGKV5-2/IGKV2D-30/IGKV1-12/IGHG2/IGLV2-23/IGKV3-11/IGHV3-48/CRP/IGHV2-70/FCN1/C1R
REACTOME_DNA_REPLICATION_PRE_INITIATION	REACTOME_DNA_REPLICATION_PRE_INITIATION	159	0.550461	2.11514	1.30286e-09	1.56467e-07	1.32506e-07	11033	tags=53%, list=30%, signal=37%	H2AC7/H2BC14/H3C8/H3C2/H3C4/H2AB1/H3C13/H4C1/H2BC7/H3C10/H2BC13/H2BC10/H3C1/H2BC9/H3C11/H2AC4/H2BC17/H2AC8/H2BC3/H3C3/H2AC14/H2BC8/H3C7/H4C13/CDC6/H2AC18/PSMD3/H4C5/H4C11/H2BU1/H2AJ/H2AC19/H4C15/SEM1/H4C9/MCM5/ORC5/H2BC4/H3C6/H4C6/H2BC21/H4C2/PSMB1/H2BC11/ANAPC15/CDC45/PSMB6/UBC/H4-16/PSMD11/H3C12/RPA1/PSMB9/H2BC5/CDC7/DBF4/CDC27/PSMB2/PSMC2/PSMD9/PRIM2/H2BC12/ANAPC10/PSMD7/PSMB7/FZR1/KPNA6/PSMB3…
REACTOME_PRC2_METHYLATES_HISTONES_AND_DNA	REACTOME_PRC2_METHYLATES_HISTONES_AND_DNA	72	0.674636	2.29759	1.58387e-09	1.8157e-07	1.53765e-07	8257	tags=60%, list=22%, signal=47%	H2AC7/H2BC14/H3C8/H3C2/H3C4/H2AB1/H3C13/H4C1/H2BC7/H3C10/H2BC13/H2BC10/H3C1/H2BC9/H3C11/H2AC4/H2BC17/H2AC8/H2BC3/H3C3/H2AC14/H2BC8/H3C7/H4C13/H2AC18/H4C5/H4C11/H2BU1/H2AJ/H2AC19/DNMT3B/H4C15/H4C9/H2BC4/H3C6/H4C6/H2BC21/H4C2/H2BC11/H4-16/H3C12/H2BC5/JARID2
PID_SYNDECAN_1_PATHWAY	PID_SYNDECAN_1_PATHWAY	46	0.755194	2.37136	2.22645e-09	2.32919e-07	1.97251e-07	4064	tags=54%, list=11%, signal=48%	COL11A1/COL10A1/COL1A2/COL1A1/MMP9/COL5A2/COL5A1/COL4A6/COL3A1/COL6A1/COL12A1/COL6A2/COL6A3/COL8A1/COL14A1/COL4A5/COL7A1/COL17A1/MMP1/COL8A2/TGFB1/COL16A1/CCL5/SDC1/COL11A2
REACTOME_DISEASES_OF_PROGRAMMED_CELL_DEATH	REACTOME_DISEASES_OF_PROGRAMMED_CELL_DEATH	102	0.615057	2.21056	2.30887e-09	2.32919e-07	1.97251e-07	8133	tags=49%, list=22%, signal=38%	H2AC7/H2BC14/H3C8/H3C2/H3C4/H2AB1/H3C13/H4C1/H2BC7/H3C10/H2BC13/H2BC10/H3C1/H2BC9/H3C11/H2AC4/H2BC17/H2AC8/H2BC3/FADD/H3C3/H2AC14/GSDME/H2BC8/H3C7/H4C13/APP/H2AC18/H4C5/TP53/CDK5R1/H4C11/H2BU1/H2AJ/H2AC19/DNMT3B/H4C15/JUN/H4C9/CAPNS1/H2BC4/H3C6/H4C6/H2BC21/H4C2/H2BC11/H4-16/H3C12/PRDX1/H2BC5
NABA_ECM_REGULATORS	NABA_ECM_REGULATORS	238	0.499238	2.0127	2.24827e-09	2.32919e-07	1.97251e-07	5453	tags=39%, list=15%, signal=33%	MMP13/MMP11/PRSS1/TLL1/HPSE2/ADAMTS19/SERPINE1/CTSG/LOXL4/ADAM2/SERPINB10/MMP9/P3H2/TGM6/SERPINA9/MMP16/ADAMTS16/SULF1/ADAMTS2/MMP10/SERPINA2/ADAM12/MMP2/HTRA3/CST5/ADAMTSL1/TGM7/F13A1/PRSS2/LOXL1/TGM4/ADAMTS12/SERPINA11/ADAMTS3/SERPINF1/CTSV/SERPINB11/ADAM33/P4HA3/CTSK/HTRA1/PLAU/P3H3/CTSE/CD109/TIMP2/ELANE/HYAL4/ADAM19/MMP1/SERPINI2/MMP17/BMP1/MMP3/MMP23B/SERPING1/CPN2/F13B/ADAMTS8/ADAM21/KNG1/…
REACTOME_INITIAL_TRIGGERING_OF_COMPLEMENT	REACTOME_INITIAL_TRIGGERING_OF_COMPLEMENT	79	0.657397	2.2882	2.83702e-09	2.64999e-07	2.24418e-07	5910	tags=53%, list=16%, signal=45%	IGLV3-21/IGKV2D-40/IGHV1-69/IGHV3-33/IGLV2-11/FCN2/IGHV4-34/IGKV1-17/IGKV1D-33/IGKV2-28/COLEC11/IGHV1-46/IGKV2-30/IGKV1D-16/C4A/IGLV2-8/IGHG1/IGKV1-16/IGLV7-43/IGKV1D-39/IGKV4-1/C4B/IGHV4-39/IGLV2-14/IGLV1-47/IGKV1-39/IGLC2/CFD/IGHV3-7/IGHV2-5/C1S/IGKV5-2/IGKV2D-30/IGKV1-12/IGHG2/IGLV2-23/IGKV3-11/IGHV3-48/CRP/IGHV2-70/FCN1/C1R
REACTOME_TRANSCRIPTIONAL_REGULATION_OF_GRANULOPOIESIS	REACTOME_TRANSCRIPTIONAL_REGULATION_OF_GRANULOPOIESIS	89	0.634868	2.2328	2.81262e-09	2.64999e-07	2.24418e-07	8133	tags=54%, list=22%, signal=42%	H2AC7/H2BC14/H3C8/CEBPE/H3C2/H3C4/H2AB1/H3C13/H4C1/H2BC7/H3C10/H2BC13/H2BC10/H3C1/H2BC9/H3C11/H2AC4/H2BC17/H2AC8/H2BC3/CDKN1A/H3C3/H2AC14/MYC/RARA/H2BC8/H3C7/H4C13/H2AC18/H4C5/IL6R/H4C11/H2BU1/H2AJ/H2AC19/H4C15/H4C9/H2BC4/H3C6/H4C6/H2BC21/H4C2/CEBPA/H2BC11/TAL1/H4-16/H3C12/H2BC5
REACTOME_ASSEMBLY_OF_THE_ORC_COMPLEX_AT_THE_ORIGIN_OF_REPLICATION	REACTOME_ASSEMBLY_OF_THE_ORC_COMPLEX_AT_THE_ORIGIN_OF_REPLICATION	68	0.681141	2.29348	4.38555e-09	3.95012e-07	3.34522e-07	8133	tags=62%, list=22%, signal=48%	H2AC7/H2BC14/H3C8/H3C2/H3C4/H2AB1/H3C13/H4C1/H2BC7/H3C10/H2BC13/H2BC10/H3C1/H2BC9/H3C11/H2AC4/H2BC17/H2AC8/H2BC3/H3C3/H2AC14/H2BC8/H3C7/H4C13/H2AC18/H4C5/H4C11/H2BU1/H2AJ/H2AC19/H4C15/H4C9/ORC5/H2BC4/H3C6/H4C6/H2BC21/H4C2/H2BC11/H4-16/H3C12/H2BC5
REACTOME_DNA_METHYLATION	REACTOME_DNA_METHYLATION	64	0.689108	2.30841	4.87294e-09	3.96438e-07	3.35728e-07	8133	tags=66%, list=22%, signal=51%	H2AC7/H2BC14/H3C8/H3C2/H3C4/H2AB1/H3C13/H4C1/H2BC7/H3C10/H2BC13/H2BC10/H3C1/H2BC9/H3C11/H2AC4/H2BC17/H2AC8/H2BC3/H3C3/H2AC14/H2BC8/H3C7/H4C13/H2AC18/H4C5/H4C11/H2BU1/H2AJ/H2AC19/DNMT3B/H4C15/H4C9/H2BC4/H3C6/H4C6/H2BC21/H4C2/H2BC11/H4-16/H3C12/H2BC5
REACTOME_HCMV_LATE_EVENTS	REACTOME_HCMV_LATE_EVENTS	115	0.590964	2.17461	4.59979e-09	3.96438e-07	3.35728e-07	8133	tags=42%, list=22%, signal=33%	H2AC7/H2BC14/H3C8/H2AC21/H3C2/H3C4/H2AC17/H3C13/H4C1/H2BC7/H3C10/H2BC13/H2BC10/H2BC18/H2AC11/H3C1/H2BC9/H3C11/H2AC4/H2BC17/H2AC8/H2BC3/H3C3/H2AC14/H2BC8/H3C7/H4C13/H2AC18/H4C5/H2AC16/H4C11/H2BU1/H2AC19/NUP210/H4C15/H4C9/H2BC4/H3C6/H4C6/H2BC21/H4C2/H2AW/H2AC13/H2BC11/H4-16/H3C12/NUP188/H2BC5
REACTOME_NEGATIVE_EPIGENETIC_REGULATION_OF_RRNA_EXPRESSION	REACTOME_NEGATIVE_EPIGENETIC_REGULATION_OF_RRNA_EXPRESSION	108	0.594177	2.14715	4.77824e-09	3.96438e-07	3.35728e-07	8133	tags=43%, list=22%, signal=33%	H2AC7/H2BC14/H3C8/H3C2/H3C4/H2AB1/H3C13/H4C1/H2BC7/H3C10/H2BC13/H2BC10/H3C1/H2BC9/H3C11/H2AC4/H2BC17/H2AC8/H2BC3/H3C3/H2AC14/H2BC8/H3C7/H4C13/H2AC18/GTF2H5/H4C5/H4C11/H2BU1/H2AJ/H2AC19/DNMT3B/H4C15/H4C9/H2BC4/H3C6/H4C6/H2BC21/GTF2H2/H4C2/GTF2H3/H2BC11/MBD2/H4-16/H3C12/H2BC5
REACTOME_CONDENSATION_OF_PROPHASE_CHROMOSOMES	REACTOME_CONDENSATION_OF_PROPHASE_CHROMOSOMES	73	0.661477	2.26218	5.72343e-09	4.51078e-07	3.82002e-07	8133	tags=60%, list=22%, signal=47%	H2AC7/H2BC14/H3C8/H3C2/H3C4/H2AB1/H3C13/H4C1/H2BC7/H3C10/H2BC13/H2BC10/H3C1/H2BC9/H3C11/H2AC4/H2BC17/H2AC8/H2BC3/H3C3/H2AC14/H2BC8/H3C7/H4C13/H2AC18/H4C5/NCAPD3/H4C11/H2BU1/H2AJ/H2AC19/NCAPH2/H4C15/H4C9/H2BC4/H3C6/H4C6/H2BC21/H4C2/H2BC11/H4-16/H3C12/PLK1/H2BC5
REACTOME_RNA_POLYMERASE_I_PROMOTER_ESCAPE	REACTOME_RNA_POLYMERASE_I_PROMOTER_ESCAPE	90	0.627364	2.20495	6.29666e-09	4.67064e-07	3.95539e-07	8133	tags=49%, list=22%, signal=38%	H2AC7/H2BC14/H3C8/H3C2/H3C4/H2AB1/H3C13/H4C1/H2BC7/H3C10/H2BC13/H2BC10/H3C1/H2BC9/H3C11/H2AC4/H2BC17/H2AC8/H2BC3/H3C3/H2AC14/H2BC8/H3C7/H4C13/H2AC18/GTF2H5/H4C5/H4C11/H2BU1/H2AJ/H2AC19/H4C15/H4C9/H2BC4/H3C6/H4C6/H2BC21/GTF2H2/H4C2/GTF2H3/H2BC11/H4-16/H3C12/H2BC5
REACTOME_RNA_POLYMERASE_I_TRANSCRIPTION	REACTOME_RNA_POLYMERASE_I_TRANSCRIPTION	110	0.596325	2.16753	6.26352e-09	4.67064e-07	3.95539e-07	9107	tags=46%, list=24%, signal=35%	H2AC7/H2BC14/H3C8/H3C2/H3C4/H2AB1/H3C13/CAVIN1/H4C1/H2BC7/H3C10/H2BC13/H2BC10/H3C1/H2BC9/H3C11/H2AC4/H2BC17/H2AC8/H2BC3/H3C3/H2AC14/H2BC8/H3C7/H4C13/H2AC18/GTF2H5/H4C5/H4C11/H2BU1/H2AJ/H2AC19/H4C15/H4C9/H2BC4/H3C6/H4C6/H2BC21/GTF2H2/H4C2/GTF2H3/H2BC11/MBD2/H4-16/H3C12/H2BC5/MNAT1/MBD3/H2BC12/ERCC6/RRN3
KEGG_SYSTEMIC_LUPUS_ERYTHEMATOSUS	KEGG_SYSTEMIC_LUPUS_ERYTHEMATOSUS	136	0.566902	2.13755	6.66021e-09	4.79916e-07	4.06423e-07	7489	tags=51%, list=20%, signal=41%	H2AC7/CTSG/H2BC14/ACTN2/H3C8/H2AC21/H3Y1/H3C2/H3C4/C4A/H2AB1/H2AC17/H3C13/HLA-DQA2/C9/C4B/H4C1/H2BC7/H3C10/ELANE/H2BC13/H2BC10/H2BC18/H2AC11/H3C1/H2BC9/HLA-DOB/H3C11/GRIN2A/H2AC4/C7/H2BC17/FCGR2B/H2AC8/H2BC3/CD40/C1S/H3C3/FCGR3B/ACTN1/H2AC14/H2BC8/H3C7/FCGR2C/H4C13/H2AC18/H4C7/H4C5/H2AC16/H4C11/H2BU1/IFNG/H2AJ/C1R/H2AC19/H4C15/H4C9/H2AB3/H2BC4/FCGR2A/H3C6/H4C6/H2BC21/H4C2/H2AW/MACROH2A2/H2AC13/H2…
REACTOME_CELL_SURFACE_INTERACTIONS_AT_THE_VASCULAR_WALL	REACTOME_CELL_SURFACE_INTERACTIONS_AT_THE_VASCULAR_WALL	194	0.51692	2.01737	7.86703e-09	5.51129e-07	4.66731e-07	7375	tags=44%, list=20%, signal=36%	PSG5/PSG6/PSG1/PSG4/PSG9/IGLV3-21/IGKV2D-40/FN1/IGHV1-69/IGHV3-33/PSG8/COL1A2/IGLV2-11/COL1A1/IGHV4-34/IGKV1-17/IGKV1D-33/IGKV2-28/L1CAM/SLC7A8/IGHV1-46/IGKV2-30/IGKV1D-16/TREM1/OLR1/ITGA5/IGLV2-8/IGKV1-16/IGLV7-43/GPC1/IGKV1D-39/IGKV4-1/IGHV4-39/IGLV2-14/IGLV1-47/IGKV1-39/IGLC2/JAM2/SLC7A11/MMP1/ITGA6/TGFB1/THBD/SLC7A9/IGHV3-7/IGHV2-5/ITGAV/ANGPT4/SELE/ITGA3/SDC1/SLC3A2/ITGAM/IGLL1/MAG/IGKV5-2/P…
REACTOME_RUNX1_REGULATES_GENES_INVOLVED_IN_MEGAKARYOCYTE_DIFFERENTIATION_AND_PLATELET_FUNCTION	REACTOME_RUNX1_REGULATES_GENES_INVOLVED_IN_MEGAKARYOCYTE_DIFFERENTIATION_AND_PLATELET_FUNCTION	96	0.615262	2.19012	1.07966e-08	7.35921e-07	6.23224e-07	8208	tags=49%, list=22%, signal=38%	MYL9/H2AC7/H2BC14/H3C8/H3C2/H3C4/H2AB1/H3C13/H4C1/H2BC7/THBS1/H3C10/H2BC13/H2BC10/H3C1/H2BC9/H3C11/H2AC4/H2BC17/H2AC8/H2BC3/H3C3/H2AC14/H2BC8/H3C7/ITGA2B/H4C13/H2AC18/H4C5/H4C11/H2BU1/H2AJ/H2AC19/H4C15/H4C9/H2BC4/H3C6/H4C6/H2BC21/H4C2/NR4A3/H2BC11/H4-16/H3C12/SETD1A/H2BC5/ZFPM1
REACTOME_HATS_ACETYLATE_HISTONES	REACTOME_HATS_ACETYLATE_HISTONES	141	0.550679	2.07927	1.39388e-08	9.25099e-07	7.83432e-07	7885	tags=37%, list=21%, signal=29%	PAX3/H2AC7/H2BC14/H3C8/H2AC21/H3C2/H3C4/H2AC17/H3C13/H4C1/H2BC7/H3C10/H2BC13/H2BC10/H2BC18/H2AC11/H3C1/H2BC9/H3C11/H2AC4/H2BC17/H2AC8/H2BC3/H3C3/H2AC14/H2BC8/H3C7/H4C13/H2AC18/H4C5/H2AC16/H4C11/H2BU1/TAF12/H2AC19/KAT6A/H4C15/H4C9/H2BC4/ELP2/H3C6/H4C6/H2BC21/H4C2/H2AW/H2AC13/ACTL6A/H2BC11/TAF6L/JADE2/H4-16/H3C12
REACTOME_MEIOTIC_RECOMBINATION	REACTOME_MEIOTIC_RECOMBINATION	86	0.621166	2.18103	1.58758e-08	1.00097e-06	8.47685e-07	8133	tags=55%, list=22%, signal=43%	H2AC7/H2BC14/H3C8/H3C2/H3C4/H2AB1/H3C13/H4C1/H2BC7/H3C10/H2BC13/H2BC10/H3C1/H2BC9/H3C11/H2AC4/H2BC17/SPO11/H2AC8/H2BC3/H3C3/H2AC14/H2BC8/H3C7/H4C13/TEX15/H2AC18/H4C5/DMC1/H4C11/H2BU1/H2AJ/H2AC19/RBBP8/H4C15/H4C9/H2BC4/H3C6/H4C6/H2BC21/H4C2/H2BC11/MSH5/H4-16/H3C12/RPA1/H2BC5
REACTOME_CELL_CYCLE_CHECKPOINTS	REACTOME_CELL_CYCLE_CHECKPOINTS	290	0.454805	1.86473	1.55027e-08	1.00097e-06	8.47685e-07	13618	tags=56%, list=37%, signal=36%	CCNA1/H2BC14/PSMB11/PSMA8/SFN/H4C1/H2BC7/H2BC13/H2BC10/H2BC9/DYNC1I1/H2BC17/H2BC3/CDKN1A/H2BC8/H4C13/CDC6/PSMD3/H4C5/TP53/H4C11/H2BU1/YWHAG/SKA1/RBBP8/ZNF385A/H4C15/SEM1/H4C9/MCM5/ORC5/RMI2/H2BC4/CENPP/H4C6/NDE1/MAD1L1/CENPQ/H2BC21/H4C2/PSMB1/CENPH/RFC2/H2BC11/CCNE2/KNTC1/ANAPC15/CHEK1/RHNO1/CLASP1/CDC45/PSMB6/UBC/H4-16/PSMD11/RPA1/PPP2CB/PLK1/PSMB9/H2BC5/RANGAP1/CDC7/CENPM/CCNA2/DBF4/CENPN/CDC27…
REACTOME_B_WICH_COMPLEX_POSITIVELY_REGULATES_RRNA_EXPRESSION	REACTOME_B_WICH_COMPLEX_POSITIVELY_REGULATES_RRNA_EXPRESSION	90	0.617551	2.17046	1.92681e-08	1.1672e-06	9.88463e-07	8133	tags=48%, list=22%, signal=37%	H2AC7/H2BC14/H3C8/H3C2/H3C4/H2AB1/H3C13/H4C1/H2BC7/H3C10/H2BC13/H2BC10/H3C1/H2BC9/H3C11/H2AC4/H2BC17/H2AC8/H2BC3/H3C3/H2AC14/H2BC8/H3C7/H4C13/H2AC18/H4C5/H4C11/H2BU1/H2AJ/H2AC19/H4C15/H4C9/H2BC4/H3C6/H4C6/H2BC21/H4C2/H2BC11/MYBBP1A/H4-16/H3C12/MYO1C/H2BC5
REACTOME_FORMATION_OF_THE_CORNIFIED_ENVELOPE	REACTOME_FORMATION_OF_THE_CORNIFIED_ENVELOPE	129	0.568869	2.1252	1.9438e-08	1.1672e-06	9.88463e-07	4144	tags=41%, list=11%, signal=37%	LCE2A/LCE2C/LCE2B/DSG1/LCE1A/DSC1/LCE1B/LCE3A/LCE1F/RPTN/KRT76/KRT85/TCHH/KRT3/KRT75/LCE3D/KRT1/CASP14/LCE3E/KRT27/LCE1D/LCE5A/KRT14/KRT17/KRT71/KRT16/LCE2D/LCE1C/KRT38/LORICRIN/KRT31/DSC3/KLK14/CDSN/SPRR2G/SPINK6/KRT6B/PKP1/KRT72/KRT34/KRT82/KRT37/KRT74/KRT32/KRT73/KRT84/LCE6A/KRT5/SPRR1B/PERP/FLG/KRT9/DSP
REACTOME_G2_M_CHECKPOINTS	REACTOME_G2_M_CHECKPOINTS	166	0.526867	2.02482	2.12936e-08	1.24889e-06	1.05764e-06	13518	tags=65%, list=36%, signal=42%	H2BC14/PSMB11/PSMA8/SFN/H4C1/H2BC7/H2BC13/H2BC10/H2BC9/H2BC17/H2BC3/H2BC8/H4C13/CDC6/PSMD3/H4C5/TP53/H4C11/H2BU1/YWHAG/RBBP8/H4C15/SEM1/H4C9/MCM5/ORC5/RMI2/H2BC4/H4C6/H2BC21/H4C2/PSMB1/RFC2/H2BC11/CHEK1/RHNO1/CDC45/PSMB6/UBC/H4-16/PSMD11/RPA1/PSMB9/H2BC5/CDC7/DBF4/PSMB2/PIAS4/PSMC2/PSMD9/RFC4/H2BC12/EXO1/ATM/CLSPN/YWHAZ/PKMYT1/PSMD7/RMI1/BRCA1/PSMB7/PSMB3/MCM10/ORC3/PSMA4/PSMA6/CCNB1/PSMC3/RPA2/M…
REACTOME_REPRODUCTION	REACTOME_REPRODUCTION	144	0.555733	2.09937	2.24921e-08	1.28921e-06	1.09178e-06	7342	tags=42%, list=20%, signal=34%	ZP4/H2AC7/H2BC14/HSPA2/ADAM2/H3C8/SYCE3/SMC1B/H3C2/TEX12/H3C4/H2AB1/KCNU1/IZUMO4/H3C13/ZP2/IZUMO3/ACR/H4C1/H2BC7/H3C10/H2BC13/H2BC10/H3C1/H2BC9/H3C11/ADAM21/H2AC4/H2BC17/SPO11/H2AC8/H2BC3/H3C3/H2AC14/SYCP2/H2BC8/H3C7/ZP3/H4C13/TEX15/H2AC18/H4C5/SPAM1/DMC1/SYNE1/H4C11/H2BU1/H2AJ/H2AC19/RBBP8/SYCE2/H4C15/H4C9/H2BC4/ACD/H3C6/H4C6/H2BC21/H4C2/H2BC11/MSH5
KEGG_ECM_RECEPTOR_INTERACTION	KEGG_ECM_RECEPTOR_INTERACTION	83	0.631955	2.20834	2.38553e-08	1.33696e-06	1.13222e-06	6913	tags=55%, list=19%, signal=45%	COL11A1/TNC/FN1/TNXB/THBS2/COL1A2/COL1A1/LAMA3/LAMC2/COL5A2/COMP/COL5A1/COL4A6/COL3A1/CD36/COL6A1/COL6A2/COL6A3/ITGA5/ITGA11/SV2B/SPP1/THBS1/ITGA6/LAMB3/ITGAV/ITGA3/ITGA7/SDC1/COL11A2/COL5A3/ITGA9/TNN/LAMA4/COL6A6/ITGA2B/THBS3/CD44/COL4A2/ITGA8/LAMC1/ITGA1/ITGB3/HSPG2/THBS4/SDC2
PID_INTEGRIN1_PATHWAY	PID_INTEGRIN1_PATHWAY	66	0.658132	2.20734	2.67921e-08	1.46891e-06	1.24396e-06	4462	tags=56%, list=12%, signal=49%	COL11A1/TNC/FN1/THBS2/COL1A2/COL1A1/LAMA3/LAMC2/COL5A2/COL5A1/COL4A6/COL3A1/CSPG4/COL6A1/COL6A2/FBN1/COL6A3/ITGA5/ITGA11/F13A1/SPP1/PLAU/COL4A5/THBS1/COL7A1/JAM2/ITGA6/LAMB3/ITGAV/NPNT/COL18A1/ITGA3/ITGA7/TGFBI/COL11A2/ITGA9/LAMA4
REACTOME_CD22_MEDIATED_BCR_REGULATION	REACTOME_CD22_MEDIATED_BCR_REGULATION	61	0.681876	2.25699	2.77912e-08	1.49126e-06	1.2629e-06	5229	tags=51%, list=14%, signal=44%	IGLV3-21/IGKV2D-40/IGHV1-69/IGHV3-33/IGLV2-11/IGHD/IGHV4-34/IGKV1-17/IGKV1D-33/IGKV2-28/IGHV1-46/IGKV2-30/IGKV1D-16/IGLV2-8/IGKV1-16/IGLV7-43/IGKV1D-39/IGKV4-1/IGHV4-39/IGLV2-14/IGLV1-47/IGKV1-39/IGLC2/IGHV3-7/IGHV2-5/IGKV5-2/IGKV2D-30/IGKV1-12/IGLV2-23/IGKV3-11/IGHV3-48
WP_FOCAL_ADHESION	WP_FOCAL_ADHESION	198	0.496886	1.95356	3.55125e-08	1.86588e-06	1.58015e-06	9547	tags=44%, list=26%, signal=33%	TNC/EGFR/FN1/MYL9/TNXB/THBS2/COL1A2/COL1A1/LAMA3/LAMC2/COL5A2/COMP/COL4A6/COL6A2/ITGA5/IGF1/ITGA11/VEGFC/SPP1/FLNA/THBS1/PPP1R12B/PGF/SHC3/ITGA6/FLNC/LAMB3/MYL2/VEGFD/ITGAV/PDGFC/MYLK/ITGA3/CCND1/BUB1B-PAK6/ITGA7/PDGFRB/COL5A3/ITGA9/ACTN1/TNN/LAMA4/PAK1/ITGA2B/RAC3/SHC4/VCL/THBS3/COL4A2/VEGFB/HRAS/ITGA8/LAMC1/MYL10/ITGA1/TLN1/PIK3CD/SHC1/JUN/ITGB3/THBS4/CRKL/AKT3/PARVA/PIK3CA/MYLK3/BAD/ITGA4/LAMA…
REACTOME_ECM_PROTEOGLYCANS	REACTOME_ECM_PROTEOGLYCANS	76	0.640111	2.19636	3.82826e-08	1.93098e-06	1.63527e-06	6609	tags=57%, list=18%, signal=47%	TNC/FN1/TNXB/SERPINE1/COL1A2/COL1A1/LAMA3/COL5A2/COMP/COL5A1/COL4A6/COL3A1/VCAN/DCN/BGN/COL6A1/COL6A2/LUM/COL6A3/SPARC/COL4A5/ASPN/TGFB1/ITGAV/MATN1/FMOD/ITGA7/COL5A3/ITGA9/TNN/LAMA4/COL6A6/ITGA2B/APP/TGFB3/MATN3/COL4A2/ITGA8/LAMC1/NCAN/ITGB3/PTPRS/HSPG2
REACTOME_TRANSCRIPTIONAL_REGULATION_BY_SMALL_RNAS	REACTOME_TRANSCRIPTIONAL_REGULATION_BY_SMALL_RNAS	106	0.586404	2.11752	3.781e-08	1.93098e-06	1.63527e-06	8608	tags=43%, list=23%, signal=33%	H2AC7/H2BC14/H3C8/H3C2/H3C4/H2AB1/H3C13/H4C1/H2BC7/H3C10/H2BC13/H2BC10/H3C1/H2BC9/H3C11/H2AC4/H2BC17/H2AC8/H2BC3/H3C3/H2AC14/H2BC8/H3C7/H4C13/H2AC18/H4C5/H4C11/H2BU1/H2AJ/H2AC19/NUP210/H4C15/H4C9/H2BC4/H3C6/H4C6/H2BC21/H4C2/POLR2I/H2BC11/H4-16/H3C12/NUP188/H2BC5/NUP37/POLR2J
REACTOME_RUNX1_REGULATES_TRANSCRIPTION_OF_GENES_INVOLVED_IN_DIFFERENTIATION_OF_HSCS	REACTOME_RUNX1_REGULATES_TRANSCRIPTION_OF_GENES_INVOLVED_IN_DIFFERENTIATION_OF_HSCS	129	0.559705	2.09096	4.71135e-08	2.32981e-06	1.97303e-06	8695	tags=44%, list=23%, signal=34%	LMO1/H2AC7/H2BC14/H3C8/H3C2/H3C4/H2AB1/PSMB11/PSMA8/H3C13/H4C1/H2BC7/H3C10/H2BC13/H2BC10/H3C1/H2BC9/H3C11/H2AC4/H2BC17/H2AC8/H2BC3/H3C3/H2AC14/H2BC8/H3C7/H4C13/H2AC18/PSMD3/H4C5/H4C11/H2BU1/H2AJ/H2AC19/H4C15/SEM1/H4C9/H2BC4/H3C6/H4C6/H2BC21/H4C2/PSMB1/H2BC11/TAL1/PSMB6/UBC/H4-16/PSMD11/H3C12/GATA3/PSMB9/H2BC5/PSMB2/MNAT1/PSMC2/PSMD9
WP_FOCAL_ADHESION_PI3KAKTMTORSIGNALING_PATHWAY	WP_FOCAL_ADHESION_PI3KAKTMTORSIGNALING_PATHWAY	302	0.444694	1.83351	5.10232e-08	2.47462e-06	2.09567e-06	5793	tags=28%, list=16%, signal=24%	FGF3/COL11A1/IRS4/NGF/NGFR/CHRM2/NOS1/TNC/EGFR/FN1/TNXB/THBS2/FGF1/COL1A2/CSF3/COL1A1/LAMA3/LAMC2/COL5A2/COMP/COL5A1/COL4A6/COL3A1/EPO/SLC2A4/COL6A2/FGF16/ITGA5/IGF1/ITGA11/TCL1A/FGFR1/GNGT1/VEGFC/GNG8/SPP1/SLC2A1/THBS1/PGF/GNB4/ITGA6/FGF7/PPP2R2C/LAMB3/LPAR4/VEGFD/ITGAV/ANGPT4/PDGFC/FGF21/EIF4EBP1/ITGA3/PPP2R2B/IL7R/ITGA7/FGF14/PDGFRB/COL11A2/CSH1/COL5A3/CDKN1A/ITGA9/ANGPT1/TNN/LPAR3/LAMA4/FGF13…
REACTOME_RMTS_METHYLATE_HISTONE_ARGININES	REACTOME_RMTS_METHYLATE_HISTONE_ARGININES	78	0.626472	2.16699	5.25944e-08	2.5027e-06	2.11945e-06	7885	tags=50%, list=21%, signal=40%	H2AC7/H3C8/H2AC21/H3C2/H3C4/H2AB1/H2AC17/H3C13/H4C1/H3C10/H2AC11/H3C1/H3C11/H2AC4/CCND1/H2AC8/H3C3/H2AC14/H3C7/H4C13/H2AC18/H4C5/H2AC16/H4C11/H2AJ/ACTL6B/H2AC19/H4C15/H4C9/H3C6/H4C6/SMARCE1/H4C2/H2AW/H2AC13/RPS2/ACTL6A/H4-16/H3C12
REACTOME_DNA_DAMAGE_TELOMERE_STRESS_INDUCED_SENESCENCE	REACTOME_DNA_DAMAGE_TELOMERE_STRESS_INDUCED_SENESCENCE	79	0.6289	2.18901	6.06784e-08	2.83391e-06	2.39993e-06	9089	tags=56%, list=24%, signal=42%	CCNA1/H2AC7/H2BC14/H1-3/H2AB1/HMGA2/H1-5/H4C1/H2BC7/H2BC13/H2BC10/H2BC9/H2AC4/H2BC17/H1-4/H2AC8/H2BC3/CDKN1A/H2AC14/H2BC8/H4C13/H2AC18/H4C5/TP53/H4C11/H2BU1/H2AJ/H2AC19/H4C15/H4C9/H2BC4/ACD/H4C6/H2BC21/H4C2/H2BC11/CCNE2/H4-16/H1-2/H2BC5/CCNA2/TINF2/H2BC12/POT1
REACTOME_FCGR_ACTIVATION	REACTOME_FCGR_ACTIVATION	69	0.647866	2.18571	6.87215e-08	3.15119e-06	2.66863e-06	5229	tags=46%, list=14%, signal=40%	IGLV3-21/IGKV2D-40/IGHV1-69/IGHV3-33/IGLV2-11/IGHV4-34/IGKV1-17/IGKV1D-33/IGKV2-28/IGHV1-46/IGKV2-30/IGKV1D-16/IGLV2-8/IGHG1/IGKV1-16/IGLV7-43/IGKV1D-39/IGKV4-1/IGHV4-39/IGLV2-14/IGLV1-47/IGKV1-39/IGLC2/IGHV3-7/IGHV2-5/IGKV5-2/IGKV2D-30/IGKV1-12/IGHG2/IGLV2-23/IGKV3-11/IGHV3-48
NABA_COLLAGENS	NABA_COLLAGENS	44	0.720893	2.25361	7.24859e-08	3.20718e-06	2.71605e-06	5773	tags=70%, list=15%, signal=60%	COL11A1/COL10A1/COL22A1/COL1A2/COL1A1/COL5A2/COL5A1/COL4A6/COL3A1/COL6A1/COL12A1/COL6A2/COL6A3/COL24A1/COL8A1/COL14A1/COL4A5/COL21A1/COL7A1/COL17A1/COL19A1/COL8A2/COL27A1/COL16A1/COL18A1/COL11A2/COL5A3/COL6A6/COL23A1/COL4A2/COL15A1
REACTOME_COLLAGEN_CHAIN_TRIMERIZATION	REACTOME_COLLAGEN_CHAIN_TRIMERIZATION	44	0.720893	2.25361	7.24859e-08	3.20718e-06	2.71605e-06	5773	tags=70%, list=15%, signal=60%	COL11A1/COL10A1/COL22A1/COL1A2/COL1A1/COL5A2/COL5A1/COL4A6/COL3A1/COL6A1/COL12A1/COL6A2/COL6A3/COL24A1/COL8A1/COL14A1/COL4A5/COL21A1/COL7A1/COL17A1/COL19A1/COL8A2/COL27A1/COL16A1/COL18A1/COL11A2/COL5A3/COL6A6/COL23A1/COL4A2/COL15A1
REACTOME_POSITIVE_EPIGENETIC_REGULATION_OF_RRNA_EXPRESSION	REACTOME_POSITIVE_EPIGENETIC_REGULATION_OF_RRNA_EXPRESSION	105	0.586634	2.11772	7.76986e-08	3.37855e-06	2.86117e-06	8133	tags=41%, list=22%, signal=32%	H2AC7/H2BC14/H3C8/H3C2/H3C4/H2AB1/H3C13/H4C1/H2BC7/H3C10/H2BC13/H2BC10/H3C1/H2BC9/H3C11/H2AC4/H2BC17/H2AC8/H2BC3/H3C3/H2AC14/H2BC8/H3C7/H4C13/H2AC18/H4C5/H4C11/H2BU1/H2AJ/H2AC19/H4C15/H4C9/H2BC4/H3C6/H4C6/H2BC21/H4C2/H2BC11/MYBBP1A/H4-16/H3C12/MYO1C/H2BC5
WP_BURN_WOUND_HEALING	WP_BURN_WOUND_HEALING	110	0.570711	2.07443	8.65887e-08	3.7013e-06	3.1345e-06	4253	tags=35%, list=11%, signal=32%	XIST/MMP13/TNC/TAGLN/FN1/CXCL14/FST/SFRP2/COL1A2/COL1A1/MMP9/IL1A/MIR145/CXCL12/DCN/KRT222/ADAM12/FBN1/MMP2/IL6/INHBA/F13A1/LGALS1/FGFR1/MIR663B/CD248/NOX4/CCL2/SPARC/TNFAIP3/TIMP2/MMP1/MMP3/FOXE1/SNAI2/PDGFRB/FLG/VIM/NOD2
REACTOME_DNA_REPAIR	REACTOME_DNA_REPAIR	332	0.428879	1.78165	1.09873e-07	4.61834e-06	3.9111e-06	13518	tags=54%, list=36%, signal=34%	CCNA1/EYA4/H2AC7/H2BC14/H2AB1/H4C1/H2BC7/H2BC13/H2BC10/H2BC9/FANCE/SLX1A/H2AC4/H2BC17/H2AC8/H2BC3/H2AC14/PALB2/H2BC8/ERCC1/FAAP24/H4C13/EME2/XRCC4/ERCC4/H2AC18/GTF2H5/H4C5/ALKBH3/TP53/H4C11/H2BU1/POLN/RAD51B/H2AJ/ALKBH2/H2AC19/RBBP8/H4C15/SEM1/H4C9/UBE2L6/RMI2/H2BC4/ISG15/DDB2/ACD/H4C6/TIPIN/H2BC21/GTF2H2/H4C2/GTF2H3/NEIL3/RFC2/POLR2I/ACTL6A/H2BC11/CHEK1/RHNO1/UBC/DTL/H4-16/UFD1/RPA1/FANCG/PPP4C/…
REACTOME_FCERI_MEDIATED_NF_KB_ACTIVATION	REACTOME_FCERI_MEDIATED_NF_KB_ACTIVATION	136	0.543567	2.04956	1.19287e-07	4.93183e-06	4.17659e-06	11254	tags=54%, list=30%, signal=38%	IGLV3-21/IGKV2D-40/IGHV1-69/IGHV3-33/IGLV2-11/IGHV4-34/IGKV1-17/IGKV1D-33/IGKV2-28/IGHV1-46/IGKV2-30/IGKV1D-16/IGHE/IGLV2-8/PSMB11/PSMA8/IGKV1-16/IGLV7-43/IGKV1D-39/IGKV4-1/IGHV4-39/IGLV2-14/IGLV1-47/IGKV1-39/IGLC2/IGHV3-7/IGHV2-5/IGKV5-2/IGKV2D-30/IGKV1-12/IGLV2-23/IGKV3-11/PSMD3/IGHV3-48/IGHV2-70/SEM1/IKBKG/FCER1A/PSMB1/IGKV1D-12/IGKV1-33/IGLV3-19/IKBKB/PSMB6/UBC/PSMD11/IGLV3-1/PSMB9/CARD11/PSM…
PID_AVB3_INTEGRIN_PATHWAY	PID_AVB3_INTEGRIN_PATHWAY	74	0.63848	2.18568	1.22344e-07	4.97662e-06	4.21452e-06	6324	tags=43%, list=17%, signal=36%	COL11A1/COL10A1/FN1/COL1A2/COL1A1/COL5A2/COL5A1/COL4A6/COL3A1/COL6A1/COL12A1/COL6A2/EDIL3/COL6A3/COL8A1/COL14A1/SPP1/COL4A5/COL7A1/COL17A1/COL8A2/ITGAV/COL16A1/MFGE8/SDC1/COL11A2/ADGRA2/VCL/IRS1/COL15A1/TLN1/ITGB3
REACTOME_CELLULAR_SENESCENCE	REACTOME_CELLULAR_SENESCENCE	195	0.488691	1.91129	1.34469e-07	5.38302e-06	4.55868e-06	9108	tags=37%, list=24%, signal=28%	CCNA1/H2AC7/H2BC14/H1-3/H3C8/IL1A/H3C2/IL6/H3C4/H2AB1/H3C13/HMGA2/H1-5/H4C1/H2BC7/H3C10/CDK6/H2BC13/H2BC10/H3C1/H2BC9/H3C11/H2AC4/H2BC17/H1-4/MAPK11/H2AC8/H2BC3/CDKN1A/H3C3/H2AC14/H2BC8/H3C7/H4C13/H2AC18/IGFBP7/CDKN2C/IFNB1/H4C5/TP53/H4C11/H2BU1/RING1/H2AJ/H2AC19/VENTX/H4C15/JUN/H4C9/H2BC4/ACD/H3C6/H4C6/H2BC21/H4C2/H2BC11/CCNE2/ANAPC15/UBC/H4-16/FOS/H3C12/H1-2/H2BC5/CCNA2/CDC27/TINF2/MAPK1/ERF/H2…
REACTOME_M_PHASE	REACTOME_M_PHASE	416	0.401811	1.70088	1.3991e-07	5.51334e-06	4.66904e-06	13818	tags=52%, list=37%, signal=33%	H2AC7/H2BC14/H3C8/H3C2/H3C4/H2AB1/PSMB11/PSMA8/H3C13/H4C1/H2BC7/H3C10/H2BC13/H2BC10/H3C1/H2BC9/DYNC1I1/H3C11/H2AC4/H2BC17/H2AC8/H2BC3/TUBA1A/H3C3/TUBB6/H2AC14/H2BC8/H3C7/H4C13/H2AC18/HAUS1/HAUS7/PSMD3/H4C5/NCAPD3/H4C11/H2BU1/TUBA4A/H2AJ/H2AC19/YWHAG/SKA1/NCAPH2/HAUS5/CEP164/NUP210/H4C15/SEM1/NEK7/H4C9/TUBA4B/H2BC4/CENPP/H3C6/H4C6/NDE1/MAD1L1/CENPQ/CDK5RAP2/NME7/H2BC21/H4C2/PSMB1/CENPH/MASTL/H2BC1…
REACTOME_FC_EPSILON_RECEPTOR_FCERI_SIGNALING	REACTOME_FC_EPSILON_RECEPTOR_FCERI_SIGNALING	186	0.487072	1.88923	1.7058e-07	6.61849e-06	5.60496e-06	11254	tags=49%, list=30%, signal=34%	IGLV3-21/IGKV2D-40/IGHV1-69/IGHV3-33/IGLV2-11/IGHV4-34/IGKV1-17/IGKV1D-33/IGKV2-28/IGHV1-46/IGKV2-30/IGKV1D-16/IGHE/IGLV2-8/PSMB11/PSMA8/IGKV1-16/IGLV7-43/IGKV1D-39/IGKV4-1/IGHV4-39/IGLV2-14/IGLV1-47/IGKV1-39/IGLC2/IGHV3-7/IGHV2-5/IGKV5-2/IGKV2D-30/PAK1/IGKV1-12/IGLV2-23/IGKV3-11/PSMD3/IGHV3-48/HRAS/IGHV2-70/SEM1/SHC1/JUN/IKBKG/ITPR1/FCER1A/PSMB1/IGKV1D-12/PIK3CA/IGKV1-33/IGLV3-19/IKBKB/PSMB6/UBC…
REACTOME_MEIOSIS	REACTOME_MEIOSIS	118	0.556348	2.06134	1.89344e-07	7.23523e-06	6.12725e-06	7900	tags=46%, list=21%, signal=36%	H2AC7/H2BC14/HSPA2/H3C8/SYCE3/SMC1B/H3C2/TEX12/H3C4/H2AB1/H3C13/H4C1/H2BC7/H3C10/H2BC13/H2BC10/H3C1/H2BC9/H3C11/H2AC4/H2BC17/SPO11/H2AC8/H2BC3/H3C3/H2AC14/SYCP2/H2BC8/H3C7/H4C13/TEX15/H2AC18/H4C5/DMC1/SYNE1/H4C11/H2BU1/H2AJ/H2AC19/RBBP8/SYCE2/H4C15/H4C9/H2BC4/ACD/H3C6/H4C6/H2BC21/H4C2/H2BC11/MSH5/H4-16/H3C12/RPA1
REACTOME_FCERI_MEDIATED_MAPK_ACTIVATION	REACTOME_FCERI_MEDIATED_MAPK_ACTIVATION	87	0.60286	2.11298	2.06068e-07	7.53192e-06	6.3785e-06	7968	tags=49%, list=21%, signal=39%	IGLV3-21/IGKV2D-40/IGHV1-69/IGHV3-33/IGLV2-11/IGHV4-34/IGKV1-17/IGKV1D-33/IGKV2-28/IGHV1-46/IGKV2-30/IGKV1D-16/IGHE/IGLV2-8/IGKV1-16/IGLV7-43/IGKV1D-39/IGKV4-1/IGHV4-39/IGLV2-14/IGLV1-47/IGKV1-39/IGLC2/IGHV3-7/IGHV2-5/IGKV5-2/IGKV2D-30/PAK1/IGKV1-12/IGLV2-23/IGKV3-11/IGHV3-48/HRAS/IGHV2-70/SHC1/JUN/FCER1A/IGKV1D-12/IGKV1-33/IGLV3-19/FOS/SYK/IGLV3-1
REACTOME_ANTIGEN_ACTIVATES_B_CELL_RECEPTOR_BCR_LEADING_TO_GENERATION_OF_SECOND_MESSENGERS	REACTOME_ANTIGEN_ACTIVATES_B_CELL_RECEPTOR_BCR_LEADING_TO_GENERATION_OF_SECOND_MESSENGERS	86	0.59409	2.08596	2.03155e-07	7.53192e-06	6.3785e-06	5229	tags=37%, list=14%, signal=32%	IGLV3-21/IGKV2D-40/IGHV1-69/IGHV3-33/IGLV2-11/IGHD/IGHV4-34/IGKV1-17/IGKV1D-33/IGKV2-28/IGHV1-46/IGKV2-30/IGKV1D-16/IGLV2-8/IGKV1-16/IGLV7-43/IGKV1D-39/IGKV4-1/IGHV4-39/IGLV2-14/IGLV1-47/IGKV1-39/IGLC2/IGHV3-7/IGHV2-5/IGKV5-2/IGKV2D-30/IGKV1-12/IGLV2-23/IGKV3-11/TRPC1/IGHV3-48
REACTOME_FCGR3A_MEDIATED_IL10_SYNTHESIS	REACTOME_FCGR3A_MEDIATED_IL10_SYNTHESIS	95	0.584474	2.07898	2.01729e-07	7.53192e-06	6.3785e-06	5229	tags=36%, list=14%, signal=31%	IGLV3-21/IGKV2D-40/IGHV1-69/IGHV3-33/IGLV2-11/IGHV4-34/IGKV1-17/IGKV1D-33/IGKV2-28/ADCY2/IGHV1-46/IGKV2-30/IGKV1D-16/IGLV2-8/IGHG1/IGKV1-16/IGLV7-43/IGKV1D-39/IGKV4-1/IGHV4-39/IGLV2-14/IGLV1-47/IGKV1-39/IGLC2/IGHV3-7/IGHV2-5/ADCY8/IGKV5-2/IGKV2D-30/IGKV1-12/IGHG2/IGLV2-23/IGKV3-11/IGHV3-48
WP_PI3KAKT_SIGNALING_PATHWAY	WP_PI3KAKT_SIGNALING_PATHWAY	338	0.420484	1.75156	2.10665e-07	7.58996e-06	6.42766e-06	5879	tags=28%, list=16%, signal=24%	FGF3/CSH2/NGF/NGFR/CHRM2/TNC/FGF5/EGFR/FN1/TNXB/THBS2/FGF1/COL1A2/CSF3/COL1A1/LAMA3/LAMC2/COMP/COL4A6/EPO/COL6A1/COL6A2/COL6A3/IL6/ITGA5/IGF1/ITGA11/IFNA21/IFNA8/NTRK2/TCL1A/FGFR1/GNGT1/VEGFC/GNG8/SPP1/NTF4/COL4A5/THBS1/CDK6/PGF/GNB4/ITGA6/FGF7/PPP2R2C/LAMB3/LPAR4/VEGFD/ITGAV/ANGPT4/PDGFC/FGF21/PCK1/EIF4EBP1/ITGA3/PPP2R2B/CCND1/IL7R/FGF23/ITGA7/FGF14/PDGFRB/NTRK1/CSH1/CDKN1A/ITGA9/MYC/ANGPT1/TNN/…
REACTOME_ROLE_OF_PHOSPHOLIPIDS_IN_PHAGOCYTOSIS	REACTOME_ROLE_OF_PHOSPHOLIPIDS_IN_PHAGOCYTOSIS	82	0.609276	2.13479	3.05368e-07	1.06963e-05	9.05834e-06	7375	tags=50%, list=20%, signal=40%	IGLV3-21/IGKV2D-40/IGHV1-69/IGHV3-33/IGLV2-11/IGHV4-34/IGKV1-17/IGKV1D-33/IGKV2-28/IGHV1-46/IGKV2-30/IGKV1D-16/IGLV2-8/IGHG1/IGKV1-16/IGLV7-43/IGKV1D-39/IGKV4-1/IGHV4-39/IGLV2-14/IGLV1-47/PLPP4/IGKV1-39/IGLC2/IGHV3-7/IGHV2-5/IGKV5-2/IGKV2D-30/IGKV1-12/IGHG2/IGLV2-23/IGKV3-11/IGHV3-48/IGHV2-70/FCGR2A/ITPR1/PLD3/IGKV1D-12/PIK3CA/IGKV1-33/IGLV3-19
REACTOME_ESR_MEDIATED_SIGNALING	REACTOME_ESR_MEDIATED_SIGNALING	220	0.471158	1.87778	3.03582e-07	1.06963e-05	9.05834e-06	9693	tags=40%, list=26%, signal=30%	EGFR/GNAT3/H2AC7/H2BC14/MMP9/H3C8/CXCL12/MMP2/H3C2/H3C4/H2AB1/H3C13/SPHK1/GNGT1/GNG8/AREG/H4C1/H2BC7/GNAI1/H3C10/PGR/H2BC13/H2BC10/GNB4/H3C1/MMP3/H2BC9/H3C11/H2AC4/CCND1/H2BC17/S1PR3/H2AC8/H2BC3/H3C3/HSPB1/H2AC14/MYC/EREG/H2BC8/H3C7/H4C13/H2AC18/GNB3/H4C5/HRAS/H4C11/H2BU1/GNG12/H2AJ/H2AC19/H4C15/SHC1/JUN/H4C9/FOSB/H2BC4/H3C6/H4C6/MED1/AKT3/KDM1A/H2BC21/H4C2/PIK3CA/POLR2I/GREB1/H2BC11/USF2/H4-16/F…
REACTOME_SURFACTANT_METABOLISM	REACTOME_SURFACTANT_METABOLISM	30	-0.761579	-2.2717	3.35652e-07	1.15961e-05	9.82031e-06	1108	tags=27%, list=3%, signal=26%	SFTPB/SLC34A2/SFTPA1/SFTPC/SFTPA2/PGA4/PGA3/PGA5
REACTOME_FORMATION_OF_THE_BETA_CATENIN_TCF_TRANSACTIVATING_COMPLEX	REACTOME_FORMATION_OF_THE_BETA_CATENIN_TCF_TRANSACTIVATING_COMPLEX	91	0.587402	2.07763	3.65089e-07	1.24426e-05	1.05372e-05	8133	tags=51%, list=22%, signal=40%	H2AC7/H2BC14/H3C8/H3C2/H3C4/H2AB1/H3C13/H4C1/H2BC7/H3C10/H2BC13/H2BC10/H3C1/H2BC9/H3C11/H2AC4/TLE4/H2BC17/H2AC8/H2BC3/H3C3/H2AC14/MYC/H2BC8/H3C7/H4C13/H2AC18/TCF4/H4C5/H4C11/H2BU1/H2AJ/TCF7L1/H2AC19/H4C15/H4C9/H2BC4/H3C6/H4C6/H2BC21/H4C2/H2BC11/H4-16/H3C12/MEN1/H2BC5
REACTOME_SIGNALING_BY_THE_B_CELL_RECEPTOR_BCR	REACTOME_SIGNALING_BY_THE_B_CELL_RECEPTOR_BCR	166	0.504141	1.93748	3.76058e-07	1.26456e-05	1.07091e-05	11033	tags=49%, list=30%, signal=35%	IGLV3-21/IGKV2D-40/IGHV1-69/IGHV3-33/IGLV2-11/IGHD/IGHV4-34/IGKV1-17/IGKV1D-33/IGKV2-28/IGHV1-46/IGKV2-30/IGKV1D-16/IGLV2-8/PSMB11/PSMA8/IGKV1-16/IGLV7-43/IGKV1D-39/IGKV4-1/IGHV4-39/IGLV2-14/IGLV1-47/IGKV1-39/IGLC2/IGHV3-7/IGHV2-5/IGKV5-2/IGKV2D-30/IGKV1-12/IGLV2-23/IGKV3-11/TRPC1/PSMD3/IGHV3-48/HRAS/IGHV2-70/PIK3CD/SEM1/IKBKG/ITPR1/PSMB1/IGKV1D-12/IGKV1-33/IGLV3-19/IKBKB/PSMB6/UBC/PSMD11/SYK/IGL…
WP_SPINAL_CORD_INJURY	WP_SPINAL_CORD_INJURY	117	0.552063	2.04278	4.24049e-07	1.40717e-05	1.19168e-05	5917	tags=40%, list=16%, signal=34%	LEP/NGFR/NOS1/GDNF/PLA2G2A/EGFR/GJA1/ARG1/MMP9/PLA2G5/IL1A/CSPG4/VCAN/PRB2/IL6/ROS1/SLIT3/SLIT2/NOX4/CCL2/CXCL10/RGMA/TGFB1/PTGS2/CHST11/MMP12/CCND1/AQP1/MAG/RHOB/PTPRZ1/VIM/SLIT1/GAP43/MYC/LTB4R/SELP/TACR1/NTN1/BTG2/TP53/XYLT1/IL1B/IFNG/LTB/EGR1/NCAN
REACTOME_SIGNALING_BY_NUCLEAR_RECEPTORS	REACTOME_SIGNALING_BY_NUCLEAR_RECEPTORS	296	0.431064	1.77412	4.51746e-07	1.47961e-05	1.25303e-05	8608	tags=34%, list=23%, signal=27%	EGFR/GNAT3/CYP26A1/H2AC7/H2BC14/FABP6/MMP9/H3C8/CXCL12/CYP26B1/MMP2/H3C2/H3C4/H2AB1/FABP5/H3C13/SPHK1/GNGT1/GNG8/AREG/H4C1/H2BC7/GNAI1/H3C10/PGR/H2BC13/H2BC10/ADH4/GNB4/H3C1/MMP3/H2BC9/H3C11/PCK1/H2AC4/CPT1B/CCND1/H2BC17/S1PR3/H2AC8/H2BC3/CPT1A/ARL4C/H3C3/HSPB1/H2AC14/DHRS4/MYC/RARA/EREG/H2BC8/H3C7/H4C13/H2AC18/GNB3/RDH16/H4C5/RXRG/SCD/HRAS/H4C11/H2BU1/GNG12/H2AJ/ABCA1/H2AC19/H4C15/SHC1/JUN/H4C9/…
REACTOME_HCMV_EARLY_EVENTS	REACTOME_HCMV_EARLY_EVENTS	137	0.517235	1.95166	5.68494e-07	1.83813e-05	1.55665e-05	8133	tags=41%, list=22%, signal=32%	EGFR/H2AC7/H2BC14/H3C8/H2AC21/H3C2/H3C4/H2AC17/H3C13/H4C1/H2BC7/H3C10/H2BC13/H2BC10/H2BC18/H2AC11/H3C1/H2BC9/DYNC1I1/H3C11/H2AC4/H2BC17/H2AC8/H2BC3/TUBA1A/H3C3/TUBB6/H2AC14/H2BC8/H3C7/H4C13/H2AC18/H4C5/H2AC16/H4C11/H2BU1/TUBA4A/H2AC19/NUP210/H4C15/CBX1/H4C9/TUBA4B/H2BC4/H3C6/H4C6/H2BC21/H4C2/H2AW/H2AC13/H2BC11/H4-16/H3C12/NUP188/ITGB1/H2BC5
REACTOME_SIGNALING_BY_WNT	REACTOME_SIGNALING_BY_WNT	330	0.415825	1.72681	5.86105e-07	1.87109e-05	1.58455e-05	11033	tags=44%, list=30%, signal=31%	SOST/H2AC7/KREMEN2/H2BC14/WNT2/SFRP2/H3C8/RSPO2/WIF1/RSPO4/RSPO3/CAMK2A/H3C2/ROR2/H3C4/H2AB1/SFRP1/WNT11/PSMB11/PSMA8/H3C13/GNGT1/GNAO1/GNG8/H4C1/H2BC7/WNT7A/H3C10/H2BC13/H2BC10/PRKG1/GNB4/H3C1/H2BC9/HECW1/WNT9A/H3C11/WNT5A/FZD1/FZD6/H2AC4/TLE4/H2BC17/H2AC8/H2BC3/WNT4/H3C3/KREMEN1/H2AC14/MYC/H2BC8/H3C7/RAC3/H4C13/SOX7/H2AC18/GNB3/WNT2B/TCF4/PSMD3/H4C5/FZD8/H4C11/H2BU1/GNG12/PRKG2/H2AJ/TCF7L1/H2AC…
REACTOME_MITOTIC_PROPHASE	REACTOME_MITOTIC_PROPHASE	142	0.521188	1.97284	6.72354e-07	2.1196e-05	1.79501e-05	11200	tags=49%, list=30%, signal=35%	H2AC7/H2BC14/H3C8/H3C2/H3C4/H2AB1/H3C13/H4C1/H2BC7/H3C10/H2BC13/H2BC10/H3C1/H2BC9/H3C11/H2AC4/H2BC17/H2AC8/H2BC3/H3C3/H2AC14/H2BC8/H3C7/H4C13/H2AC18/H4C5/NCAPD3/H4C11/H2BU1/H2AJ/H2AC19/NCAPH2/NUP210/H4C15/NEK7/H4C9/H2BC4/H3C6/H4C6/H2BC21/H4C2/MASTL/H2BC11/H4-16/H3C12/NUP188/PPP2CB/PLK1/H2BC5/ARPP19/NUP37/SMC2/EMD/MAPK1/H2BC12/BANF1/NEK9/NUP153/PRKCA/MCPH1/NUP160/NUP35/CCNB1/LMNA/VRK1/LPIN3/SMC4/A…
REACTOME_ROLE_OF_LAT2_NTAL_LAB_ON_CALCIUM_MOBILIZATION	REACTOME_ROLE_OF_LAT2_NTAL_LAB_ON_CALCIUM_MOBILIZATION	71	0.61903	2.10196	7.56138e-07	2.3543e-05	1.99377e-05	7375	tags=54%, list=20%, signal=43%	IGLV3-21/IGKV2D-40/IGHV1-69/IGHV3-33/IGLV2-11/IGHV4-34/IGKV1-17/IGKV1D-33/IGKV2-28/IGHV1-46/IGKV2-30/IGKV1D-16/IGHE/IGLV2-8/IGKV1-16/IGLV7-43/IGKV1D-39/IGKV4-1/IGHV4-39/IGLV2-14/IGLV1-47/IGKV1-39/IGLC2/IGHV3-7/IGHV2-5/IGKV5-2/IGKV2D-30/IGKV1-12/IGLV2-23/IGKV3-11/IGHV3-48/IGHV2-70/SHC1/FCER1A/IGKV1D-12/PIK3CA/IGKV1-33/IGLV3-19
REACTOME_PARASITE_INFECTION	REACTOME_PARASITE_INFECTION	116	0.547955	2.02279	7.66183e-07	2.35648e-05	1.99562e-05	5797	tags=32%, list=16%, signal=27%	IGLV3-21/IGKV2D-40/IGHV1-69/IGHV3-33/IGLV2-11/IGHV4-34/IGKV1-17/IGKV1D-33/IGKV2-28/IGHV1-46/IGKV2-30/IGKV1D-16/IGLV2-8/IGHG1/IGKV1-16/IGLV7-43/IGKV1D-39/MYO5A/IGKV4-1/IGHV4-39/IGLV2-14/IGLV1-47/IGKV1-39/IGLC2/IGHV3-7/IGHV2-5/MYH2/IGKV5-2/IGKV2D-30/IGKV1-12/IGHG2/IGLV2-23/IGKV3-11/IGHV3-48/ELMO1/BAIAP2/IGHV2-70
REACTOME_RECOGNITION_AND_ASSOCIATION_OF_DNA_GLYCOSYLASE_WITH_SITE_CONTAINING_AN_AFFECTED_PURINE	REACTOME_RECOGNITION_AND_ASSOCIATION_OF_DNA_GLYCOSYLASE_WITH_SITE_CONTAINING_AN_AFFECTED_PURINE	55	0.662934	2.16022	7.89736e-07	2.39965e-05	2.03218e-05	9089	tags=64%, list=24%, signal=48%	H2AC7/H2BC14/H2AB1/H4C1/H2BC7/H2BC13/H2BC10/H2BC9/H2AC4/H2BC17/H2AC8/H2BC3/H2AC14/H2BC8/H4C13/H2AC18/H4C5/H4C11/H2BU1/H2AJ/H2AC19/H4C15/H4C9/H2BC4/ACD/H4C6/H2BC21/H4C2/NEIL3/H2BC11/H4-16/H2BC5/TINF2/H2BC12/POT1
REACTOME_DEPOSITION_OF_NEW_CENPA_CONTAINING_NUCLEOSOMES_AT_THE_CENTROMERE	REACTOME_DEPOSITION_OF_NEW_CENPA_CONTAINING_NUCLEOSOMES_AT_THE_CENTROMERE	72	0.615534	2.09631	8.47704e-07	2.54513e-05	2.15538e-05	9097	tags=54%, list=24%, signal=41%	H2AC7/H2BC14/H2AB1/H4C1/H2BC7/H2BC13/H2BC10/H2BC9/H2AC4/H2BC17/H2AC8/H2BC3/CENPW/H2AC14/H2BC8/H4C13/H2AC18/H4C5/H4C11/H2BU1/H2AJ/H2AC19/H4C15/H4C9/H2BC4/CENPP/H4C6/CENPQ/H2BC21/H4C2/CENPH/H2BC11/H4-16/H2BC5/CENPM/CENPN/CENPT/H2BC12/KNL1
REACTOME_FCGAMMA_RECEPTOR_FCGR_DEPENDENT_PHAGOCYTOSIS	REACTOME_FCGAMMA_RECEPTOR_FCGR_DEPENDENT_PHAGOCYTOSIS	143	0.508754	1.92528	9.52552e-07	2.82628e-05	2.39347e-05	7968	tags=36%, list=21%, signal=29%	IGLV3-21/IGKV2D-40/IGHV1-69/IGHV3-33/IGLV2-11/IGHV4-34/IGKV1-17/IGKV1D-33/IGKV2-28/IGHV1-46/IGKV2-30/IGKV1D-16/IGLV2-8/IGHG1/IGKV1-16/IGLV7-43/IGKV1D-39/MYO5A/IGKV4-1/IGHV4-39/IGLV2-14/IGLV1-47/PLPP4/IGKV1-39/IGLC2/IGHV3-7/IGHV2-5/MYH2/IGKV5-2/IGKV2D-30/PAK1/IGKV1-12/IGHG2/IGLV2-23/IGKV3-11/IGHV3-48/ELMO1/BAIAP2/IGHV2-70/LIMK1/FCGR2A/ITPR1/PLD3/IGKV1D-12/PIK3CA/IGKV1-33/IGLV3-19/ARPC1A/MYH9/MYO1C…
REACTOME_INTEGRIN_CELL_SURFACE_INTERACTIONS	REACTOME_INTEGRIN_CELL_SURFACE_INTERACTIONS	84	0.589883	2.0659	9.8456e-07	2.88728e-05	2.44513e-05	5568	tags=50%, list=15%, signal=43%	COL10A1/TNC/FN1/COL1A2/COL1A1/COL5A2/COMP/COL5A1/COL4A6/COL3A1/COL6A1/COL6A2/LUM/FBN1/COL6A3/ITGA5/ITGA11/COL8A1/SPP1/COL4A5/THBS1/COL7A1/JAM2/COL8A2/ITGA6/ITGAV/COL16A1/COL18A1/ITGA3/ITGA7/ITGAM/ICAM5/COL5A3/ITGA9/COL6A6/ITGA2B/ITGAD/COL23A1/CD44/JAM3/COL4A2/ITGA8
REACTOME_ACTIVATION_OF_ANTERIOR_HOX_GENES_IN_HINDBRAIN_DEVELOPMENT_DURING_EARLY_EMBRYOGENESIS	REACTOME_ACTIVATION_OF_ANTERIOR_HOX_GENES_IN_HINDBRAIN_DEVELOPMENT_DURING_EARLY_EMBRYOGENESIS	121	0.538865	1.99518	1.02836e-06	2.98107e-05	2.52456e-05	8133	tags=41%, list=22%, signal=32%	H2AC7/H2BC14/H3C8/H3C2/H3C4/H2AB1/HOXD4/EGR2/H3C13/H4C1/H2BC7/MAFB/H3C10/H2BC13/H2BC10/H3C1/H2BC9/H3C11/H2AC4/H2BC17/H2AC8/H2BC3/H3C3/H2AC14/RARA/H2BC8/H3C7/H4C13/H2AC18/H4C5/H4C11/H2BU1/H2AJ/H2AC19/H4C15/JUN/H4C9/HOXD3/H2BC4/H3C6/PAGR1/H4C6/H2BC21/H4C2/POLR2I/H2BC11/HOXB1/H4-16/H3C12/H2BC5
REACTOME_BINDING_AND_UPTAKE_OF_LIGANDS_BY_SCAVENGER_RECEPTORS	REACTOME_BINDING_AND_UPTAKE_OF_LIGANDS_BY_SCAVENGER_RECEPTORS	98	0.55663	1.98398	1.06347e-06	3.0478e-05	2.58107e-05	5414	tags=42%, list=15%, signal=36%	SCARA5/IGLV3-21/IGKV2D-40/IGHV1-69/COLEC12/IGHV3-33/COL1A2/IGLV2-11/COL1A1/IGHV4-34/IGKV1-17/COL3A1/IGKV1D-33/IGKV2-28/COLEC11/CD36/IGHV1-46/IGKV2-30/IGKV1D-16/IGLV2-8/IGKV1-16/IGLV7-43/SSC5D/IGKV1D-39/IGKV4-1/IGHV4-39/IGLV2-14/IGLV1-47/SPARC/IGKV1-39/IGLC2/IGHV3-7/IGHV2-5/IGKV5-2/IGKV2D-30/IGKV1-12/LRP1/IGLV2-23/IGKV3-11/IGHV3-48/COL4A2
REACTOME_MUSCLE_CONTRACTION	REACTOME_MUSCLE_CONTRACTION	203	0.467659	1.83995	1.19852e-06	3.39625e-05	2.87616e-05	6050	tags=41%, list=16%, signal=35%	PLN/DES/NOS1/ACTG2/MYL9/SCN9A/CASQ2/ACTA2/ATP1A2/LMOD1/ACTN2/KCND2/MME/MYBPC1/MYH11/TNNT1/CAMK2B/ACTC1/TRDN/CES1/PDE5A/RYR1/TPM2/CAMK2A/SLC8A2/SCN4B/KCNK9/KCNA5/TBX5/TNNI2/CACNG6/TNNI3/CALD1/RYR3/CASQ1/CACNA1H/SCN7A/GUCY1A1/CACNG7/CORIN/SCN11A/KCND3/FXYD1/KCNJ12/TPM1/MYL2/ABCC9/TNNT2/RYR2/MYL3/SCN2B/KCNK13/MYLK/TNNT3/GUCY1B1/SLN/KCNK10/FGF14/CACNB2/FXYD3/NPR1/VIM/SCN1B/CACNA1G/FGF13/PAK1/TMOD1/FX…
REACTOME_FCERI_MEDIATED_CA_2_MOBILIZATION	REACTOME_FCERI_MEDIATED_CA_2_MOBILIZATION	86	0.572744	2.01101	1.21217e-06	3.39676e-05	2.87659e-05	5229	tags=36%, list=14%, signal=31%	IGLV3-21/IGKV2D-40/IGHV1-69/IGHV3-33/IGLV2-11/IGHV4-34/IGKV1-17/IGKV1D-33/IGKV2-28/IGHV1-46/IGKV2-30/IGKV1D-16/IGHE/IGLV2-8/IGKV1-16/IGLV7-43/IGKV1D-39/IGKV4-1/IGHV4-39/IGLV2-14/IGLV1-47/IGKV1-39/IGLC2/IGHV3-7/IGHV2-5/IGKV5-2/IGKV2D-30/IGKV1-12/IGLV2-23/IGKV3-11/IGHV3-48
REACTOME_COMPLEMENT_CASCADE	REACTOME_COMPLEMENT_CASCADE	114	0.547126	2.00697	1.42046e-06	3.93672e-05	3.33386e-05	5910	tags=45%, list=16%, signal=38%	IGLV3-21/IGKV2D-40/CFHR4/IGHV1-69/IGHV3-33/IGLV2-11/FCN2/IGHV4-34/IGKV1-17/IGKV1D-33/IGKV2-28/COLEC11/IGHV1-46/IGKV2-30/IGKV1D-16/C4A/IGLV2-8/IGHG1/IGKV1-16/IGLV7-43/C9/IGKV1D-39/IGKV4-1/C4B/IGHV4-39/IGLV2-14/IGLV1-47/IGKV1-39/IGLC2/ELANE/CPN1/CFD/IGHV3-7/IGHV2-5/SERPING1/CPN2/C7/C5AR2/CFHR1/C1S/IGKV5-2/IGKV2D-30/IGKV1-12/IGHG2/IGLV2-23/IGKV3-11/IGHV3-48/CRP/IGHV2-70/FCN1/C1R
REACTOME_MET_PROMOTES_CELL_MOTILITY	REACTOME_MET_PROMOTES_CELL_MOTILITY	41	0.693148	2.14798	1.55175e-06	4.25381e-05	3.60239e-05	4462	tags=41%, list=12%, signal=37%	COL11A1/FN1/COL1A2/COL1A1/LAMA3/LAMC2/COL5A2/COL5A1/COL3A1/COL24A1/COL27A1/LAMB3/TNS4/ITGA3/COL11A2/COL5A3/LAMA4
REACTOME_TRANSCRIPTIONAL_REGULATION_BY_RUNX1	REACTOME_TRANSCRIPTIONAL_REGULATION_BY_RUNX1	237	0.448828	1.8071	1.57069e-06	4.25943e-05	3.60716e-05	8695	tags=34%, list=23%, signal=26%	MYL9/CSF2/LMO1/H2AC7/H2BC14/TNFRSF18/H3C8/RSPO3/H3C2/H3C4/H2AB1/PSMB11/PSMA8/CTSV/H3C13/CTSK/H4C1/H2BC7/THBS1/H3C10/CDK6/H2BC13/H2BC10/H3C1/H2BC9/H3C11/H2AC4/CCND1/H2BC17/SOCS3/H2AC8/H2BC3/H3C3/H2AC14/H2BC8/H3C7/ITGA2B/H4C13/PAX5/H2AC18/PSMD3/H4C5/H4C11/H2BU1/RING1/IFNG/H2AJ/ACTL6B/H2AC19/H4C15/SEM1/H4C9/H2BC4/H3C6/H4C6/SMARCE1/CLDN5/H2BC21/H4C2/FOXP3/PSMB1/NR4A3/ACTL6A/H2BC11/AUTS2/TAL1/PSMB6/UB…
REACTOME_EPIGENETIC_REGULATION_OF_GENE_EXPRESSION	REACTOME_EPIGENETIC_REGULATION_OF_GENE_EXPRESSION	147	0.508299	1.92553	1.8889e-06	5.06787e-05	4.29179e-05	9071	tags=37%, list=24%, signal=28%	H2AC7/H2BC14/H3C8/H3C2/H3C4/H2AB1/H3C13/H4C1/H2BC7/H3C10/H2BC13/H2BC10/H3C1/H2BC9/H3C11/H2AC4/H2BC17/H2AC8/H2BC3/H3C3/H2AC14/H2BC8/H3C7/H4C13/H2AC18/GTF2H5/H4C5/H4C11/H2BU1/H2AJ/H2AC19/DNMT3B/TET1/H4C15/H4C9/H2BC4/H3C6/H4C6/H2BC21/GTF2H2/H4C2/GTF2H3/H2BC11/MYBBP1A/MBD2/H4-16/H3C12/MYO1C/H2BC5/JARID2/MNAT1/MBD3/H2BC12/ERCC6
REACTOME_TCF_DEPENDENT_SIGNALING_IN_RESPONSE_TO_WNT	REACTOME_TCF_DEPENDENT_SIGNALING_IN_RESPONSE_TO_WNT	233	0.444642	1.78466	2.58027e-06	6.84994e-05	5.80096e-05	11033	tags=46%, list=30%, signal=33%	SOST/H2AC7/KREMEN2/H2BC14/SFRP2/H3C8/RSPO2/WIF1/RSPO4/RSPO3/H3C2/H3C4/H2AB1/SFRP1/PSMB11/PSMA8/H3C13/H4C1/H2BC7/H3C10/H2BC13/H2BC10/H3C1/H2BC9/HECW1/WNT9A/H3C11/WNT5A/FZD1/FZD6/H2AC4/TLE4/H2BC17/H2AC8/H2BC3/WNT4/H3C3/KREMEN1/H2AC14/MYC/H2BC8/H3C7/H4C13/SOX7/H2AC18/TCF4/PSMD3/H4C5/FZD8/H4C11/H2BU1/H2AJ/TCF7L1/H2AC19/H4C15/SEM1/H4C9/DKK2/H2BC4/H3C6/H4C6/H2BC21/H4C2/PSMB1/H2BC11/PSMB6/UBC/H4-16/PSMD…
REACTOME_INHIBITION_OF_DNA_RECOMBINATION_AT_TELOMERE	REACTOME_INHIBITION_OF_DNA_RECOMBINATION_AT_TELOMERE	67	0.614796	2.06884	2.65325e-06	6.97032e-05	5.90291e-05	9089	tags=54%, list=24%, signal=41%	H2AC7/H2BC14/H2AB1/H4C1/H2BC7/H2BC13/H2BC10/H2BC9/H2AC4/H2BC17/H2AC8/H2BC3/H2AC14/H2BC8/H4C13/H2AC18/H4C5/H4C11/H2BU1/H2AJ/H2AC19/H4C15/H4C9/H2BC4/ACD/H4C6/H2BC21/H4C2/POLR2I/H2BC11/H4-16/H2BC5/POLR2J/TINF2/H2BC12/POT1
REACTOME_OXIDATIVE_STRESS_INDUCED_SENESCENCE	REACTOME_OXIDATIVE_STRESS_INDUCED_SENESCENCE	123	0.52708	1.95707	2.85004e-06	7.41009e-05	6.27534e-05	8133	tags=41%, list=22%, signal=32%	H2AC7/H2BC14/H3C8/H3C2/H3C4/H2AB1/H3C13/H4C1/H2BC7/H3C10/CDK6/H2BC13/H2BC10/H3C1/H2BC9/H3C11/H2AC4/H2BC17/MAPK11/H2AC8/H2BC3/H3C3/H2AC14/H2BC8/H3C7/H4C13/H2AC18/CDKN2C/IFNB1/H4C5/TP53/H4C11/H2BU1/RING1/H2AJ/H2AC19/H4C15/JUN/H4C9/H2BC4/H3C6/H4C6/H2BC21/H4C2/H2BC11/UBC/H4-16/FOS/H3C12/H2BC5
REACTOME_NON_INTEGRIN_MEMBRANE_ECM_INTERACTIONS	REACTOME_NON_INTEGRIN_MEMBRANE_ECM_INTERACTIONS	59	0.632283	2.06906	3.13039e-06	8.05596e-05	6.8223e-05	5754	tags=47%, list=15%, signal=40%	COL11A1/COL10A1/TNC/FN1/COL1A2/COL1A1/LAMA3/LAMC2/COL5A2/COL5A1/COL4A6/COL3A1/DDR2/NRXN1/COL4A5/THBS1/ITGA6/TGFB1/LAMB3/ITGAV/SDC1/COL11A2/COL5A3/ACTN1/LAMA4/DMD/COL4A2/LAMC1
REACTOME_MET_ACTIVATES_PTK2_SIGNALING	REACTOME_MET_ACTIVATES_PTK2_SIGNALING	30	0.746278	2.17427	3.85731e-06	9.82641e-05	8.32163e-05	4462	tags=53%, list=12%, signal=47%	COL11A1/FN1/COL1A2/COL1A1/LAMA3/LAMC2/COL5A2/COL5A1/COL3A1/COL24A1/COL27A1/LAMB3/ITGA3/COL11A2/COL5A3/LAMA4
REACTOME_HCMV_INFECTION	REACTOME_HCMV_INFECTION	161	0.480466	1.84614	4.28204e-06	0.000107993	9.14554e-05	9230	tags=39%, list=25%, signal=29%	EGFR/H2AC7/H2BC14/H3C8/H2AC21/H3C2/H3C4/H2AC17/H3C13/H4C1/H2BC7/H3C10/H2BC13/H2BC10/H2BC18/H2AC11/H3C1/H2BC9/DYNC1I1/H3C11/H2AC4/H2BC17/H2AC8/H2BC3/TUBA1A/H3C3/TUBB6/H2AC14/H2BC8/H3C7/H4C13/H2AC18/H4C5/H2AC16/H4C11/H2BU1/TUBA4A/H2AC19/NUP210/H4C15/CBX1/H4C9/TUBA4B/H2BC4/H3C6/H4C6/H2BC21/H4C2/H2AW/H2AC13/H2BC11/H4-16/H3C12/NUP188/ITGB1/H2BC5/NUP37/PML/TUBA1C/H2BC12/VPS28/NUP153
REACTOME_BASE_EXCISION_REPAIR_AP_SITE_FORMATION	REACTOME_BASE_EXCISION_REPAIR_AP_SITE_FORMATION	62	0.612779	2.03642	4.68056e-06	0.000115729	9.80067e-05	9268	tags=58%, list=25%, signal=44%	H2AC7/H2BC14/H2AB1/H4C1/H2BC7/H2BC13/H2BC10/H2BC9/H2AC4/H2BC17/H2AC8/H2BC3/H2AC14/H2BC8/H4C13/H2AC18/H4C5/H4C11/H2BU1/H2AJ/H2AC19/H4C15/H4C9/H2BC4/ACD/H4C6/H2BC21/H4C2/NEIL3/H2BC11/H4-16/H2BC5/TINF2/H2BC12/POT1/UNG
REACTOME_HOMOLOGY_DIRECTED_REPAIR	REACTOME_HOMOLOGY_DIRECTED_REPAIR	137	0.494407	1.86552	4.67372e-06	0.000115729	9.80067e-05	13518	tags=60%, list=36%, signal=38%	CCNA1/H2BC14/H4C1/H2BC7/H2BC13/H2BC10/H2BC9/SLX1A/H2BC17/H2BC3/PALB2/H2BC8/ERCC1/H4C13/EME2/ERCC4/H4C5/H4C11/H2BU1/RAD51B/RBBP8/H4C15/SEM1/H4C9/RMI2/H2BC4/H4C6/TIPIN/H2BC21/H4C2/RFC2/H2BC11/CHEK1/RHNO1/UBC/H4-16/RPA1/PPP4C/H2BC5/SLX4/CCNA2/PIAS4/RAD51/PCNA/RFC4/H2BC12/EXO1/TIMELESS/ATM/CLSPN/RMI1/BRCA1/POLD4/ABL1/RPA2/BABAM2/PARP2/RFC5/MDC1/RNF168/EME1/MRE11/POLD2/RAD51AP1/XRCC3/XRCC1/WRN/ABRAXAS…
BIOCARTA_EXTRINSIC_PATHWAY	BIOCARTA_EXTRINSIC_PATHWAY	13	-0.860853	-2.11627	5.83238e-06	0.000142808	0.000120939	876	tags=31%, list=2%, signal=30%	F2/FGG/F5/FGA
REACTOME_MEIOTIC_SYNAPSIS	REACTOME_MEIOTIC_SYNAPSIS	78	0.568455	1.9663	6.11998e-06	0.00014841	0.000125683	7304	tags=46%, list=20%, signal=37%	H2AC7/H2BC14/HSPA2/SYCE3/SMC1B/TEX12/H2AB1/H4C1/H2BC7/H2BC13/H2BC10/H2BC9/H2AC4/H2BC17/H2AC8/H2BC3/H2AC14/SYCP2/H2BC8/H4C13/H2AC18/H4C5/SYNE1/H4C11/H2BU1/H2AJ/H2AC19/SYCE2/H4C15/H4C9/H2BC4/ACD/H4C6/H2BC21/H4C2/H2BC11
REACTOME_CHROMOSOME_MAINTENANCE	REACTOME_CHROMOSOME_MAINTENANCE	139	0.481853	1.81726	7.57768e-06	0.000182009	0.000154137	12821	tags=54%, list=34%, signal=36%	CCNA1/H2AC7/H2BC14/H2AB1/H4C1/H2BC7/H2BC13/H2BC10/H2BC9/H2AC4/H2BC17/H2AC8/H2BC3/CENPW/H2AC14/H2BC8/H4C13/H2AC18/H4C5/H4C11/H2BU1/H2AJ/H2AC19/H4C15/H4C9/H2BC4/CENPP/ACD/H4C6/CENPQ/H2BC21/H4C2/CENPH/RFC2/POLR2I/H2BC11/H4-16/RPA1/H2BC5/CENPM/CCNA2/CENPN/NOP10/POLR2J/CENPT/TINF2/PCNA/PRIM2/RFC4/H2BC12/POT1/KNL1/POLD4/RPA2/POLR2E/PRIM1/CENPI/POLA2/RFC5/MIS18A/CHTF18/CENPU/WRAP53/POLD2/POLR2G/POLR2B/R…
REACTOME_SYNTHESIS_OF_DNA	REACTOME_SYNTHESIS_OF_DNA	121	0.511096	1.89237	9.43057e-06	0.000224376	0.000190016	13454	tags=60%, list=36%, signal=38%	CCNA1/PSMB11/PSMA8/CDC6/PSMD3/GINS3/GINS4/SEM1/MCM5/ORC5/PSMB1/RFC2/CCNE2/ANAPC15/CDC45/PSMB6/UBC/PSMD11/RPA1/PSMB9/CCNA2/CDC27/PSMB2/PSMC2/PSMD9/RBX1/PCNA/PRIM2/RFC4/ANAPC10/PSMD7/PSMB7/FZR1/PSMB3/ORC3/POLD4/PSMA4/PSMA6/PSMC3/RPA2/PRIM1/MCM3/PSMD2/PSMA3/MCM2/POLA2/RFC5/ANAPC7/PSMD13/PSMD8/PSMB5/CCNE1/POLD2/MCM4/ANAPC5/PSMC1/MCM7/RPA3/PSMC4/ORC6/PSMF1/GINS2/POLE2/PSMD10/ORC1/CDC23/CDK2/UBA52/PSMD…
KEGG_NEUROACTIVE_LIGAND_RECEPTOR_INTERACTION	KEGG_NEUROACTIVE_LIGAND_RECEPTOR_INTERACTION	272	0.415346	1.70009	9.55736e-06	0.000225268	0.000190771	4823	tags=29%, list=13%, signal=25%	NPFFR2/MTNR1B/LEP/NPBWR1/TAAR5/GRIN3B/GABRA5/CHRM2/TACR2/PRSS1/GABRA2/KISS1R/GCGR/MC4R/CTSG/GRM5/MC3R/GABRG2/GRIK5/PTGDR/DRD3/CHRNA4/GRPR/CHRNA9/TACR3/ADRA2A/PTGER3/P2RX6/PRSS2/GRIK3/HTR2A/AGTR2/CYSLTR1/CHRNA1/CALCR/P2RX2/P2RY6/GRID2/DRD5/GABRA3/VIPR2/ADRB2/GABRG1/PTH1R/CHRNB4/HTR2B/GRIK2/MCHR1/CHRNA3/GABRA1/SSTR4/NMUR2/CCKAR/P2RX7/AGTR1/P2RY1/LPAR4/GRIN2A/GABRA6/LHB/PTGFR/S1PR3/RXFP2/GABRB1/OPRM…
REACTOME_DNA_DOUBLE_STRAND_BREAK_REPAIR	REACTOME_DNA_DOUBLE_STRAND_BREAK_REPAIR	167	0.465469	1.78931	9.84375e-06	0.00022987	0.000194668	13163	tags=53%, list=35%, signal=35%	CCNA1/EYA4/H2BC14/H4C1/H2BC7/H2BC13/H2BC10/H2BC9/SLX1A/H2BC17/H2BC3/PALB2/H2BC8/ERCC1/H4C13/EME2/XRCC4/ERCC4/H4C5/TP53/H4C11/H2BU1/RAD51B/RBBP8/H4C15/SEM1/H4C9/RMI2/H2BC4/H4C6/TIPIN/H2BC21/H4C2/RFC2/H2BC11/CHEK1/RHNO1/UBC/H4-16/RPA1/PPP4C/H2BC5/SLX4/CCNA2/PIAS4/RAD51/PCNA/RFC4/H2BC12/XRCC6/EXO1/TIMELESS/ATM/CLSPN/RMI1/BRCA1/POLD4/EYA3/ABL1/APBB1/RPA2/BABAM2/PARP2/RFC5/MDC1/RNF168/EME1/MRE11/POLD2…
REACTOME_ELASTIC_FIBRE_FORMATION	REACTOME_ELASTIC_FIBRE_FORMATION	44	0.65836	2.05812	1.21477e-05	0.000281069	0.000238027	5568	tags=48%, list=15%, signal=41%	MFAP5/FN1/LOXL4/EMILIN3/FBLN2/EMILIN1/MFAP4/MFAP2/FBN1/ITGA5/LOXL1/EFEMP1/TGFB1/EFEMP2/BMP10/ITGAV/LTBP1/LOX/LOXL2/TGFB3/ITGA8
REACTOME_PRE_NOTCH_EXPRESSION_AND_PROCESSING	REACTOME_PRE_NOTCH_EXPRESSION_AND_PROCESSING	118	0.51145	1.89499	1.2957e-05	0.000294392	0.00024931	7304	tags=38%, list=20%, signal=31%	H2AC7/H2BC14/H3C8/H3C2/H3C4/H2AB1/H3C13/H4C1/H2BC7/H3C10/H2BC13/H2BC10/H3C1/H2BC9/H3C11/H2AC4/CCND1/H2BC17/H2AC8/H2BC3/H3C3/H2AC14/H2BC8/H3C7/H4C13/MIR449C/NOTCH3/H2AC18/MAMLD1/H4C5/TP53/H4C11/H2BU1/H2AJ/H2AC19/H4C15/MIR302A/JUN/H4C9/H2BC4/H3C6/H4C6/H2BC21/H4C2/H2BC11
REACTOME_GENE_SILENCING_BY_RNA	REACTOME_GENE_SILENCING_BY_RNA	139	0.477194	1.79969	1.2869e-05	0.000294392	0.00024931	8608	tags=36%, list=23%, signal=28%	ASZ1/H2AC7/H2BC14/H3C8/H3C2/H3C4/H2AB1/H3C13/H4C1/H2BC7/H3C10/H2BC13/H2BC10/H3C1/H2BC9/H3C11/MAEL/H2AC4/H2BC17/H2AC8/H2BC3/H3C3/H2AC14/H2BC8/H3C7/H4C13/H2AC18/H4C5/TDRD12/H4C11/H2BU1/H2AJ/H2AC19/NUP210/H4C15/H4C9/H2BC4/H3C6/H4C6/H2BC21/H4C2/POLR2I/H2BC11/H4-16/H3C12/NUP188/H2BC5/MYBL1/NUP37/POLR2J
REACTOME_BASE_EXCISION_REPAIR	REACTOME_BASE_EXCISION_REPAIR	90	0.546494	1.92073	1.33683e-05	0.000299089	0.000253287	9300	tags=47%, list=25%, signal=35%	H2AC7/H2BC14/H2AB1/H4C1/H2BC7/H2BC13/H2BC10/H2BC9/H2AC4/H2BC17/H2AC8/H2BC3/H2AC14/H2BC8/H4C13/H2AC18/H4C5/H4C11/H2BU1/H2AJ/H2AC19/H4C15/H4C9/H2BC4/ACD/H4C6/H2BC21/H4C2/NEIL3/RFC2/H2BC11/H4-16/RPA1/H2BC5/TINF2/PCNA/RFC4/H2BC12/POT1/POLB/UNG/APEX1
REACTOME_G2_M_DNA_DAMAGE_CHECKPOINT	REACTOME_G2_M_DNA_DAMAGE_CHECKPOINT	93	0.5363	1.90404	1.34009e-05	0.000299089	0.000253287	12720	tags=60%, list=34%, signal=40%	H2BC14/SFN/H4C1/H2BC7/H2BC13/H2BC10/H2BC9/H2BC17/H2BC3/H2BC8/H4C13/H4C5/TP53/H4C11/H2BU1/YWHAG/RBBP8/H4C15/H4C9/RMI2/H2BC4/H4C6/H2BC21/H4C2/RFC2/H2BC11/CHEK1/RHNO1/H4-16/RPA1/H2BC5/PIAS4/RFC4/H2BC12/EXO1/ATM/YWHAZ/RMI1/BRCA1/CCNB1/RPA2/BABAM2/RFC5/MDC1/RNF168/YWHAE/MRE11/CHEK2/YWHAH/WRN/ABRAXAS1/RPA3/NBN/YWHAQ/RAD9A/ATRIP
WP_MATRIX_METALLOPROTEINASES	WP_MATRIX_METALLOPROTEINASES	30	0.727831	2.12052	1.37792e-05	0.000304834	0.000258153	4277	tags=50%, list=11%, signal=44%	MMP13/MMP11/MMP9/MMP16/MMP10/MMP2/TIMP2/MMP1/MMP17/MMP3/MMP23B/MMP12/MMP14/TIMP4/TIMP3
REACTOME_KERATINIZATION	REACTOME_KERATINIZATION	217	0.434532	1.72597	1.62632e-05	0.00035666	0.000302042	4144	tags=29%, list=11%, signal=26%	KRTAP2-3/LCE2A/LCE2C/LCE2B/KRTAP13-2/DSG1/KRTAP19-1/LCE1A/DSC1/LCE1B/LCE3A/LCE1F/RPTN/KRT76/KRT85/TCHH/KRT3/KRT75/LCE3D/KRT1/CASP14/LCE3E/KRT27/LCE1D/LCE5A/KRT14/KRT17/KRT71/KRT16/LCE2D/KRTAP17-1/KRTAP5-7/LCE1C/KRT38/LORICRIN/KRT31/DSC3/KLK14/CDSN/SPRR2G/SPINK6/KRT6B/PKP1/KRT72/KRT34/KRTAP13-1/KRT82/KRT37/KRT74/KRTAP2-4/KRT32/KRT73/KRT84/LCE6A/KRTAP20-2/KRT5/SPRR1B/PERP/KRTAP3-2/FLG/KRT9/DSP
REACTOME_ANTI_INFLAMMATORY_RESPONSE_FAVOURING_LEISHMANIA_PARASITE_INFECTION	REACTOME_ANTI_INFLAMMATORY_RESPONSE_FAVOURING_LEISHMANIA_PARASITE_INFECTION	223	0.430236	1.71347	1.7216e-05	0.0003743	0.000316981	5043	tags=30%, list=14%, signal=26%	TAAR5/POMC/IGLV3-21/IGKV2D-40/GNAT3/IGHV1-69/MC4R/IGHV3-33/VIP/MC3R/GHRH/IGLV2-11/GPR176/IGHV4-34/IGKV1-17/IGKV1D-33/IGKV2-28/ADCY2/PTHLH/PTGDR/IGHV1-46/IGKV2-30/IGKV1D-16/IL6/IGLV2-8/IGHG1/IGKV1-16/CYSLTR1/IGLV7-43/CALCR/GNGT1/IGKV1D-39/DRD5/VIPR2/IGKV4-1/SCT/GNG8/ADRB2/IGHV4-39/IGLV2-14/PTH1R/IGLV1-47/GNAI1/IGKV1-39/IGLC2/GNB4/IGHV3-7/IGHV2-5/LHB/ADCY8/ADM/RXFP2/PTH2R/TSHB/IGKV5-2/TAAR6/GGT5/IG…
WP_HIPPOMERLIN_SIGNALING_DYSREGULATION	WP_HIPPOMERLIN_SIGNALING_DYSREGULATION	120	0.49253	1.82092	2.74671e-05	0.000592068	0.000501401	5568	tags=31%, list=15%, signal=26%	CDH12/NGFR/CDH9/EGFR/CDH2/CDH11/LIN28B/CDH16/CDH18/ITGA5/CDH4/ITGA11/NTRK2/FGFR1/CDH19/PPP1R14A/CXCL10/CCN2/ITGA6/ITGAV/CDH15/ITGA3/CCND1/BUB1B-PAK6/ITGA7/ITGAM/PDGFRB/NTRK1/ITGA9/MYC/PAK1/ITGA2B/CDH10/ITGAD/CD44/HRAS/ITGA8
REACTOME_SIGNALING_BY_INTERLEUKINS	REACTOME_SIGNALING_BY_INTERLEUKINS	472	0.358274	1.53144	2.79946e-05	0.000598325	0.0005067	8139	tags=28%, list=22%, signal=22%	ALOX15/CRLF1/POMC/IL1F10/IL20/FN1/IL25/CSF2/IL31RA/CTSG/COL1A2/CSF3/MMP9/H3C8/IL1A/S100A12/IL24/CD36/IL11/IL36B/MMP2/H3C2/IGHE/IL6/IL12RB2/H3C4/SNAP25/F13A1/IGHG1/PSMB11/PSMA8/TWIST1/H3C13/IFNL1/FSCN1/CCL2/MSN/CXCL10/H3C10/MMP1/IL13RA2/TGFB1/IL20RB/H3C1/MMP3/CCL5/H3C11/PTGS2/IL36RN/IFNL3/IL5RA/LBP/CCND1/IL7R/SOCS3/MAPK11/SDC1/SOCS1/ITGAM/OPRM1/CDKN1A/H3C3/PTPRZ1/VIM/BOLA2B/NOD2/DUSP7/NDN/MYC/CCL3…
REACTOME_PROCESSING_OF_DNA_DOUBLE_STRAND_BREAK_ENDS	REACTOME_PROCESSING_OF_DNA_DOUBLE_STRAND_BREAK_ENDS	96	0.526204	1.8731	3.07043e-05	0.000650724	0.000551074	13148	tags=61%, list=35%, signal=40%	CCNA1/H2BC14/H4C1/H2BC7/H2BC13/H2BC10/H2BC9/H2BC17/H2BC3/H2BC8/H4C13/H4C5/H4C11/H2BU1/RBBP8/H4C15/H4C9/RMI2/H2BC4/H4C6/TIPIN/H2BC21/H4C2/RFC2/H2BC11/CHEK1/RHNO1/UBC/H4-16/RPA1/PPP4C/H2BC5/CCNA2/PIAS4/RFC4/H2BC12/EXO1/TIMELESS/ATM/CLSPN/RMI1/BRCA1/RPA2/BABAM2/RFC5/MDC1/RNF168/MRE11/WRN/ABRAXAS1/RPA3/NBN/UBE2I/RAD9A/ATRIP/BRIP1/CDK2/UBA52/UBE2V2
REACTOME_LEISHMANIA_INFECTION	REACTOME_LEISHMANIA_INFECTION	308	0.395491	1.63274	3.72281e-05	0.000782412	0.000662596	5043	tags=25%, list=14%, signal=22%	TAAR5/POMC/IGLV3-21/IGKV2D-40/GNAT3/IGHV1-69/MC4R/IGHV3-33/VIP/CTSG/MC3R/GHRH/IGLV2-11/IL1A/GPR176/IGHV4-34/IGKV1-17/IGKV1D-33/IGKV2-28/ADCY2/PTHLH/PTGDR/IGHV1-46/IGKV2-30/IGKV1D-16/IL6/IGLV2-8/IGHG1/IGKV1-16/CYSLTR1/IGLV7-43/CALCR/GNGT1/IGKV1D-39/DRD5/MYO5A/VIPR2/IGKV4-1/SCT/GNG8/ADRB2/IGHV4-39/IGLV2-14/PTH1R/IGLV1-47/GNAI1/IGKV1-39/IGLC2/GNB4/P2RX7/IGHV3-7/IGHV2-5/WNT5A/LHB/MEFV/ADCY8/MYH2/PYCA…
KEGG_CELL_ADHESION_MOLECULES_CAMS	KEGG_CELL_ADHESION_MOLECULES_CAMS	130	0.476699	1.78345	3.7703e-05	0.000785843	0.000665502	10042	tags=48%, list=27%, signal=36%	CLDN8/NCAM2/CDH2/CLDN20/CADM3/VCAN/L1CAM/NFASC/NRXN3/CDH4/NRXN1/PDCD1LG2/HLA-DQA2/CLDN19/CNTN2/JAM2/NLGN2/ITGA6/CLDN14/HLA-DOB/ITGAV/SELE/CNTNAP2/CDH15/NEGR1/SDC1/ITGAM/CLDN17/MAG/CD40/ITGA9/CNTN1/SELP/CNTNAP1/MPZ/JAM3/ITGA8/NLGN3/CD276/ICOSLG/SDC2/CLDN5/CD99/NLGN4X/CD80/CD274/ITGA4/CLDN16/ITGB1/HLA-DQA1/HLA-DPA1/CTLA4/NCAM1/NLGN1/SIGLEC1/PTPRM/ICOS/NECTIN1/CLDN10/CD86/CD58/CD22/SDC3
PID_INTEGRIN_A9B1_PATHWAY	PID_INTEGRIN_A9B1_PATHWAY	25	0.744489	2.07074	3.87495e-05	0.000801035	0.000678367	4140	tags=44%, list=11%, signal=39%	TNC/FN1/CSF2/ADAM2/ADAM12/F13A1/VEGFC/SPP1/KCNJ15/VEGFD/ITGA9
REACTOME_TELOMERE_MAINTENANCE	REACTOME_TELOMERE_MAINTENANCE	112	0.506125	1.85122	3.94148e-05	0.000808163	0.000684404	12971	tags=58%, list=35%, signal=38%	CCNA1/H2AC7/H2BC14/H2AB1/H4C1/H2BC7/H2BC13/H2BC10/H2BC9/H2AC4/H2BC17/H2AC8/H2BC3/H2AC14/H2BC8/H4C13/H2AC18/H4C5/H4C11/H2BU1/H2AJ/H2AC19/H4C15/H4C9/H2BC4/ACD/H4C6/H2BC21/H4C2/RFC2/POLR2I/H2BC11/H4-16/RPA1/H2BC5/CCNA2/NOP10/POLR2J/TINF2/PCNA/PRIM2/RFC4/H2BC12/POT1/POLD4/RPA2/POLR2E/PRIM1/POLA2/RFC5/CHTF18/WRAP53/POLD2/POLR2G/POLR2B/RUVBL2/WRN/RPA3/TERF2/POLR2A/DKC1/POLR2F/DAXX/POLR2L/CDK2
REACTOME_UCH_PROTEINASES	REACTOME_UCH_PROTEINASES	101	0.520498	1.87015	4.03875e-05	0.000821429	0.000695639	11033	tags=45%, list=30%, signal=31%	H2AC7/UCHL1/H2AC21/H2AC17/PSMB11/PSMA8/TGFB1/H2AC11/H2AC4/H2AC8/H2AC14/H2AC18/PSMD3/H2AC16/H2AC19/SEM1/H2AW/PSMB1/H2AC13/ACTL6A/PSMB6/UBC/PSMD11/TGFBR2/KDM1B/PSMB9/PSMB2/PSMC2/PSMD9/INO80B/INO80C/PSMD7/SMAD7/PSMB7/PSMB3/PSMA4/PSMA6/PSMC3/PSMD2/PSMA3/UCHL5/PSMD13/PSMD8/INO80E/PSMB5
REACTOME_THE_CANONICAL_RETINOID_CYCLE_IN_RODS_TWILIGHT_VISION	REACTOME_THE_CANONICAL_RETINOID_CYCLE_IN_RODS_TWILIGHT_VISION	23	0.743739	2.01205	4.60435e-05	0.000923134	0.000781768	5247	tags=48%, list=14%, signal=41%	LRAT/ABCA4/RPE65/RDH8/HSD17B1/HSD17B6/STRA6/RBP4/RDH16/RLBP1/RHO
REACTOME_POTENTIAL_THERAPEUTICS_FOR_SARS	REACTOME_POTENTIAL_THERAPEUTICS_FOR_SARS	154	0.464829	1.77477	4.61201e-05	0.000923134	0.000781768	8130	tags=36%, list=22%, signal=28%	IGLV3-21/IGKV2D-40/IGHV1-69/ATP1A2/IGHV3-33/IGLV2-11/IGHD/IGHV4-34/IGKV1-17/IGKV1D-33/IGKV2-28/IGHV1-46/IGKV2-30/IGKV1D-16/IGLV2-8/IGKV1-16/CYSLTR1/IGLV7-43/IGKV1D-39/IGKV4-1/IGHV4-39/IGLV2-14/IGLV1-47/IGKV1-39/IGLC2/FXYD1/IGHV3-7/IGHV2-5/FXYD3/IGKV5-2/IGKV2D-30/IGKV1-12/FXYD6/IGLV2-23/IGKV3-11/FXYD2/IGHV3-48/IL6R/IGHV2-70/FNTA/ATP1B2/SIGMAR1/IFNGR1/NR3C1/KDM1A/IGKV1D-12/IGKV1-33/IGLV3-19/COMT/S1…
REACTOME_SMOOTH_MUSCLE_CONTRACTION	REACTOME_SMOOTH_MUSCLE_CONTRACTION	43	0.642098	2.00426	4.85581e-05	0.000964279	0.000816613	8689	tags=63%, list=23%, signal=48%	ACTG2/MYL9/ACTA2/LMOD1/MYH11/PDE5A/TPM2/CALD1/CACNA1H/GUCY1A1/TPM1/MYLK/GUCY1B1/CACNA1G/PAK1/VCL/SORBS1/MYL10/GUCY1A2/ITGA1/TLN1/ANXA6/TRIM72/SORBS3/CAV3/DYSF/ITGB5
REACTOME_GLYCOSAMINOGLYCAN_METABOLISM	REACTOME_GLYCOSAMINOGLYCAN_METABOLISM	124	0.479319	1.78292	5.46353e-05	0.00107649	0.000911637	6102	tags=30%, list=16%, signal=25%	CHST1/HPSE2/HAS1/KERA/HS3ST3A1/CSPG4/VCAN/DCN/BGN/LUM/OMD/HS3ST6/CHSY3/PRELP/HAS3/DSEL/GPC6/GPC1/GPC5/LYVE1/HS6ST2/CHST11/FMOD/SDC1/HAS2/CHST3/CSPG5/ARSB/CD44/DSE/EXT1/CHST15/XYLT1/B4GALT2/OGN/NCAN/HS3ST3B1
REACTOME_SYNDECAN_INTERACTIONS	REACTOME_SYNDECAN_INTERACTIONS	27	0.724762	2.04838	5.6808e-05	0.00111062	0.000940542	4223	tags=52%, list=11%, signal=46%	TNC/FN1/COL1A2/COL1A1/COL5A2/COL5A1/COL3A1/THBS1/ITGA6/TGFB1/ITGAV/SDC1/COL5A3/ACTN1
REACTOME_RHO_GTPASE_EFFECTORS	REACTOME_RHO_GTPASE_EFFECTORS	323	0.384435	1.59325	5.96133e-05	0.0011565	0.000979395	9580	tags=34%, list=26%, signal=26%	MYL9/H2AC7/H2BC14/H3C8/MYH11/KLC3/H3C2/KLK2/H3C4/H2AB1/H3C13/SFN/PPP1R14A/FLNA/H4C1/H2BC7/H3C10/RHOD/PPP1R12B/H2BC13/H2BC10/ROPN1/H3C1/H2BC9/DYNC1I1/H3C11/MYLK/H2AC4/H2BC17/MAPK11/H2AC8/H2BC3/TUBA1A/RHOB/H3C3/TUBB6/H2AC14/PAK1/H2BC8/H3C7/H4C13/KLK3/H2AC18/H4C5/DLG4/MYH10/H4C11/H2BU1/TUBA4A/BAIAP2/H2AJ/H2AC19/YWHAG/SKA1/H4C15/LIMK1/H4C9/TUBA4B/H2BC4/NCF2/CENPP/DAAM1/H3C6/H4C6/NDE1/MAD1L1/CENPQ/KDM…
REACTOME_IMMUNOREGULATORY_INTERACTIONS_BETWEEN_A_LYMPHOID_AND_A_NON_LYMPHOID_CELL	REACTOME_IMMUNOREGULATORY_INTERACTIONS_BETWEEN_A_LYMPHOID_AND_A_NON_LYMPHOID_CELL	186	0.427367	1.65765	6.03961e-05	0.00116274	0.000984681	4928	tags=25%, list=13%, signal=22%	IGLV3-21/IGKV2D-40/IGHV1-69/COLEC12/IGHV3-33/COL1A2/IGLV2-11/COL1A1/IGHV4-34/IGKV1-17/COL3A1/IGKV1D-33/IGKV2-28/IGHV1-46/IGKV2-30/IGKV1D-16/TREM1/IGLV2-8/PIANP/IGKV1-16/IGLV7-43/IGKV1D-39/IGKV4-1/IGHV4-39/SIGLEC12/IGLV2-14/IGLV1-47/IGKV1-39/IGLC2/COL17A1/CLEC2B/IGHV3-7/IGHV2-5/KIR3DL1/LILRB5/FCGR2B/CD1B/CD300E/CD40/ICAM5/IGKV5-2/IGKV2D-30/CD1A/IGKV1-12/IGLV2-23/IGKV3-11
REACTOME_SIGNALING_BY_MET	REACTOME_SIGNALING_BY_MET	79	0.542039	1.88667	6.43051e-05	0.00122862	0.00104047	6300	tags=30%, list=17%, signal=25%	COL11A1/FN1/HPN/COL1A2/COL1A1/LAMA3/LAMC2/COL5A2/COL5A1/COL3A1/COL24A1/COL27A1/LAMB3/TNS4/ITGA3/HGFAC/COL11A2/COL5A3/SH3GL2/LAMA4/HRAS/LAMC1/SH3GL3/SHC1
WP_MIR5093P_ALTERATION_OF_YAP1ECM_AXIS	WP_MIR5093P_ALTERATION_OF_YAP1ECM_AXIS	18	0.784573	2.00955	6.69616e-05	0.00126975	0.00107531	3969	tags=56%, list=11%, signal=50%	FN1/THBS2/COL1A1/COL5A1/COL3A1/TWIST1/GPC6/SPARC/SNAI2/PBX3
REACTOME_DEUBIQUITINATION	REACTOME_DEUBIQUITINATION	281	0.391426	1.60343	6.80602e-05	0.00128095	0.00108479	12203	tags=42%, list=33%, signal=29%	CCNA1/H2AC7/H2BC14/UCHL1/H2AC21/H2AC17/PSMB11/PSMA8/TNIP3/ADRB2/H2BC7/TNFAIP3/H2BC13/H2BC10/H2BC18/TGFB1/H2AC11/H2BC9/USP26/VDAC3/H2AC4/H2BC17/H2AC8/H2BC3/USP2/NOD2/H2AC14/MYC/H2BC8/H2AC18/PSMD3/H2AC16/TP53/H2BU1/PRKN/H2AC19/SEM1/IKBKG/USP17L2/H2BC4/USP44/DDB2/SMAD2/H2BC21/H2AW/PSMB1/H2AC13/ACTL6A/H2BC11/NLRP3/PSMB6/UBC/SMAD3/UFD1/PSMD11/TGFBR2/KDM1B/GATA3/PSMB9/H2BC5/CCNA2/JOSD1/USP18/PSMB2/NFKB…
KEGG_CALCIUM_SIGNALING_PATHWAY	KEGG_CALCIUM_SIGNALING_PATHWAY	178	0.428623	1.66213	7.05737e-05	0.00131842	0.00111652	5431	tags=29%, list=15%, signal=25%	PLN/CHRM2/NOS1/PLCD4/EGFR/TACR2/SLC25A31/GRM5/CAMK2B/ADCY2/CD38/RYR1/GRPR/TACR3/CAMK2A/SLC8A2/PTGER3/P2RX6/PPP3R2/HTR2A/CYSLTR1/SPHK1/P2RX2/DRD5/CALML5/ADRB2/CHP2/RYR3/HTR2B/CACNA1H/CCKAR/P2RX7/CACNA1B/AGTR1/RYR2/GRIN2A/ADCY8/VDAC3/PTGFR/MYLK/PDE1C/PDGFRB/ADRA1A/CACNA1G/ADRA1B/TACR1/AVPR1B/TRPC1/ATP2B4/CALML3/ITPKB/BDKRB1
REACTOME_ESTROGEN_DEPENDENT_GENE_EXPRESSION	REACTOME_ESTROGEN_DEPENDENT_GENE_EXPRESSION	149	0.465491	1.76953	7.31785e-05	0.00135703	0.00114922	8133	tags=36%, list=22%, signal=28%	H2AC7/H2BC14/H3C8/CXCL12/H3C2/H3C4/H2AB1/H3C13/H4C1/H2BC7/H3C10/PGR/H2BC13/H2BC10/H3C1/H2BC9/H3C11/H2AC4/CCND1/H2BC17/H2AC8/H2BC3/H3C3/H2AC14/MYC/H2BC8/H3C7/H4C13/H2AC18/H4C5/H4C11/H2BU1/H2AJ/H2AC19/H4C15/JUN/H4C9/FOSB/H2BC4/H3C6/H4C6/MED1/KDM1A/H2BC21/H4C2/POLR2I/GREB1/H2BC11/USF2/H4-16/FOS/H3C12/GATA3/H2BC5
REACTOME_DISEASES_ASSOCIATED_WITH_GLYCOSAMINOGLYCAN_METABOLISM	REACTOME_DISEASES_ASSOCIATED_WITH_GLYCOSAMINOGLYCAN_METABOLISM	41	0.638049	1.97723	7.84059e-05	0.00144335	0.00122232	7220	tags=51%, list=19%, signal=41%	KERA/CSPG4/VCAN/DCN/BGN/LUM/OMD/PRELP/GPC6/GPC1/GPC5/FMOD/SDC1/CHST3/CSPG5/EXT1/OGN/NCAN/HSPG2/SDC2/CHST14
REACTOME_SIGNALING_BY_NOTCH	REACTOME_SIGNALING_BY_NOTCH	245	0.397517	1.60184	9.02291e-05	0.00164897	0.00139645	8703	tags=31%, list=23%, signal=24%	EGFR/DLK1/H2AC7/ACTA2/H2BC14/H3C8/H3C2/H3C4/H2AB1/H3C13/FABP7/H4C1/H2BC7/H3C10/H2BC13/H2BC10/H3C1/H2BC9/H3C11/HDAC9/H2AC4/TLE4/CCND1/H2BC17/H2AC8/H2BC3/DNER/H3C3/H2AC14/MYC/CNTN1/H2BC8/H3C7/H4C13/MIR449C/JAG1/NOTCH3/H2AC18/MAMLD1/PSMD3/H4C5/TP53/H4C11/H2BU1/H2AJ/H2AC19/H4C15/SEM1/MIR302A/JUN/H4C9/H2BC4/H3C6/H4C6/H2BC21/H4C2/PSMB1/MIB1/H2BC11/GZMB/PSMB6/UBC/H4-16/SMAD3/PSMD11/H3C12/NEURL1B/PSMB9/H…
REACTOME_UB_SPECIFIC_PROCESSING_PROTEASES	REACTOME_UB_SPECIFIC_PROCESSING_PROTEASES	203	0.416616	1.63913	0.000101219	0.00183651	0.00155528	12203	tags=46%, list=33%, signal=31%	CCNA1/H2AC7/H2BC14/H2AC21/H2AC17/PSMB11/PSMA8/ADRB2/H2BC7/H2BC13/H2BC10/H2BC18/H2AC11/H2BC9/USP26/VDAC3/H2AC4/H2BC17/H2AC8/H2BC3/USP2/H2AC14/MYC/H2BC8/H2AC18/PSMD3/H2AC16/TP53/H2BU1/H2AC19/SEM1/IKBKG/USP17L2/H2BC4/USP44/DDB2/SMAD2/H2BC21/H2AW/PSMB1/H2AC13/H2BC11/PSMB6/UBC/SMAD3/UFD1/PSMD11/GATA3/PSMB9/H2BC5/CCNA2/USP18/PSMB2/NFKBIA/PSMC2/PSMD9/H2BC12/POLB/TAB1/CLSPN/KEAP1/PSMD7/SMAD7/PSMB7/USP14/…
WP_MYOMETRIAL_RELAXATION_AND_CONTRACTION_PATHWAYS	WP_MYOMETRIAL_RELAXATION_AND_CONTRACTION_PATHWAYS	156	0.440586	1.68596	0.000106156	0.00191233	0.00161948	9576	tags=42%, list=26%, signal=31%	CNN1/NOS1/GJA1/IGFBP1/ACTA2/IGFBP6/CAMK2B/ACTC1/ADCY2/RYR1/CAMK2A/IL6/RGS20/SFN/GNGT1/GNG8/CALD1/RYR3/RGS4/GUCY1A1/CORIN/GNB4/MYL2/IGFBP2/RYR2/ACKR3/ADCY8/ADM/RXFP2/CRHR1/GNB3/RXFP1/IGFBP3/IL1B/GPR182/GRK4/GNG12/YWHAG/IGFBP5/PRKD1/JUN/ACTA1/PKIG/RGS19/ITPR1/RGS9/GUCA2B/PDE4B/RGS16/FOS/GNB5/GNG7/RGS17/ADCY1/GNG4/GNG11/OXTR/CREB3/PLCG1/PRKAR2B/PLCD1/ITPR2/GNG2/PRKCA/YWHAZ
REACTOME_CELL_JUNCTION_ORGANIZATION	REACTOME_CELL_JUNCTION_ORGANIZATION	90	0.51475	1.80916	0.000108539	0.00194138	0.00164408	5025	tags=33%, list=13%, signal=29%	CDH12/CDH9/CLDN8/CADM2/CDH2/CLDN20/LAMA3/CDH11/LAMC2/CADM3/KRT14/CDH18/CDH4/CLDN19/FLNA/SDK1/COL17A1/ITGA6/CLDN14/FLNC/LAMB3/CDH15/FERMT2/KRT5/CLDN17/ACTN1/PARD6G/DST/PLEC/CDH10
REACTOME_SCAVENGING_OF_HEME_FROM_PLASMA	REACTOME_SCAVENGING_OF_HEME_FROM_PLASMA	69	0.548484	1.85043	0.00011374	0.00202008	0.00171073	5229	tags=45%, list=14%, signal=39%	IGLV3-21/IGKV2D-40/IGHV1-69/IGHV3-33/IGLV2-11/IGHV4-34/IGKV1-17/IGKV1D-33/IGKV2-28/IGHV1-46/IGKV2-30/IGKV1D-16/IGLV2-8/IGKV1-16/IGLV7-43/IGKV1D-39/IGKV4-1/IGHV4-39/IGLV2-14/IGLV1-47/IGKV1-39/IGLC2/IGHV3-7/IGHV2-5/IGKV5-2/IGKV2D-30/IGKV1-12/LRP1/IGLV2-23/IGKV3-11/IGHV3-48
WP_CCL18_SIGNALING_PATHWAY	WP_CCL18_SIGNALING_PATHWAY	51	0.599338	1.92386	0.000123762	0.00218271	0.00184845	5545	tags=39%, list=15%, signal=33%	FN1/NEFL/CSF2/ACTA2/CDH2/COL1A2/MMP9/MMP2/TWIST1/VEGFC/SLC2A1/BCYRN1/LINC02582/LINC00629/TFAP2A/GOLGA6L17P/VIM/MYC/CD44/LINC01361
REACTOME_SWITCHING_OF_ORIGINS_TO_A_POST_REPLICATIVE_STATE	REACTOME_SWITCHING_OF_ORIGINS_TO_A_POST_REPLICATIVE_STATE	92	0.507483	1.7975	0.00012492	0.00218783	0.00185279	13454	tags=59%, list=36%, signal=38%	CCNA1/PSMB11/PSMA8/CDC6/PSMD3/SEM1/MCM5/ORC5/PSMB1/CCNE2/ANAPC15/PSMB6/UBC/PSMD11/PSMB9/CCNA2/CDC27/PSMB2/PSMC2/PSMD9/RBX1/ANAPC10/PSMD7/PSMB7/FZR1/PSMB3/ORC3/PSMA4/PSMA6/PSMC3/MCM3/PSMD2/PSMA3/MCM2/ANAPC7/PSMD13/PSMD8/PSMB5/CCNE1/MCM4/ANAPC5/PSMC1/MCM7/PSMC4/ORC6/PSMF1/PSMD10/ORC1/CDC23/CDK2/UBA52/PSMD12/ANAPC1/PSMD14
PID_FRA_PATHWAY	PID_FRA_PATHWAY	37	0.641093	1.95095	0.000129664	0.00225525	0.00190989	3579	tags=35%, list=10%, signal=32%	GJA1/COL1A2/LAMA3/MMP9/DCN/MMP2/IL6/MGP/CCL2/PLAU/MMP1/THBD/CCND1
REACTOME_MOLECULES_ASSOCIATED_WITH_ELASTIC_FIBRES	REACTOME_MOLECULES_ASSOCIATED_WITH_ELASTIC_FIBRES	37	0.637766	1.94083	0.00015825	0.00273361	0.002315	3373	tags=38%, list=9%, signal=34%	MFAP5/FN1/EMILIN3/FBLN2/EMILIN1/MFAP4/MFAP2/FBN1/EFEMP1/TGFB1/EFEMP2/BMP10/ITGAV/LTBP1
REACTOME_CHONDROITIN_SULFATE_DERMATAN_SULFATE_METABOLISM	REACTOME_CHONDROITIN_SULFATE_DERMATAN_SULFATE_METABOLISM	50	0.583802	1.86663	0.000176948	0.00303579	0.0025709	7373	tags=46%, list=20%, signal=37%	CSPG4/VCAN/DCN/BGN/CHSY3/DSEL/GPC6/GPC1/GPC5/CHST11/SDC1/CHST3/CSPG5/ARSB/DSE/CHST15/XYLT1/NCAN/HSPG2/SDC2/B3GAT2/CHST14/UST
NABA_PROTEOGLYCANS	NABA_PROTEOGLYCANS	35	0.649086	1.95831	0.000187864	0.00319635	0.00270687	4542	tags=46%, list=12%, signal=40%	EPYC/SPOCK3/KERA/VCAN/DCN/BGN/LUM/OMD/PRELP/SPOCK1/PODNL1/ASPN/NYX/FMOD/PODN/CHADL
KEGG_PATHWAYS_IN_CANCER	KEGG_PATHWAYS_IN_CANCER	325	0.368667	1.52795	0.000188841	0.00319635	0.00270687	9709	tags=37%, list=26%, signal=27%	FGF3/CTNNA3/FGF5/EGFR/FN1/CCNA1/WNT2/FGF1/LAMA3/MMP9/LAMC2/COL4A6/MMP2/FGF16/IL6/IGF1/GLI2/WNT11/FGFR1/VEGFC/GLI3/SLC2A1/WNT7A/CDK6/APC2/PGF/MMP1/ITGA6/TGFB1/FGF7/LAMB3/VEGFD/ITGAV/WNT9A/RUNX1T1/PTGS2/WNT5A/FGF21/FZD1/FZD6/ITGA3/CCND1/FGF23/FGF14/WNT4/FZD9/PDGFRB/NTRK1/FADD/CDKN1A/MYC/RARA/LAMA4/FGF13/ITGA2B/RAC3/FGF10/NKX3-1/KLK3/FGF11/WNT2B/FAS/RALB/TGFB3/RXRG/COL4A2/VEGFB/HRAS/FZD8/TP53/LAMC1/…
BIOCARTA_ERYTH_PATHWAY	BIOCARTA_ERYTH_PATHWAY	15	0.804249	1.96154	0.000216159	0.00359756	0.00304664	5259	tags=67%, list=14%, signal=57%	CSF2/CSF3/IL1A/EPO/IL11/IL6/IGF1/TGFB1/CCL3/TGFB3
REACTOME_EXTRA_NUCLEAR_ESTROGEN_SIGNALING	REACTOME_EXTRA_NUCLEAR_ESTROGEN_SIGNALING	75	0.521863	1.78792	0.000216824	0.00359756	0.00304664	9693	tags=44%, list=26%, signal=33%	EGFR/GNAT3/MMP9/MMP2/SPHK1/GNGT1/GNG8/AREG/GNAI1/GNB4/MMP3/CCND1/S1PR3/HSPB1/EREG/GNB3/HRAS/GNG12/SHC1/AKT3/PIK3CA/FOS/GNB5/GNG7/GNG4/GNG11/ESR2/MAPK1/TGFA/GNG2/IGF1R/ESR1/KRAS
REACTOME_S_PHASE	REACTOME_S_PHASE	163	0.436116	1.67781	0.000216417	0.00359756	0.00304664	13813	tags=55%, list=37%, signal=35%	CCNA1/PSMB11/PSMA8/CCND1/CDKN1A/MYC/CDC6/PSMD3/GINS3/GINS4/SEM1/MCM5/ORC5/AKT3/PSMB1/RFC2/CCNE2/ESCO2/ANAPC15/CDC45/PSMB6/UBC/PSMD11/RPA1/PSMB9/CCNA2/CDC27/LIN37/PSMB2/MNAT1/PSMC2/PSMD9/RBX1/PCNA/LIN52/PRIM2/RFC4/CKS1B/ANAPC10/PSMD7/PSMB7/FZR1/PSMB3/ORC3/POLD4/PSMA4/PSMA6/CDCA5/PSMC3/RPA2/PRIM1/MCM3/PSMD2/PSMA3/MCM2/POLA2/RFC5/ANAPC7/PSMD13/PSMD8/PSMB5/CCNE1/RB1/POLD2/MCM4/ANAPC5/PSMC1/MCM7/RPA3/…
REACTOME_AMYLOID_FIBER_FORMATION	REACTOME_AMYLOID_FIBER_FORMATION	109	0.488014	1.76938	0.000225756	0.00372129	0.00315143	7885	tags=48%, list=21%, signal=38%	APOA4/H2AC7/H2BC14/H3C8/H3C2/H3C4/H2AB1/H3C13/ODAM/H4C1/H2BC7/H3C10/H2BC13/H2BC10/H3C1/H2BC9/H3C11/H2AC4/MFGE8/H2BC17/TGFBI/H2AC8/H2BC3/H3C3/BACE1/H2AC14/H2BC8/H3C7/H4C13/APP/H2AC18/H4C5/H4C11/H2BU1/PRKN/H2AC19/H4C15/H4C9/UBE2L6/SIAH1/PRL/GSN/H2BC4/HSPG2/H3C6/H4C6/H2BC21/H4C2/H2BC11/UBC/H4-16/H3C12
PID_AP1_PATHWAY	PID_AP1_PATHWAY	70	0.543082	1.83522	0.000236412	0.00387162	0.00327874	7749	tags=44%, list=21%, signal=35%	FABP4/NTS/GJA1/CSF2/TH/COL1A2/MMP9/IL6/CCL2/PLAU/MMP1/TGFB1/CCND1/CCN1/MYC/DUSP1/AGT/FOSL1/TP53/JUNB/IFNG/EGR1/JUN/MAF/FOSB/ACTA1/IL5/NR3C1/EDN1/FOS/TRIP6
REACTOME_HDMS_DEMETHYLATE_HISTONES	REACTOME_HDMS_DEMETHYLATE_HISTONES	50	0.579042	1.85141	0.000244634	0.00398044	0.00337089	7885	tags=46%, list=21%, signal=36%	H3C8/H3C2/H3C4/H3C13/H4C1/H3C10/H3C1/KDM4D/H3C11/H3C3/H3C7/H4C13/H4C5/H4C11/H4C15/H4C9/H3C6/H4C6/KDM1A/H4C2/H4-16/KDM1B/H3C12
REACTOME_ORC1_REMOVAL_FROM_CHROMATIN	REACTOME_ORC1_REMOVAL_FROM_CHROMATIN	71	0.526715	1.7885	0.000250138	0.0040439	0.00342463	13454	tags=62%, list=36%, signal=40%	CCNA1/PSMB11/PSMA8/CDC6/PSMD3/SEM1/MCM5/ORC5/PSMB1/PSMB6/UBC/PSMD11/PSMB9/CCNA2/PSMB2/PSMC2/PSMD9/RBX1/PSMD7/PSMB7/PSMB3/ORC3/PSMA4/PSMA6/PSMC3/MCM3/PSMD2/PSMA3/MCM2/PSMD13/PSMD8/PSMB5/MCM4/PSMC1/MCM7/PSMC4/ORC6/PSMF1/PSMD10/ORC1/CDK2/UBA52/PSMD12/PSMD14
WP_STRIATED_MUSCLE_CONTRACTION_PATHWAY	WP_STRIATED_MUSCLE_CONTRACTION_PATHWAY	38	0.636167	1.94511	0.000251941	0.0040471	0.00342734	5285	tags=53%, list=14%, signal=45%	DES/MYL9/ACTA2/ACTN2/MYBPC1/MYOM1/TNNT1/ACTC1/TPM2/TNNI2/TNNI3/TPM1/MYL2/TNNT2/MYL3/TNNT3/VIM/TMOD1/DMD/MYH8
REACTOME_O_GLYCOSYLATION_OF_TSR_DOMAIN_CONTAINING_PROTEINS	REACTOME_O_GLYCOSYLATION_OF_TSR_DOMAIN_CONTAINING_PROTEINS	39	0.610838	1.87727	0.000269587	0.00430315	0.00364418	7971	tags=59%, list=21%, signal=46%	ADAMTS19/THBS2/ADAMTS16/ADAMTS2/ADAMTSL1/ADAMTS12/ADAMTS3/THBS1/ADAMTS8/ADAMTS20/ADAMTS15/ADAMTSL5/ADAMTS14/ADAMTS7/ADAMTS10/ADAMTS18/ADAMTS13/THSD1/SEMA5B/SPON1/THSD7A/ADAMTSL4/B3GLCT
REACTOME_CROSSLINKING_OF_COLLAGEN_FIBRILS	REACTOME_CROSSLINKING_OF_COLLAGEN_FIBRILS	18	0.752811	1.9282	0.000305684	0.00484865	0.00410615	5414	tags=72%, list=15%, signal=62%	TLL1/LOXL4/COL1A2/COL1A1/COL4A6/PCOLCE/LOXL1/COL4A5/BMP1/LOX/TLL2/LOXL2/COL4A2
REACTOME_CHROMATIN_MODIFYING_ENZYMES	REACTOME_CHROMATIN_MODIFYING_ENZYMES	273	0.38094	1.5578	0.000333547	0.00525754	0.00445242	8133	tags=24%, list=22%, signal=19%	PAX3/H2AC7/H2BC14/H3C8/H2AC21/PADI3/H3C2/H3C4/H2AB1/H2AC17/H3C13/H4C1/H2BC7/H3C10/H2BC13/H2BC10/H2BC18/H2AC11/H3C1/H2BC9/KDM4D/H3C11/H2AC4/CCND1/H2BC17/H2AC8/H2BC3/H3C3/H2AC14/H2BC8/H3C7/H4C13/H2AC18/H4C5/H2AC16/H4C11/H2BU1/H2AJ/TAF12/ACTL6B/H2AC19/KAT6A/H4C15/H4C9/H2BC4/ELP2/H3C6/H4C6/SMARCE1/KDM1A/H2BC21/H4C2/H2AW/H2AC13/RPS2/ACTL6A/H2BC11/TAF6L/JADE2/H4-16/HMG20B/KDM1B/H3C12/SETD1A/H2BC5
REACTOME_NEURONAL_SYSTEM	REACTOME_NEURONAL_SYSTEM	410	0.348117	1.46973	0.000335659	0.00525796	0.00445278	6601	tags=28%, list=18%, signal=23%	BCHE/GRIN3B/GABRA5/KCNB2/GNAT3/NEFL/SLITRK6/KCNMB1/GABRA2/KCNA1/GRM5/KCNQ5/KCNH5/KCNMA1/PTPRD/GABRG2/LRRTM1/ACTN2/KCND2/SLC6A11/KCNB1/CAMK2B/GRIK5/ADCY2/CHRNA4/KCNH1/SLITRK3/CHRNA9/CAMK2A/NRXN3/SNAP25/NRXN1/KCNF1/KCNK9/GRIK3/GJD2/HTR3E/CHRNA1/KCNA5/GNGT1/GABRA3/GNG8/KCNJ15/CHRNB4/GRIK2/NRG1/GNAI1/KCNA6/CHRNA3/HOMER3/GABRA1/KCND3/GNB4/HCN2/SLITRK5/NLGN2/CACNA1B/SHANK1/KCNJ12/ABCC9/DLGAP3/GRIN2A/KC…
KEGG_TGF_BETA_SIGNALING_PATHWAY	KEGG_TGF_BETA_SIGNALING_PATHWAY	86	0.491984	1.72745	0.000382933	0.00596147	0.00504855	10109	tags=47%, list=27%, signal=34%	GDF6/THBS2/FST/COMP/LEFTY1/LEFTY2/DCN/INHBA/NOG/INHBE/THBS1/TGFB1/CHRD/BMP5/LTBP1/MYC/INHBB/THBS3/TGFB3/IFNG/PITX2/SMAD2/THBS4/BMP8A/SMAD3/TGFBR2/GDF7/PPP2CB/INHBC/RBX1/MAPK1/ACVR1/RPS6KB2/RBL1/SMAD7/ID3/BMP7/BMP2/ROCK1/SMAD1
REACTOME_DNA_DOUBLE_STRAND_BREAK_RESPONSE	REACTOME_DNA_DOUBLE_STRAND_BREAK_RESPONSE	77	0.499465	1.71909	0.000431169	0.00667121	0.00564961	11529	tags=48%, list=31%, signal=33%	EYA4/H2BC14/H4C1/H2BC7/H2BC13/H2BC10/H2BC9/H2BC17/H2BC3/H2BC8/H4C13/H4C5/TP53/H4C11/H2BU1/H4C15/H4C9/H2BC4/H4C6/H2BC21/H4C2/H2BC11/UBC/H4-16/H2BC5/PIAS4/H2BC12/ATM/BRCA1/EYA3/ABL1/APBB1/BABAM2/MDC1/RNF168/MRE11/CHEK2
REACTOME_DISEASES_ASSOCIATED_WITH_SURFACTANT_METABOLISM	REACTOME_DISEASES_ASSOCIATED_WITH_SURFACTANT_METABOLISM	10	-0.825471	-1.92202	0.000436078	0.00670603	0.00567909	2687	tags=60%, list=7%, signal=56%	ABCA3/SFTPB/SLC34A2/SFTPA1/SFTPC/SFTPA2
REACTOME_TYPE_I_HEMIDESMOSOME_ASSEMBLY	REACTOME_TYPE_I_HEMIDESMOSOME_ASSEMBLY	11	0.833509	1.89662	0.000451767	0.00690519	0.00584775	4975	tags=82%, list=13%, signal=71%	LAMA3/LAMC2/KRT14/COL17A1/ITGA6/LAMB3/KRT5/DST/PLEC
REACTOME_APC_C_MEDIATED_DEGRADATION_OF_CELL_CYCLE_PROTEINS	REACTOME_APC_C_MEDIATED_DEGRADATION_OF_CELL_CYCLE_PROTEINS	88	0.492009	1.7285	0.000519818	0.00789748	0.00668808	13454	tags=55%, list=36%, signal=35%	CCNA1/PSMB11/PSMA8/PSMD3/SEM1/PSMB1/ANAPC15/PSMB6/UBC/PSMD11/PLK1/PSMB9/CCNA2/CDC27/PSMB2/PSMC2/PSMD9/ANAPC10/PSMD7/PSMB7/FZR1/PSMB3/PSMA4/PSMA6/CCNB1/PSMC3/PSMD2/PSMA3/AURKB/ANAPC7/PSMD13/PSMD8/PSMB5/RB1/ANAPC5/PSMC1/CDC20/BUB1B/PSMC4/PSMF1/PSMD10/CDC23/CDK2/UBA52/PSMD12/PTTG1/ANAPC1/PSMD14
REACTOME_A_TETRASACCHARIDE_LINKER_SEQUENCE_IS_REQUIRED_FOR_GAG_SYNTHESIS	REACTOME_A_TETRASACCHARIDE_LINKER_SEQUENCE_IS_REQUIRED_FOR_GAG_SYNTHESIS	26	0.649692	1.81819	0.000561614	0.00848137	0.00718256	6921	tags=54%, list=19%, signal=44%	CSPG4/VCAN/DCN/BGN/GPC6/GPC1/GPC5/SDC1/CSPG5/XYLT1/NCAN/HSPG2/SDC2/B3GAT2
KEGG_NOD_LIKE_RECEPTOR_SIGNALING_PATHWAY	KEGG_NOD_LIKE_RECEPTOR_SIGNALING_PATHWAY	62	0.537029	1.78468	0.000586835	0.00880951	0.00746045	9169	tags=40%, list=25%, signal=30%	PYDC1/CCL13/CARD18/IL6/CCL2/NLRP1/TNFAIP3/MAPK12/CCL5/MEFV/MAPK11/CCL8/PYCARD/NOD2/IL1B/IKBKG/CCL11/NLRP3/IKBKB/TRIP6/PSTPIP1/CCL7/NFKBIA/MAPK1/TAB1
WP_ARRHYTHMOGENIC_RIGHT_VENTRICULAR_CARDIOMYOPATHY	WP_ARRHYTHMOGENIC_RIGHT_VENTRICULAR_CARDIOMYOPATHY	75	0.504132	1.72717	0.000598696	0.00886766	0.0075097	6324	tags=41%, list=17%, signal=34%	CTNNA3/DES/GJA1/CACNA2D1/SGCA/CDH2/ACTN2/SGCD/ITGA5/ITGA11/CACNG6/CACNG7/ITGA6/ITGAV/RYR2/ITGA3/CACNA2D3/ITGA7/CACNB4/CACNB2/ITGA9/DSP/ACTN1/CACNG2/ITGA2B/DMD/ITGA8/TCF7L1/ITGA1/DSC2/ITGB3
WP_22Q112_COPY_NUMBER_VARIATION_SYNDROME	WP_22Q112_COPY_NUMBER_VARIATION_SYNDROME	125	0.447698	1.66539	0.000604773	0.00886766	0.0075097	10887	tags=53%, list=29%, signal=38%	PAX3/TSKS/EGFR/CYP26A1/HAND2/ACTA2/SCARF2/ACTC1/SLC2A4/CYP26B1/P2RX6/FGFR1/GBX2/H4C1/CHRD/CDH15/TBX1/MAG/CLTCL1/FGF10/GNB1L/TP53/TMEM191A/MRPL40/ZDHHC8/PRKN/AIFM3/DGCR5/DGCR6L/KLHL22/PITX2/THAP7/CRKL/CLDN5/LZTR1/COMT/CDC45/UFD1/GLUD1/HIRIP3/PLK1/RANGAP1/FGFR2/HES1/MED15/SNAP29/RBX1/DGCR11/GSC2/RANBP1/LRRC74B/VWF/LINC01637/DGCR2/TUBA3FP/SLC25A1/ALDH4A1/CBX5/ARVCF/RCC1/CDC42/ESS2/RTN4/SEPTIN11/MALT…
WP_EPITHELIAL_TO_MESENCHYMAL_TRANSITION_IN_COLORECTAL_CANCER	WP_EPITHELIAL_TO_MESENCHYMAL_TRANSITION_IN_COLORECTAL_CANCER	158	0.423296	1.62448	0.000604397	0.00886766	0.0075097	7976	tags=38%, list=21%, signal=30%	CLDN8/FN1/DLK1/WNT2/CDH2/CLDN20/MMP9/COL4A6/MMP2/ITGA5/WNT11/NRP2/TWIST1/TWIST2/CLDN19/SPARC/COL4A5/PKP1/WNT7A/MAPK12/TGFB1/CLDN14/WNT9A/WNT5A/FZD1/FZD6/MAPK11/SNAI2/CLDN17/WNT4/FZD9/DSP/PAK1/CLDN24/JAG1/DLL3/NOTCH3/WNT2B/TGFB3/COL4A2/TUSC3/HRAS/FZD8/TP53/PIK3CD/SHC1/SMAD2/ZEB1/CLDN5/CDKL2/AKT3/PKD1/PIK3CA/WNT7B/NUBPL/ZEB2/SMAD3/TGFBR2/WNT3A/CLDN16
KEGG_CYTOKINE_CYTOKINE_RECEPTOR_INTERACTION	KEGG_CYTOKINE_CYTOKINE_RECEPTOR_INTERACTION	262	0.368209	1.50021	0.00059759	0.00886766	0.0075097	7235	tags=32%, list=19%, signal=26%	LEP/NGFR/CCL13/IL20/EGFR/IL25/CSF2/CXCL14/TNFRSF18/CSF3/IL17B/PPBPP1/IL1A/EPO/IL24/CXCL12/IL11/TNFRSF8/IL6/INHBA/IL12RB2/IFNA21/IFNA8/IFNL1/VEGFC/CXCR1/CXCL5/CCL2/INHBE/CXCL10/CXCL11/CCL21/TGFB1/IL20RB/VEGFD/CCL1/PDGFC/CCL5/CD70/IFNL3/IL5RA/PPBP/IL7R/CCL8/CCL17/CCL4L2/TNFSF18/CD40/PDGFRB/EDA2R/CCL14/CCL3/IL11RA/TSLP/INHBB/CNTF/XCL1/CCL26/IFNA1/IL13/IFNB1/FAS/CCL23/TGFB3/VEGFB/CTF1/IL6R/IL1B/CCL3L…
KEGG_VASCULAR_SMOOTH_MUSCLE_CONTRACTION	KEGG_VASCULAR_SMOOTH_MUSCLE_CONTRACTION	115	0.454255	1.67155	0.00060846	0.00887016	0.00751181	5352	tags=26%, list=14%, signal=22%	ACTG2/PLA2G2A/MYL9/KCNMB1/ACTA2/KCNMA1/MYH11/PLA2G5/ADCY2/IRAG1/PLA2G4E/PLA2G3/CALML5/PPP1R14A/CALD1/PPP1R12B/GUCY1A1/PRKG1/AGTR1/ADCY8/MYLK/GUCY1B1/PLA2G4B/NPR1/ADRA1A/ADRA1B/KCNMB2/AVPR1B/PLA2G2D/CALML3
REACTOME_APC_C_CDH1_MEDIATED_DEGRADATION_OF_CDC20_AND_OTHER_APC_C_CDH1_TARGETED_PROTEINS_IN_LATE_MITOSIS_EARLY_G1	REACTOME_APC_C_CDH1_MEDIATED_DEGRADATION_OF_CDC20_AND_OTHER_APC_C_CDH1_TARGETED_PROTEINS_IN_LATE_MITOSIS_EARLY_G1	74	0.510352	1.74707	0.000612798	0.00888205	0.00752189	13454	tags=58%, list=36%, signal=37%	PSMB11/PSMA8/PSMD3/SEM1/PSMB1/ANAPC15/PSMB6/UBC/PSMD11/PLK1/PSMB9/CDC27/PSMB2/PSMC2/PSMD9/ANAPC10/PSMD7/PSMB7/FZR1/PSMB3/PSMA4/PSMA6/PSMC3/PSMD2/PSMA3/AURKB/ANAPC7/PSMD13/PSMD8/PSMB5/RB1/ANAPC5/PSMC1/CDC20/PSMC4/PSMF1/PSMD10/CDC23/UBA52/PSMD12/PTTG1/ANAPC1/PSMD14
WP_GASTRIC_ACID_PRODUCTION	WP_GASTRIC_ACID_PRODUCTION	11	-0.798416	-1.91088	0.000686117	0.00988792	0.00837372	879	tags=55%, list=2%, signal=53%	CCK/CBLIF/PGC/PGA4/PGA3/PGA5
WP_EFFECT_OF_PROGERIN_ON_GENES_INVOLVED_IN_HUTCHINSONGILFORD_PROGERIA_SYNDROME	WP_EFFECT_OF_PROGERIN_ON_GENES_INVOLVED_IN_HUTCHINSONGILFORD_PROGERIA_SYNDROME	37	0.60656	1.84586	0.000730002	0.0104393	0.00884062	9237	tags=46%, list=25%, signal=35%	H3C8/H3C2/H3C4/H3C13/H3C10/H3C1/H3C11/H3C3/H3C7/TP53/CBX1/H3C6/KDM1A/MBD2/H3C12/MBD3/INPP5K
WP_RAC1PAK1P38MMP2_PATHWAY	WP_RAC1PAK1P38MMP2_PATHWAY	68	0.513865	1.73024	0.000732652	0.0104393	0.00884062	8960	tags=35%, list=24%, signal=27%	NOS1/EGFR/FN1/ANGPTL1/MMP2/TNIP3/MAPK12/ANGPT4/EIF4EBP1/MAPK11/MYC/ANGPT1/PAK1/HRAS/TP53/IKBKG/STMN1/PIK3CA/IKBKB/BAD/ITGB1/NFKBIA/RAD51/MAPK1
REACTOME_AFLATOXIN_ACTIVATION_AND_DETOXIFICATION	REACTOME_AFLATOXIN_ACTIVATION_AND_DETOXIFICATION	19	-0.70908	-1.93227	0.000755612	0.0107059	0.00906645	5087	tags=53%, list=14%, signal=45%	MGST3/DPEP3/MGST1/GGT1/CYP3A4/ACY3/CYP3A5/AKR7A3/AKR7L/DPEP1
WP_VITAMIN_B12_DISORDERS	WP_VITAMIN_B12_DISORDERS	13	-0.768456	-1.88913	0.000772736	0.0108874	0.00922012	74	tags=23%, list=0%, signal=23%	CD320/TCN1/CBLIF
KEGG_ARRHYTHMOGENIC_RIGHT_VENTRICULAR_CARDIOMYOPATHY_ARVC	KEGG_ARRHYTHMOGENIC_RIGHT_VENTRICULAR_CARDIOMYOPATHY_ARVC	74	0.505122	1.72916	0.000823825	0.0115427	0.0097751	6324	tags=42%, list=17%, signal=35%	CTNNA3/DES/GJA1/CACNA2D1/SGCA/CDH2/ACTN2/SGCD/ITGA5/ITGA11/CACNG6/CACNG7/ITGA6/ITGAV/RYR2/ITGA3/CACNA2D3/ITGA7/CACNB4/CACNB2/ITGA9/DSP/ACTN1/CACNG2/ITGA2B/DMD/ITGA8/TCF7L1/ITGA1/DSC2/ITGB3
REACTOME_CROSS_PRESENTATION_OF_SOLUBLE_EXOGENOUS_ANTIGENS_ENDOSOMES	REACTOME_CROSS_PRESENTATION_OF_SOLUBLE_EXOGENOUS_ANTIGENS_ENDOSOMES	49	0.562729	1.79041	0.000856911	0.0119399	0.0101115	13454	tags=65%, list=36%, signal=42%	PSMB11/PSMA8/CD207/MRC1/PSMD3/MRC2/SEM1/PSMB1/PSMB6/PSMD11/PSMB9/PSMB2/PSMC2/PSMD9/PSMD7/PSMB7/PSMB3/PSMA4/PSMA6/PSMC3/FCGR1A/PSMD2/PSMA3/PSMD13/PSMD8/PSMB5/PSMC1/PSMC4/PSMF1/PSMD10/PSMD12/PSMD14
REACTOME_NONHOMOLOGOUS_END_JOINING_NHEJ	REACTOME_NONHOMOLOGOUS_END_JOINING_NHEJ	67	0.515611	1.73507	0.000871967	0.012083	0.0102326	12224	tags=52%, list=33%, signal=35%	H2BC14/H4C1/H2BC7/H2BC13/H2BC10/H2BC9/H2BC17/H2BC3/H2BC8/H4C13/XRCC4/H4C5/H4C11/H2BU1/H4C15/H4C9/H2BC4/H4C6/H2BC21/H4C2/H2BC11/H4-16/H2BC5/PIAS4/H2BC12/XRCC6/ATM/BRCA1/BABAM2/MDC1/RNF168/MRE11/TDP1/ABRAXAS1/NBN
KEGG_FOLATE_BIOSYNTHESIS	KEGG_FOLATE_BIOSYNTHESIS	11	-0.792013	-1.89556	0.000932169	0.0128466	0.0108793	43	tags=27%, list=0%, signal=27%	ALPP/ALPI/ALPG
WP_TGFBETA_RECEPTOR_SIGNALING_IN_SKELETAL_DYSPLASIAS	WP_TGFBETA_RECEPTOR_SIGNALING_IN_SKELETAL_DYSPLASIAS	59	0.531922	1.74065	0.000995051	0.0136387	0.0115501	7808	tags=39%, list=21%, signal=31%	SERPINE1/FST/LEFTY1/LEFTY2/FBN1/INHBA/NOG/SPP1/THBS1/ZNF423/TGFB1/LTBP1/ADAMTS10/HRAS/TGFBR3/IFNG/MIR302A/JUN/SMAD2/ZEB2/SMAD3/FOS/TGFBR2
REACTOME_PLATELET_HOMEOSTASIS	REACTOME_PLATELET_HOMEOSTASIS	86	0.472965	1.66067	0.00101237	0.0138011	0.0116877	9460	tags=41%, list=25%, signal=30%	NOS1/KCNMB1/KCNMA1/IRAG1/PDE5A/SLC8A2/P2RX6/P2RX2/GNGT1/GNG8/GUCY1A1/PRKG1/GNB4/P2RX7/GUCY1B1/KCNMB2/GNB3/ATP2B4/GUCY1A2/GNG12/PRKG2/PDE2A/PTGIR/ITPR1/PDE1B/GNB5/ATP2B2/GNG7/PPP2CB/GNG4/GNG11/ORAI1/PLA2G4A/ITPR2/GNG2
KEGG_REGULATION_OF_ACTIN_CYTOSKELETON	KEGG_REGULATION_OF_ACTIN_CYTOSKELETON	213	0.388372	1.53746	0.00110106	0.0149295	0.0126432	9693	tags=40%, list=26%, signal=30%	FGF3/CHRM2/FGF5/EGFR/FN1/MYL9/FGF1/ACTN2/FGF16/ITGA5/ARHGEF4/ITGA11/FGFR1/MSN/APC2/ITGA6/FGF7/MYL2/ITGAV/PDGFC/FGF21/MYLK/ITGA3/FGF23/ITGA7/FGF14/ITGAM/PDGFRB/ITGA9/ACTN1/CFL2/FGF13/PAK1/ITGA2B/RAC3/FGF10/FGF11/VCL/ITGAD/BDKRB1/HRAS/MYH10/ENAH/ITGA8/PFN4/MRAS/BAIAP2/MYL10/GNG12/ITGA1/PIK3CD/LIMK1/ITGB3/GSN/RRAS/GNA12/PFN3/CRKL/PIK3CA/ARPC1A/MYLK3/MYH9/ITGA4/FGD1/ITGB1/PAK6/FGFR2/WASF2/BDKRB2/PDGF…
NABA_BASEMENT_MEMBRANES	NABA_BASEMENT_MEMBRANES	40	0.595104	1.84081	0.00112694	0.0151646	0.0128424	5773	tags=52%, list=15%, signal=44%	LAMA3/HMCN1/LAMC2/NTNG1/COL4A6/COL6A1/COL6A2/COL6A3/COL4A5/LAMB3/NID2/NPNT/COL18A1/NTNG2/LAMA4/COL6A6/NTN1/PAPLN/COL4A2/LAMC1/COL15A1
WP_MAMMARY_GLAND_DEVELOPMENT_PATHWAY_PUBERTY_STAGE_2_OF_4	WP_MAMMARY_GLAND_DEVELOPMENT_PATHWAY_PUBERTY_STAGE_2_OF_4	13	0.772064	1.80612	0.00113043	0.0151646	0.0128424	4831	tags=54%, list=13%, signal=47%	FN1/AREG/PGR/CCND1/VIM/MYC/FOSL1
WP_HISTONE_MODIFICATIONS	WP_HISTONE_MODIFICATIONS	65	0.511701	1.71573	0.00115431	0.015403	0.0130443	8669	tags=35%, list=23%, signal=27%	H3C8/H3C4/H3C13/SMYD1/H4C1/H3C10/SETBP1/H3C1/H3C11/H3C7/H4C13/H4C7/H4C5/H4C11/H4C9/H3C6/H4C6/H4C2/H4-16/H3C12/SETD1A/SETD6/SMYD4
KEGG_DILATED_CARDIOMYOPATHY	KEGG_DILATED_CARDIOMYOPATHY	90	0.47533	1.67061	0.00122079	0.0162043	0.0137229	5879	tags=39%, list=16%, signal=33%	PLN/DES/CACNA2D1/SGCA/ACTC1/ADCY2/SGCD/TPM2/ITGA5/IGF1/ITGA11/CACNG6/TNNI3/CACNG7/ITGA6/TGFB1/TPM1/MYL2/ITGAV/TNNT2/RYR2/MYL3/ADCY8/ITGA3/CACNA2D3/ITGA7/CACNB4/CACNB2/ITGA9/CACNG2/ITGA2B/DMD/TGFB3/ITGA8/ITGA1
REACTOME_ANCHORING_FIBRIL_FORMATION	REACTOME_ANCHORING_FIBRIL_FORMATION	15	0.766516	1.86951	0.00131845	0.0172287	0.0145903	3843	tags=73%, list=10%, signal=66%	TLL1/COL1A2/COL1A1/LAMA3/LAMC2/COL4A6/COL4A5/COL7A1/BMP1/LAMB3/TLL2
WP_CLOCKCONTROLLED_AUTOPHAGY_IN_BONE_METABOLISM	WP_CLOCKCONTROLLED_AUTOPHAGY_IN_BONE_METABOLISM	80	0.487255	1.69619	0.00130857	0.0172287	0.0145903	3263	tags=18%, list=9%, signal=16%	SOST/LEP/RORB/MEPE/IL6/IGF1/CTHRC1/SERPINF1/CTSK/TGFB1/SEMA3A/CHRD/WNT5A/BMP5
REACTOME_SARS_COV_INFECTIONS	REACTOME_SARS_COV_INFECTIONS	431	0.328082	1.39089	0.00131266	0.0172287	0.0145903	10309	tags=30%, list=28%, signal=22%	MGAT4C/IGLV3-21/IGKV2D-40/GJA1/IGHV1-69/ATP1A2/IGHV3-33/IGLV2-11/IGHD/IGHV4-34/IGKV1-17/IGKV1D-33/IGKV2-28/IGHV1-46/IGKV2-30/IGKV1D-16/IFNA21/IGLV2-8/IFNA8/IGKV1-16/CYSLTR1/GPC6/IGLV7-43/GPC1/GPC5/SFN/IGKV1D-39/IGKV4-1/IGHV4-39/IGLV2-14/IGLV1-47/IGKV1-39/IGLC2/FXYD1/IGHV3-7/IGHV2-5/SDC1/FXYD3/IGKV5-2/NOD2/IGKV2D-30/IGKV1-12/FXYD6/IFNA1/IGLV2-23/IGKV3-11/IFNB1/FXYD2/IGHV3-48/TUSC3/SFTPD/IL6R/TLR2/…
REACTOME_SCF_SKP2_MEDIATED_DEGRADATION_OF_P27_P21	REACTOME_SCF_SKP2_MEDIATED_DEGRADATION_OF_P27_P21	60	0.524409	1.72825	0.00136167	0.0174322	0.0147627	13454	tags=60%, list=36%, signal=38%	CCNA1/CCND1/CDKN1A/PSMD3/SEM1/PSMB1/CCNE2/PSMB6/UBC/PSMD11/PSMB9/CCNA2/PSMB2/PSMC2/PSMD9/CKS1B/PSMD7/PSMB7/PSMB3/PSMA4/PSMA6/PSMC3/PSMD2/PSMA3/PSMD13/PSMD8/PSMB5/CCNE1/PSMC1/PSMC4/PSMF1/PSMD10/CDK2/UBA52/PSMD12/PSMD14
WP_ENDOCHONDRAL_OSSIFICATION	WP_ENDOCHONDRAL_OSSIFICATION	63	0.514356	1.71039	0.00135607	0.0174322	0.0147627	3378	tags=27%, list=9%, signal=25%	MMP13/COL10A1/MMP9/NKX3-2/PTHLH/DDR2/CST5/IGF1/CTSV/FGFR1/SPP1/MGP/PTH1R/PLAU/GLI3/TGFB1/CHST11
WP_ENDOCHONDRAL_OSSIFICATION_WITH_SKELETAL_DYSPLASIAS	WP_ENDOCHONDRAL_OSSIFICATION_WITH_SKELETAL_DYSPLASIAS	63	0.514356	1.71039	0.00135607	0.0174322	0.0147627	3378	tags=27%, list=9%, signal=25%	MMP13/COL10A1/MMP9/NKX3-2/PTHLH/DDR2/CST5/IGF1/CTSV/FGFR1/SPP1/MGP/PTH1R/PLAU/GLI3/TGFB1/CHST11
WP_OVERVIEW_OF_PROINFLAMMATORY_AND_PROFIBROTIC_MEDIATORS	WP_OVERVIEW_OF_PROINFLAMMATORY_AND_PROFIBROTIC_MEDIATORS	126	0.439318	1.63419	0.00134965	0.0174322	0.0147627	5788	tags=41%, list=16%, signal=35%	CCL13/IL1F10/IL20/IL25/CSF2/CXCL14/CSF3/MMP9/IL17B/IL1A/EPO/IL24/CXCL12/IL11/IL36B/IL6/IFNA21/IFNA8/IFNL1/SPP1/AREG/CXCL5/CCL2/CXCL10/CXCL11/MMP1/CCL21/TGFB1/MMP3/CCL1/CCL5/IL36RN/IFNL3/PPBP/CCL8/CCL17/CCL4L2/CCL14/CCL3/TSLP/CNTF/XCL1/CCL26/IFNA1/IL13/IFNB1/IL36G/CCL23/CTF1/IL1B/CCL3L3/IFNG
REACTOME_VISUAL_PHOTOTRANSDUCTION	REACTOME_VISUAL_PHOTOTRANSDUCTION	100	0.449817	1.61444	0.00149862	0.0190884	0.0161653	6913	tags=33%, list=19%, signal=27%	LRAT/ABCA4/RPE65/APOA4/CNGB1/RDH8/GPC6/GPC1/GPC5/HSD17B1/GNGT1/HSD17B6/CLPS/AWAT2/STRA6/AKR1C1/SDC1/GUCY2D/LRP12/APOC3/AKR1B10/LRP1/GPIHBP1/RBP4/RDH16/RLBP1/RHO/GRK4/FNTA/HSPG2/RGS9/RBP1/SDC2
REACTOME_INTERLEUKIN_7_SIGNALING	REACTOME_INTERLEUKIN_7_SIGNALING	36	0.591384	1.78622	0.00152525	0.0193301	0.01637	7885	tags=50%, list=21%, signal=39%	H3C8/H3C2/H3C4/H3C13/H3C10/H3C1/H3C11/IL7R/SOCS1/H3C3/TSLP/H3C7/IRS1/RAG1/H3C6/RAG2/IL2RG/H3C12
WP_TGFBETA_RECEPTOR_SIGNALING	WP_TGFBETA_RECEPTOR_SIGNALING	55	0.532905	1.73651	0.00162333	0.0204701	0.0173354	7808	tags=38%, list=21%, signal=30%	SERPINE1/FST/LEFTY1/LEFTY2/INHBA/NOG/SPP1/THBS1/ZNF423/TGFB1/LTBP1/HRAS/TGFBR3/IFNG/MIR302A/JUN/SMAD2/ZEB2/SMAD3/FOS/TGFBR2
WP_FBXL10_ENHANCEMENT_OF_MAPERK_SIGNALING_IN_DIFFUSE_LARGE_BCELL_LYMPHOMA	WP_FBXL10_ENHANCEMENT_OF_MAPERK_SIGNALING_IN_DIFFUSE_LARGE_BCELL_LYMPHOMA	33	0.5916	1.76857	0.00168884	0.0211904	0.0179453	7885	tags=42%, list=21%, signal=33%	H3C8/H3C4/H2AB1/H3C13/H3C10/H3C1/H3C11/H3C7/DUSP6/H2AJ/H2AB3/H3C6/MACROH2A2/H3C12
REACTOME_INTERLEUKIN_4_AND_INTERLEUKIN_13_SIGNALING	REACTOME_INTERLEUKIN_4_AND_INTERLEUKIN_13_SIGNALING	111	0.429816	1.5658	0.00174958	0.0218437	0.0184987	5733	tags=32%, list=15%, signal=27%	ALOX15/POMC/FN1/COL1A2/MMP9/IL1A/CD36/MMP2/IGHE/IL6/F13A1/IGHG1/TWIST1/FSCN1/CCL2/MMP1/IL13RA2/TGFB1/MMP3/PTGS2/LBP/CCND1/SOCS3/SOCS1/ITGAM/OPRM1/CDKN1A/VIM/NDN/MYC/IL13/TP53/JUNB/IL6R/IL1B
REACTOME_DIGESTION_AND_ABSORPTION	REACTOME_DIGESTION_AND_ABSORPTION	27	-0.621842	-1.79812	0.00177222	0.0219849	0.0186182	2462	tags=37%, list=7%, signal=35%	TREH/AMY2A/GUCY2C/AMY1A/CHIT1/SLC2A2/NPC1L1/ALPI/LIPF/CHIA
PID_INTEGRIN3_PATHWAY	PID_INTEGRIN3_PATHWAY	43	0.563714	1.75958	0.00177832	0.0219849	0.0186182	4658	tags=49%, list=12%, signal=43%	TNC/FN1/COL1A2/COL1A1/COL4A6/L1CAM/FBN1/EDIL3/SPHK1/SPP1/PLAU/COL4A5/THY1/THBS1/ITGAV/SDC1/TGFBI/CCN1/PDGFRB/LAMA4/ITGA2B
REACTOME_FERTILIZATION	REACTOME_FERTILIZATION	26	0.62085	1.73748	0.0018877	0.0232233	0.019667	5324	tags=38%, list=14%, signal=33%	ZP4/ADAM2/KCNU1/IZUMO4/ZP2/IZUMO3/ACR/ADAM21/ZP3/SPAM1
WP_CANONICAL_AND_NONCANONICAL_TGFB_SIGNALING	WP_CANONICAL_AND_NONCANONICAL_TGFB_SIGNALING	17	0.725201	1.83206	0.00190561	0.0233299	0.0197572	7808	tags=59%, list=21%, signal=47%	LOXL4/GREM1/LOXL1/TGFB1/BMP1/LOX/LOXL2/SMAD2/SMAD3/TGFBR2
WP_REGULATORY_CIRCUITS_OF_THE_STAT3_SIGNALING_PATHWAY	WP_REGULATORY_CIRCUITS_OF_THE_STAT3_SIGNALING_PATHWAY	78	0.470276	1.6267	0.00192012	0.0233939	0.0198115	7210	tags=31%, list=19%, signal=25%	EGFR/PTPRT/PTPRD/IL12RB2/AGTR2/MAPK4/MAPK12/IL20RB/AGTR1/IL5RA/IL7R/SOCS3/MAPK11/PDGFRB/IL11RA/MAPK6/CTF1/IL6R/MAPK15/MLST8/IFNGR1/STMN1/OSMR/IL2RG
REACTOME_AUF1_HNRNP_D0_BINDS_AND_DESTABILIZES_MRNA	REACTOME_AUF1_HNRNP_D0_BINDS_AND_DESTABILIZES_MRNA	55	0.528224	1.72126	0.00201172	0.0242957	0.0205752	13454	tags=62%, list=36%, signal=40%	PSMB11/PSMA8/HSPB1/PSMD3/SEM1/PSMB1/PSMB6/UBC/PSMD11/PSMB9/PSMB2/PSMC2/PSMD9/PSMD7/PSMB7/PSMB3/HNRNPD/PSMA4/PSMA6/PSMC3/PSMD2/PSMA3/PSMD13/PSMD8/PSMB5/EIF4G1/HSPA1A/PSMC1/PSMC4/PSMF1/PSMD10/UBA52/PSMD12/PSMD14
REACTOME_CLEC7A_DECTIN_1_SIGNALING	REACTOME_CLEC7A_DECTIN_1_SIGNALING	100	0.445032	1.59727	0.0020134	0.0242957	0.0205752	13173	tags=55%, list=35%, signal=36%	PSMB11/PSMA8/CLEC7A/CCL17/PYCARD/PSMD3/IL1B/SEM1/IKBKG/ITPR1/RELB/PSMB1/CCL22/IKBKB/PSMB6/UBC/PSMD11/SYK/PSMB9/CARD11/PSMB2/NFKBIA/PSMC2/PSMD9/TAB1/ITPR2/NFATC3/PPP3CA/PSMD7/PSMB7/PSMB3/PSMA4/PSMA6/PPP3CB/PSMC3/NFKB1/PSMD2/PSMA3/RELA/MALT1/PSMD13/PSMD8/PSMB5/UBE2V1/TAB2/PSMC1/PSMC4/CALM1/MAP3K7/PSMF1/PSMD10/PLCG2/ITPR3/UBA52/PSMD12
REACTOME_DISEASES_OF_GLYCOSYLATION	REACTOME_DISEASES_OF_GLYCOSYLATION	143	0.409159	1.54838	0.00218332	0.0262207	0.0222053	7374	tags=34%, list=20%, signal=27%	MUC6/MUC12/ADAMTS19/THBS2/KERA/MUCL1/ADAMTS16/CSPG4/ADAMTS2/VCAN/DCN/BGN/LUM/OMD/ADAMTSL1/PRELP/ADAMTS12/ADAMTS3/MUC17/GPC6/GPC1/GPC5/THBS1/ADAMTS8/ADAMTS20/ADAMTS15/FMOD/SDC1/CHST3/CSPG5/ADAMTSL5/ADAMTS14/ADAMTS7/NOTCH3/ADAMTS10/EXT1/OGN/NCAN/ADAMTS18/ADAMTS13/THSD1/HSPG2/SEMA5B/SDC2/SPON1/MUC7/CHST14/THSD7A
REACTOME_SIGNALING_BY_PDGF	REACTOME_SIGNALING_BY_PDGF	58	0.513498	1.68853	0.00219445	0.0262294	0.0222127	7174	tags=38%, list=19%, signal=31%	THBS2/COL5A2/COL5A1/COL3A1/COL6A1/COL6A2/COL6A3/SPP1/COL4A5/THBS1/PDGFC/PDGFRB/COL5A3/COL6A6/PLAT/THBS3/COL4A2/HRAS/PTPN12/THBS4/CRKL/PIK3CA
REACTOME_CHONDROITIN_SULFATE_BIOSYNTHESIS	REACTOME_CHONDROITIN_SULFATE_BIOSYNTHESIS	20	0.690148	1.81726	0.00234297	0.0278725	0.0236042	5917	tags=50%, list=16%, signal=42%	CSPG4/VCAN/DCN/BGN/CHSY3/CHST11/CHST3/CSPG5/CHST15/NCAN
REACTOME_G1_S_DNA_DAMAGE_CHECKPOINTS	REACTOME_G1_S_DNA_DAMAGE_CHECKPOINTS	68	0.485242	1.63386	0.00242456	0.0287077	0.0243115	13173	tags=59%, list=35%, signal=38%	CCNA1/PSMB11/PSMA8/CDKN1A/PSMD3/TP53/ZNF385A/SEM1/PSMB1/CCNE2/CHEK1/PSMB6/UBC/PSMD11/PSMB9/CCNA2/PSMB2/PSMC2/PSMD9/ATM/PSMD7/PSMB7/PSMB3/PSMA4/PSMA6/PSMC3/PSMD2/PSMA3/PSMD13/PSMD8/PSMB5/CCNE1/CHEK2/PSMC1/PSMC4/PSMF1/PSMD10/CDK2/UBA52/PSMD12
REACTOME_GPER1_SIGNALING	REACTOME_GPER1_SIGNALING	45	0.549901	1.72027	0.00246724	0.0290765	0.0246238	9786	tags=49%, list=26%, signal=36%	GNAT3/FN1/ADCY2/ITGA5/GNGT1/GNG8/GNAI1/GNB4/ADCY8/GNB3/GNG12/SHC1/GNB5/GNG7/ITGB1/ADCY1/GNG4/GPER1/GNG11/PRKAR2B/GNG2/ADCY9
REACTOME_DEGRADATION_OF_DVL	REACTOME_DEGRADATION_OF_DVL	57	0.517183	1.69764	0.00250966	0.0294389	0.0249307	13454	tags=60%, list=36%, signal=38%	PSMB11/PSMA8/HECW1/PSMD3/SEM1/PSMB1/PSMB6/UBC/PSMD11/PSMB9/PSMB2/PSMC2/PSMD9/RBX1/DACT1/DVL2/PSMD7/PSMB7/PSMB3/PSMA4/PSMA6/PSMC3/PSMD2/PSMA3/PSMD13/PSMD8/PSMB5/PSMC1/PSMC4/PSMF1/PSMD10/UBA52/PSMD12/PSMD14
REACTOME_NITRIC_OXIDE_STIMULATES_GUANYLATE_CYCLASE	REACTOME_NITRIC_OXIDE_STIMULATES_GUANYLATE_CYCLASE	22	0.670414	1.81921	0.00261998	0.0304497	0.0257868	7121	tags=64%, list=19%, signal=52%	NOS1/KCNMB1/KCNMA1/IRAG1/PDE5A/GUCY1A1/PRKG1/GUCY1B1/KCNMB2/GUCY1A2/PRKG2/PDE2A/ITPR1/PDE1B
KEGG_HYPERTROPHIC_CARDIOMYOPATHY_HCM	KEGG_HYPERTROPHIC_CARDIOMYOPATHY_HCM	83	0.464372	1.62273	0.00261126	0.0304497	0.0257868	5879	tags=41%, list=16%, signal=35%	DES/CACNA2D1/SGCA/ACTC1/SGCD/TPM2/IL6/ITGA5/IGF1/ITGA11/CACNG6/TNNI3/CACNG7/ITGA6/TGFB1/TPM1/MYL2/ITGAV/TNNT2/RYR2/MYL3/ITGA3/CACNA2D3/ITGA7/CACNB4/CACNB2/PRKAG3/ITGA9/CACNG2/ITGA2B/DMD/TGFB3/ITGA8/ITGA1
REACTOME_ADHERENS_JUNCTIONS_INTERACTIONS	REACTOME_ADHERENS_JUNCTIONS_INTERACTIONS	33	0.577208	1.72555	0.00265865	0.0307574	0.0260473	1650	tags=24%, list=4%, signal=23%	CDH12/CDH9/CADM2/CDH2/CDH11/CADM3/CDH18/CDH4
REACTOME_DOWNSTREAM_SIGNALING_EVENTS_OF_B_CELL_RECEPTOR_BCR	REACTOME_DOWNSTREAM_SIGNALING_EVENTS_OF_B_CELL_RECEPTOR_BCR	81	0.455462	1.59441	0.00267122	0.0307617	0.0260509	13454	tags=58%, list=36%, signal=37%	PSMB11/PSMA8/PSMD3/HRAS/SEM1/IKBKG/PSMB1/IKBKB/PSMB6/UBC/PSMD11/PSMB9/CARD11/PSMB2/NFKBIA/PSMC2/PSMD9/NFATC3/KRAS/PPP3CA/PSMD7/PSMB7/PSMB3/PSMA4/PSMA6/PPP3CB/PSMC3/NFKB1/PSMD2/PSMA3/RELA/MALT1/PSMD13/PSMD8/PSMB5/NRAS/PSMC1/PSMC4/CALM1/FKBP1A/PPIA/MAP3K7/PSMF1/PSMD10/UBA52/PSMD12/PSMD14
REACTOME_CARDIAC_CONDUCTION	REACTOME_CARDIAC_CONDUCTION	130	0.413802	1.54813	0.002707	0.031032	0.0262799	5274	tags=36%, list=14%, signal=31%	PLN/NOS1/SCN9A/CASQ2/ATP1A2/KCND2/MME/CAMK2B/TRDN/CES1/RYR1/CAMK2A/SLC8A2/SCN4B/KCNK9/KCNA5/TBX5/CACNG6/TNNI3/RYR3/CASQ1/SCN7A/CACNG7/CORIN/SCN11A/KCND3/FXYD1/KCNJ12/ABCC9/RYR2/SCN2B/KCNK13/SLN/KCNK10/FGF14/CACNB2/FXYD3/NPR1/SCN1B/FGF13/FXYD6/KCNK7/FGF11/TRPC1/SCN3B/FXYD2/ATP2B4
REACTOME_CELLULAR_RESPONSE_TO_HEAT_STRESS	REACTOME_CELLULAR_RESPONSE_TO_HEAT_STRESS	101	0.442274	1.5891	0.00272688	0.0311185	0.0263531	12640	tags=45%, list=34%, signal=30%	HSPA2/COL4A6/CAMK2B/CAMK2A/GML/HSPB1/HSPB2/NUP210/HSPH1/MLST8/HSPA12B/HSF1/RPA1/NUP188/BAG2/TNFRSF21/BAG4/HSPA12A/NUP37/MAPK1/VCP/HSPB8/RPTOR/NUP153/SERPINH1/ATM/CRYAB/NUP160/MRPL18/NUP35/RPA2/CAMK2D/AAAS/YWHAE/CREBBP/HSPA4L/NUP93/HSPA1A/CAMK2G/NUP54/RPA3/BAG5/NUP214/NUP98/CRYBA4
PID_INTEGRIN_CS_PATHWAY	PID_INTEGRIN_CS_PATHWAY	26	0.608251	1.70222	0.00285751	0.0324623	0.0274911	8689	tags=62%, list=23%, signal=47%	ITGA5/ITGA11/ITGA6/ITGAV/ITGA3/ITGA7/ITGAM/ITGA9/ITGA2B/ITGAD/ITGA8/ITGA1/ITGB3/ITGA4/ITGB1/ITGB5
PID_LYMPH_ANGIOGENESIS_PATHWAY	PID_LYMPH_ANGIOGENESIS_PATHWAY	25	0.639031	1.77742	0.00294191	0.0332713	0.0281763	8960	tags=52%, list=24%, signal=40%	FN1/COL1A2/COL1A1/ITGA5/VEGFC/VEGFD/MAPK11/ITGA1/SHC1/PIK3CA/ITGA4/ITGB1/MAPK1
BIOCARTA_CDK5_PATHWAY	BIOCARTA_CDK5_PATHWAY	13	0.742127	1.73609	0.00298761	0.0335393	0.0284032	5841	tags=46%, list=16%, signal=39%	NGF/NGFR/KLK2/HRAS/CDK5R1/EGR1
REACTOME_SCF_BETA_TRCP_MEDIATED_DEGRADATION_OF_EMI1	REACTOME_SCF_BETA_TRCP_MEDIATED_DEGRADATION_OF_EMI1	55	0.518526	1.68965	0.00299221	0.0335393	0.0284032	13454	tags=58%, list=36%, signal=37%	PSMB11/PSMA8/PSMD3/SEM1/PSMB1/PSMB6/UBC/PSMD11/PSMB9/PSMB2/PSMC2/PSMD9/PSMD7/PSMB7/FZR1/PSMB3/PSMA4/PSMA6/PSMC3/PSMD2/PSMA3/PSMD13/PSMD8/PSMB5/PSMC1/CDC20/PSMC4/PSMF1/PSMD10/UBA52/PSMD12/PSMD14
PID_UPA_UPAR_PATHWAY	PID_UPA_UPAR_PATHWAY	42	0.570254	1.77643	0.00317179	0.0353949	0.0299746	3994	tags=40%, list=11%, signal=36%	MMP13/EGFR/FN1/SERPINE1/CTSG/KLK4/MMP9/ITGA5/PLAU/ELANE/TGFB1/MMP3/ITGAV/MMP12/ITGA3/ITGAM/PDGFRB
REACTOME_NETRIN_1_SIGNALING	REACTOME_NETRIN_1_SIGNALING	50	0.524	1.67542	0.00325469	0.03616	0.0306226	6367	tags=34%, list=17%, signal=28%	DSCAM/UNC5D/SLIT3/SLIT2/RGMA/MAPK12/UNC5A/MAPK11/SLIT1/PAK1/NTN1/TRPC1/ROBO1/TRPC5/UNC5C/DCC/SIAH1
REACTOME_DEFECTIVE_B4GALT7_CAUSES_EDS_PROGEROID_TYPE	REACTOME_DEFECTIVE_B4GALT7_CAUSES_EDS_PROGEROID_TYPE	20	0.681626	1.79482	0.00332947	0.0365083	0.0309176	6913	tags=60%, list=19%, signal=49%	CSPG4/VCAN/DCN/BGN/GPC6/GPC1/GPC5/SDC1/CSPG5/NCAN/HSPG2/SDC2
REACTOME_NCAM_SIGNALING_FOR_NEURITE_OUT_GROWTH	REACTOME_NCAM_SIGNALING_FOR_NEURITE_OUT_GROWTH	63	0.492233	1.63682	0.00332748	0.0365083	0.0309176	5917	tags=37%, list=16%, signal=31%	GDNF/COL5A2/COL5A1/COL3A1/COL6A1/COL6A2/COL6A3/FGFR1/COL4A5/CNTN2/CACNA1H/CACNB4/CACNB2/GFRA1/COL5A3/PRNP/CACNA1G/ARTN/COL6A6/GFRA2/COL4A2/HRAS/NCAN
REACTOME_TRANSCRIPTIONAL_REGULATION_BY_RUNX2	REACTOME_TRANSCRIPTIONAL_REGULATION_BY_RUNX2	120	0.416492	1.5398	0.00331709	0.0365083	0.0309176	11163	tags=42%, list=30%, signal=30%	MMP13/HAND2/COL1A1/NKX3-2/ITGA5/GLI2/PSMB11/PSMA8/TWIST1/TWIST2/GLI3/ZNF521/ITGBL1/CCND1/CDKN1A/PSMD3/SEM1/MAF/NR3C1/AKT3/PSMB1/PSMB6/UBC/STUB1/PSMD11/HIVEP3/PSMB9/PSMB2/HES1/PSMC2/PSMD9/RBX1/MAPK1/WWTR1/ESR1/PSMD7/PSMB7/PSMB3/BMP2/SMAD1/PSMA4/PSMA6/CCNB1/ABL1/PSMC3/PSMD2/PSMA3/PSMD13/PSMD8/PSMB5/RB1
WP_MFAP5_EFFECT_ON_PERMEABILITY_AND_MOTILITY_OF_ENDOTHELIAL_CELLS_VIA_CYTOSKELETON_REARRANGEMENT	WP_MFAP5_EFFECT_ON_PERMEABILITY_AND_MOTILITY_OF_ENDOTHELIAL_CELLS_VIA_CYTOSKELETON_REARRANGEMENT	18	0.691417	1.77095	0.00337463	0.0365271	0.0309335	9200	tags=67%, list=25%, signal=50%	MFAP5/MYL2/ITGAV/MYLK/ACTN1/VCL/JUN/ITGB3/ITPR1/LPP/MAPK1/PLCG1
REACTOME_METALLOPROTEASE_DUBS	REACTOME_METALLOPROTEASE_DUBS	36	0.570455	1.723	0.00336384	0.0365271	0.0309335	7658	tags=39%, list=21%, signal=31%	H2AC7/H2AC21/H2AC17/H2AC11/H2AC4/H2AC8/H2AC14/H2AC18/H2AC16/H2AC19/H2AW/H2AC13/NLRP3/UBC
WP_IL18_SIGNALING_PATHWAY	WP_IL18_SIGNALING_PATHWAY	273	0.349984	1.43121	0.00336947	0.0365271	0.0309335	8274	tags=28%, list=22%, signal=22%	MMP13/DES/FN1/PTX3/ACTA2/COL1A2/COL1A1/ARG1/MMP9/CRYGC/COL3A1/CD36/MMP2/IL6/CSN2/KRT31/TNIP3/SPP1/CCL2/CNTN2/TNFAIP3/MMP1/CCN4/MMP3/CCL1/CCL5/PTGS2/HOXD8/MMP14/SOCS3/CPT1A/FADD/BPGM/PTPRZ1/HSPB1/TIMP3/CCL3/ITGA2B/TACR1/ULBP2/IL13/FAS/BTG2/IRF6/TP53/IER3/IL1B/IFNG/LTB/CCL4/NCAPH2/JUN/TICAM2/NFATC4/ACTA1/APBA2/NCF2/PTMS/STMN1/PPP1R13L/LMNB2/SPON1/STOML1/MEF2A/FOXN3/SEMA6C/IKBKB/RND2/RGS16/FOS/TRAF1…
REACTOME_LAMININ_INTERACTIONS	REACTOME_LAMININ_INTERACTIONS	30	0.607456	1.76981	0.00346351	0.0373289	0.0316125	8130	tags=67%, list=22%, signal=52%	LAMA3/LAMC2/COL4A6/COL4A5/COL7A1/ITGA6/LAMB3/ITGAV/NID2/COL18A1/ITGA3/ITGA7/LAMA4/COL4A2/LAMC1/ITGA1/HSPG2/NID1/LAMA2/ITGB1
REACTOME_LYSOSPHINGOLIPID_AND_LPA_RECEPTORS	REACTOME_LYSOSPHINGOLIPID_AND_LPA_RECEPTORS	14	0.717958	1.71564	0.00353946	0.0378243	0.032032	8579	tags=79%, list=23%, signal=61%	PLPPR1/PLPPR4/PLPPR5/S1PR3/LPAR3/S1PR5/PLPPR3/PLPPR2/S1PR1/S1PR2/S1PR4
WP_ADIPOGENESIS	WP_ADIPOGENESIS	131	0.410343	1.54268	0.00353463	0.0378243	0.032032	5415	tags=24%, list=15%, signal=21%	IRS4/LEP/DLK1/CYP26A1/SERPINE1/SLC2A4/CYP26B1/IL6/IGF1/SPOCK1/EGR2/TWIST1/SFRP4/RETN/PTGIS/TGFB1/BMP1/CFD/FZD1/PCK1/SOCS3/GDF10/SOCS1/CDKN1A/KLF7/NDN/RARA/AGT/FAS/IRS1/RXRG/SCD
KEGG_SMALL_CELL_LUNG_CANCER	KEGG_SMALL_CELL_LUNG_CANCER	84	0.459826	1.61041	0.00355985	0.0378816	0.0320805	11163	tags=50%, list=30%, signal=35%	FN1/LAMA3/LAMC2/COL4A6/CDK6/ITGA6/LAMB3/ITGAV/PTGS2/ITGA3/CCND1/MYC/LAMA4/ITGA2B/RXRG/COL4A2/TP53/LAMC1/PIK3CD/IKBKG/AKT3/PIK3CA/CCNE2/IKBKB/TRAF1/LAMA2/ITGB1/PIAS4/NFKBIA/CKS1B/PIAS2/COL4A1/LAMA5/ITGA2/NFKB1/RELA/LAMA1/PIK3CG/CCNE1/PIK3R2/LAMB4/RB1
KEGG_PANCREATIC_CANCER	KEGG_PANCREATIC_CANCER	70	0.484337	1.63671	0.00358949	0.0380365	0.0322117	11163	tags=47%, list=30%, signal=33%	EGFR/VEGFC/CDK6/PGF/TGFB1/VEGFD/CCND1/RAC3/RALB/TGFB3/VEGFB/TP53/PIK3CD/IKBKG/SMAD2/AKT3/PIK3CA/IKBKB/SMAD3/BAD/TGFBR2/RAD51/MAPK1/TGFA/RAC2/PLD1/KRAS/CDC42/NFKB1/RELA/PIK3CG/PIK3R2/RB1
REACTOME_PEPTIDE_HORMONE_METABOLISM	REACTOME_PEPTIDE_HORMONE_METABOLISM	91	0.44667	1.57987	0.00370354	0.0390809	0.0330962	5082	tags=29%, list=14%, signal=25%	BCHE/LEP/CGB3/POMC/GNAT3/GRP/PCSK2/CTSG/CMA1/MME/CGB5/CES1/INHBA/IGF1/MYO5A/INHBE/CPE/ANPEP/LHB/CGB8/TSHB/INHBB/AGT/GNB3/GPR119/PCSK1
REACTOME_DERMATAN_SULFATE_BIOSYNTHESIS	REACTOME_DERMATAN_SULFATE_BIOSYNTHESIS	11	0.777366	1.76887	0.00373916	0.0391181	0.0331277	7373	tags=91%, list=20%, signal=73%	CSPG4/VCAN/DCN/BGN/DSEL/CSPG5/DSE/NCAN/CHST14/UST
REACTOME_PEPTIDE_HORMONE_BIOSYNTHESIS	REACTOME_PEPTIDE_HORMONE_BIOSYNTHESIS	14	0.717054	1.71348	0.0037536	0.0391181	0.0331277	5082	tags=71%, list=14%, signal=62%	CGB3/POMC/CGB5/INHBA/INHBE/LHB/CGB8/TSHB/INHBB/PCSK1
WP_PHYSICOCHEMICAL_FEATURES_AND_TOXICITYASSOCIATED_PATHWAYS	WP_PHYSICOCHEMICAL_FEATURES_AND_TOXICITYASSOCIATED_PATHWAYS	66	0.478479	1.6048	0.00375085	0.0391181	0.0331277	6826	tags=30%, list=18%, signal=25%	NOS1/EGFR/FN1/NEFL/WNT11/NEFM/FZD1/MYLK/FZD6/FZD9/CDKN1A/MYC/PAK1/FZD8/PFN4/SHC1/JUN/ACTA1/DAAM1/PFN3
KEGG_AXON_GUIDANCE	KEGG_AXON_GUIDANCE	129	0.407058	1.5207	0.00378626	0.0392961	0.0332784	7419	tags=33%, list=20%, signal=26%	EPHA7/EPHA8/NTNG1/CXCL12/L1CAM/LRRC4C/UNC5D/SLIT3/PPP3R2/SEMA3E/SLIT2/EPHA6/CHP2/GNAI1/RHOD/EPHB6/SEMA3A/EFNB1/UNC5A/NGEF/SEMA3C/SLIT1/CFL2/PAK1/RAC3/NTN1/EFNB3/ROBO1/HRAS/UNC5C/DCC/SEMA3D/LIMK1/NFATC4/EPHB2/ROBO3/SEMA5B/SEMA7A/EPHA4/PLXNC1/SEMA6C/SEMA4B
WP_NANOPARTICLEMEDIATED_ACTIVATION_OF_RECEPTOR_SIGNALING	WP_NANOPARTICLEMEDIATED_ACTIVATION_OF_RECEPTOR_SIGNALING	28	0.612018	1.73868	0.00385641	0.0398601	0.0337561	6964	tags=39%, list=19%, signal=32%	EGFR/FN1/COL1A1/AREG/MAPK12/MAPK11/HRAS/ITGA1/TLN1/PIK3CD/AKT3
REACTOME_ERYTHROCYTES_TAKE_UP_CARBON_DIOXIDE_AND_RELEASE_OXYGEN	REACTOME_ERYTHROCYTES_TAKE_UP_CARBON_DIOXIDE_AND_RELEASE_OXYGEN	13	-0.716188	-1.76064	0.00399253	0.0410987	0.0348049	993	tags=38%, list=3%, signal=37%	HBA2/HBB/SLC4A1/HBA1/CA4
KEGG_BLADDER_CANCER	KEGG_BLADDER_CANCER	42	0.560773	1.74689	0.00408131	0.0416723	0.0352908	5882	tags=36%, list=16%, signal=30%	EGFR/MMP9/MMP2/VEGFC/THBS1/PGF/MMP1/VEGFD/CCND1/CDKN1A/MYC/VEGFB/HRAS/TP53/TYMP
WP_PURINERGIC_SIGNALING	WP_PURINERGIC_SIGNALING	33	0.563571	1.68478	0.0040665	0.0416723	0.0352908	3801	tags=30%, list=10%, signal=27%	GNAT3/P2RX6/P2RX2/P2RY6/GNAO1/GNAI1/P2RX7/P2RY1/LPAR4/PANX1
REACTOME_GPCR_LIGAND_BINDING	REACTOME_GPCR_LIGAND_BINDING	458	0.314829	1.341	0.00413043	0.0420038	0.0355714	5876	tags=28%, list=16%, signal=24%	NPFFR2/MTNR1B/NPBWR1/TAAR5/NTS/POMC/CCL13/CHRM2/TACR2/GRP/NPY/KISS1R/MC4R/UCN2/VIP/WNT2/GRM5/MC3R/GHRH/TAS2R60/CXCL12/PTHLH/TAC1/PTGDR/DRD3/PLPPR1/GRPR/TACR3/ADRA2A/ACKR1/PTGER3/WNT11/TAS2R40/HTR2A/AGTR2/EDN2/CYSLTR1/CALCR/P2RY6/GNGT1/DRD5/VIPR2/SCT/GNG8/ADRB2/CXCR1/CXCL5/PTH1R/CCL2/HTR2B/MCHR1/WNT7A/CXCL10/PLPPR4/CXCL11/NMB/SSTR4/NMUR2/GNB4/CCKAR/CCL21/AGTR1/P2RY1/LPAR4/CCL1/WNT9A/ECE2/ACKR3/CCL…
REACTOME_SIGNAL_TRANSDUCTION_BY_L1	REACTOME_SIGNAL_TRANSDUCTION_BY_L1	21	0.668305	1.78337	0.00414992	0.0420325	0.0355958	9158	tags=62%, list=25%, signal=47%	EGFR/L1CAM/ITGA5/FGFR1/ITGAV/ITGA9/PAK1/ITGA2B/ITGB3/ITGB1/MAPK1/NCAM1/VAV2
REACTOME_DECTIN_1_MEDIATED_NONCANONICAL_NF_KB_SIGNALING	REACTOME_DECTIN_1_MEDIATED_NONCANONICAL_NF_KB_SIGNALING	62	0.486105	1.61545	0.00422392	0.0426109	0.0360856	13454	tags=55%, list=36%, signal=35%	PSMB11/PSMA8/CCL17/PSMD3/SEM1/RELB/PSMB1/CCL22/PSMB6/UBC/PSMD11/PSMB9/PSMB2/PSMC2/PSMD9/PSMD7/PSMB7/PSMB3/PSMA4/PSMA6/PSMC3/PSMD2/PSMA3/RELA/PSMD13/PSMD8/PSMB5/PSMC1/PSMC4/PSMF1/PSMD10/UBA52/PSMD12/PSMD14
REACTOME_STRIATED_MUSCLE_CONTRACTION	REACTOME_STRIATED_MUSCLE_CONTRACTION	36	0.562534	1.69908	0.00429636	0.043169	0.0365583	5285	tags=47%, list=14%, signal=41%	DES/ACTN2/MYBPC1/TNNT1/ACTC1/TPM2/TNNI2/TNNI3/TPM1/MYL2/TNNT2/MYL3/TNNT3/VIM/TMOD1/DMD/MYH8
REACTOME_REGULATION_OF_GENE_EXPRESSION_IN_LATE_STAGE_BRANCHING_MORPHOGENESIS_PANCREATIC_BUD_PRECURSOR_CELLS	REACTOME_REGULATION_OF_GENE_EXPRESSION_IN_LATE_STAGE_BRANCHING_MORPHOGENESIS_PANCREATIC_BUD_PRECURSOR_CELLS	16	0.710379	1.76146	0.00446251	0.0446605	0.0378214	427	tags=19%, list=1%, signal=19%	ONECUT3/NEUROG3/ONECUT1
REACTOME_HEPARAN_SULFATE_HEPARIN_HS_GAG_METABOLISM	REACTOME_HEPARAN_SULFATE_HEPARIN_HS_GAG_METABOLISM	55	0.502625	1.63784	0.00472285	0.0470791	0.0398696	6921	tags=36%, list=19%, signal=30%	HPSE2/HS3ST3A1/CSPG4/VCAN/DCN/BGN/HS3ST6/GPC6/GPC1/GPC5/HS6ST2/SDC1/CSPG5/EXT1/XYLT1/NCAN/HS3ST3B1/HSPG2/SDC2/B3GAT2
WP_HAIR_FOLLICLE_DEVELOPMENT_CYTODIFFERENTIATION_PART_3_OF_3	WP_HAIR_FOLLICLE_DEVELOPMENT_CYTODIFFERENTIATION_PART_3_OF_3	87	0.447403	1.56812	0.00474556	0.0471193	0.0399036	6559	tags=43%, list=18%, signal=35%	DSG1/EGFR/CASP14/KLK4/FST/WIF1/GJB6/IGF1/GLI2/SFRP1/EGR2/TP63/GSDMA/KLK14/SPINK6/ELANE/CCN2/KRTAP2-4/FOXE1/WNT5A/FZD1/S100A4/ADAMTS20/DKK3/PERP/BCL11B/FOXN1/GAS1/TCF4/LHX2/IFNG/DSC2/HR/IGFBP5/JUN/FOSB/SOSTDC1
REACTOME_P75NTR_RECRUITS_SIGNALLING_COMPLEXES	REACTOME_P75NTR_RECRUITS_SIGNALLING_COMPLEXES	13	0.723593	1.69273	0.00478223	0.0472972	0.0400542	193	tags=15%, list=1%, signal=15%	NGF/NGFR
REACTOME_PROTEIN_UBIQUITINATION	REACTOME_PROTEIN_UBIQUITINATION	79	0.458094	1.59449	0.00500389	0.0491044	0.0415847	13508	tags=49%, list=36%, signal=32%	H2BC14/H2BC7/H2BC13/H2BC10/H2BC9/H2BC17/H2BC3/H2BC8/RNF144A/H2BC4/RNF40/UBA6/H2BC11/UBC/UBE2Z/H2BC5/UBE2Q2/UBE2L3/PCNA/VCP/H2BC12/OTULIN/RRAGA/UBE2R2/RNF152/UBE2E3/USP5/CDC73/UBE2G1/RNF181/UBE2A/PRKDC/USP7/UBA52/UBE2V2/PEX10/LEO1/H2BC15/SHPRH
REACTOME_SIGNALING_BY_ROBO_RECEPTORS	REACTOME_SIGNALING_BY_ROBO_RECEPTORS	218	0.356599	1.42041	0.00499118	0.0491044	0.0415847	13323	tags=44%, list=36%, signal=29%	LHX3/NELL2/CXCL12/SLIT3/PSMB11/PSMA8/GPC1/SLIT2/RPL3L/CAP2/COL4A5/SLIT1/PAK1/NTN1/LHX9/PSMD3/ROBO1/LHX2/ENAH/DCC/RPS4Y1/SEM1/RPS15A/ROBO3/PSMB1/RPL35/RPS2/EVL/RPL17/CLASP1/PSMB6/UBC/PSMD11/RPL19/PSMB9/PAK6/ABL2/PSMB2/PSMC2/RPS15/PSMD9/RBX1/ROBO2/PFN1/MAGOH/RNPS1/PRKCA/RPL8/PSMD7/RPL35A/PSMB7/RPS25/PSMB3/RPS7/PSMA4/PSMA6/ABL1/PPP3CB/RPS4X/PSMC3/CDC42/GSPT1/PSMD2/PSMA3/RPL39L/PSMD13/RPS18/PSMD8/PSM…
BIOCARTA_INTEGRIN_PATHWAY	BIOCARTA_INTEGRIN_PATHWAY	34	0.561406	1.68386	0.00505634	0.0494267	0.0418577	8977	tags=50%, list=24%, signal=38%	ACTN2/PPP1R12B/TNS1/ACTN1/VCL/HRAS/TLN1/SHC1/JUN/CAPNS1/ACTA1/CRKL/BCR/ITGB1/ZYX/MAPK1/RAPGEF1
REACTOME_INTERLEUKIN_6_FAMILY_SIGNALING	REACTOME_INTERLEUKIN_6_FAMILY_SIGNALING	24	0.628713	1.73431	0.00511439	0.0498011	0.0421747	7216	tags=46%, list=19%, signal=37%	CRLF1/IL31RA/IL11/IL6/SOCS3/IL11RA/CNTF/CTF1/IL6R/OSMR/CLCF1
WP_NUCLEAR_RECEPTORS_METAPATHWAY	WP_NUCLEAR_RECEPTORS_METAPATHWAY	314	0.325061	1.34569	0.00526259	0.0510471	0.0432299	8604	tags=35%, list=23%, signal=27%	CES5A/SLC6A2/NAV3/EGFR/IGFBP1/GSTM1/SLC2A14/GSTA3/IL17B/SLC6A11/SLC2A4/CES1/IL11/SOD3/GSTM2/CBR3/GSTM3/PPP1R14C/BAAT/EDN2/GCLC/CAP2/FGFBP1/CES4A/CCL2/SLC39A12/IP6K3/SLC2A1/SLC39A6/NRG1/CBR1/TNFAIP3/SLC7A11/ALDH3A1/TGFB1/SLCO1B1/LRRC8A/THBD/GSTM5/ACKR3/PTGS2/PCK1/PTGR1/TNS4/SLC5A7/SLC6A17/MFGE8/CCND1/SNAI2/SLC6A4/GSTA4/NR1H4/SLC2A7/CPT1A/DNER/G6PD/SRXN1/APOC3/MYC/GSTM4/FGF13/ABCC2/SLC6A16/CYP7A1/A…
REACTOME_CELL_CELL_COMMUNICATION	REACTOME_CELL_CELL_COMMUNICATION	128	0.40328	1.50542	0.00557758	0.0538953	0.0456419	5025	tags=26%, list=13%, signal=22%	CDH12/CDH9/CLDN8/CADM2/CDH2/CLDN20/LAMA3/ACTN2/CDH11/LAMC2/CADM3/KRT14/CDH18/CDH4/KIRREL3/CLDN19/FLNA/SDK1/COL17A1/MAGI2/ITGA6/CLDN14/FLNC/LAMB3/CDH15/FERMT2/KRT5/CLDN17/ACTN1/PARD6G/DST/PLEC/CDH10
REACTOME_SCAVENGING_BY_CLASS_A_RECEPTORS	REACTOME_SCAVENGING_BY_CLASS_A_RECEPTORS	19	0.66711	1.72692	0.00591837	0.0569286	0.0482107	1191	tags=32%, list=3%, signal=31%	SCARA5/COLEC12/COL1A2/COL1A1/COL3A1/COLEC11
REACTOME_COMMON_PATHWAY_OF_FIBRIN_CLOT_FORMATION	REACTOME_COMMON_PATHWAY_OF_FIBRIN_CLOT_FORMATION	22	-0.624477	-1.7106	0.00593664	0.0569286	0.0482107	2134	tags=32%, list=6%, signal=30%	PRTN3/SERPIND1/CD177/F2/FGG/F5/FGA
PID_AVB3_OPN_PATHWAY	PID_AVB3_OPN_PATHWAY	31	0.583377	1.71476	0.00598997	0.0572224	0.0484595	10767	tags=55%, list=29%, signal=39%	MMP9/MMP2/SPP1/PLAU/ITGAV/CD44/JUN/ITGB3/GSN/PIK3CA/FOS/SYK/NFKBIA/MAPK1/CDC42/NFKB1/RELA
WP_MBDNF_AND_PROBDNF_REGULATION_OF_GABA_NEUROTRANSMISSION	WP_MBDNF_AND_PROBDNF_REGULATION_OF_GABA_NEUROTRANSMISSION	38	0.550237	1.68237	0.00608192	0.0578774	0.0490142	3886	tags=26%, list=10%, signal=24%	NGFR/GABRA5/GABRA2/GABRG2/NTRK2/GABRA3/GABRG1/GABRA1/GABRA6/GABRB1
REACTOME_ION_HOMEOSTASIS	REACTOME_ION_HOMEOSTASIS	54	0.501155	1.62363	0.00612738	0.0578774	0.0490142	6266	tags=44%, list=17%, signal=37%	PLN/NOS1/CASQ2/ATP1A2/CAMK2B/TRDN/RYR1/CAMK2A/SLC8A2/TNNI3/RYR3/CASQ1/FXYD1/ABCC9/RYR2/SLN/FXYD3/FXYD6/TRPC1/FXYD2/ATP2B4/DMPK/CLIC2/ATP1B2
REACTOME_MITOTIC_G2_G2_M_PHASES	REACTOME_MITOTIC_G2_G2_M_PHASES	200	0.355068	1.39712	0.0061117	0.0578774	0.0490142	12743	tags=46%, list=34%, signal=30%	CCNA1/PSMB11/PSMA8/PPP1R12B/FBXL7/TUBA1A/CDKN1A/TUBB6/HAUS1/HAUS7/PSMD3/TP53/TUBA4A/YWHAG/HAUS5/CEP164/SEM1/TUBA4B/NDE1/CDK5RAP2/NME7/PSMB1/NEDD1/CLASP1/PSMB6/PPP2R3B/UBC/DCTN3/PSMD11/LCMT1/PPP2CB/PLK1/PSMB9/CCNA2/LIN37/PSMB2/MNAT1/PSMC2/TUBB/PSMD9/RBX1/TUBG1/LIN52/PPP1R12A/TUBA1C/PLK4/PPME1/PRKAR2B/TUBGCP5/FOXM1/PKMYT1/PSMD7/CETN2/PSMB7/PSMB3/CCP110/PSMA4/DYNLL1/PSMA6/CCNB1/PSMC3/ACTR1A/FKBPL/PS…
WP_NICOTINE_EFFECT_ON_DOPAMINERGIC_NEURONS	WP_NICOTINE_EFFECT_ON_DOPAMINERGIC_NEURONS	21	0.652167	1.7403	0.00624227	0.0585242	0.049562	4032	tags=38%, list=11%, signal=34%	TH/ADCY2/DRD3/CHRNA4/KCNK9/GNAI1/CHRNA3/CHRNA6
REACTOME_DSCAM_INTERACTIONS	REACTOME_DSCAM_INTERACTIONS	11	0.755995	1.72024	0.00623188	0.0585242	0.049562	5864	tags=55%, list=16%, signal=46%	DSCAM/MAPK12/MAPK11/PAK1/NTN1/DCC
WP_SEROTONIN_AND_ANXIETY	WP_SEROTONIN_AND_ANXIETY	17	0.679024	1.7154	0.00635992	0.0591872	0.0501235	4263	tags=41%, list=11%, signal=36%	POMC/PLCD4/ARC/CAMK2B/HTR2A/GABRA1/ADRA1A
WP_PHOTODYNAMIC_THERAPYINDUCED_HIF1_SURVIVAL_SIGNALING	WP_PHOTODYNAMIC_THERAPYINDUCED_HIF1_SURVIVAL_SIGNALING	38	0.549568	1.68033	0.00635373	0.0591872	0.0501235	7329	tags=34%, list=20%, signal=28%	IGFBP1/SERPINE1/EPO/SLC2A1/IGFBP2/PTGS2/ANGPT1/TGFB3/TP53/IGFBP3/HK1/BNIP3L/EDN1
WP_TGFBETA_SIGNALING_IN_THYROID_CELLS_FOR_EPITHELIALMESENCHYMAL_TRANSITION	WP_TGFBETA_SIGNALING_IN_THYROID_CELLS_FOR_EPITHELIALMESENCHYMAL_TRANSITION	17	0.677624	1.71187	0.0064302	0.0596212	0.050491	4218	tags=35%, list=11%, signal=31%	TNC/FN1/CDH2/CDH16/SNAI2/VIM
WP_ANGIOTENSIN_II_RECEPTOR_TYPE_1_PATHWAY	WP_ANGIOTENSIN_II_RECEPTOR_TYPE_1_PATHWAY	28	0.59682	1.6955	0.00649678	0.0600179	0.0508269	4609	tags=36%, list=12%, signal=31%	ACTA2/COL1A2/COL1A1/IL11/NOX4/CCN2/TGFB1/AGTR1/IL11RA/AGT
REACTOME_MITOTIC_G1_PHASE_AND_G1_S_TRANSITION	REACTOME_MITOTIC_G1_PHASE_AND_G1_S_TRANSITION	149	0.388316	1.47615	0.00656795	0.0604539	0.0511962	13280	tags=53%, list=36%, signal=34%	CCNA1/CDK6/CCND1/CDKN1A/MYC/CDC6/CDKN2C/PSMD3/SEM1/MCM5/ORC5/AKT3/TOP2A/PSMB1/CCNE2/CDKN1C/CDC45/PSMB6/PPP2R3B/UBC/PSMD11/RPA1/PPP2CB/PSMB9/CDC7/CCNA2/DBF4/LIN37/PSMB2/MNAT1/PSMC2/PSMD9/PCNA/LIN52/PRIM2/CKS1B/RBL1/PSMD7/PSMB7/PSMB3/MCM10/ORC3/PSMA4/PSMA6/CCNB1/ABL1/PSMC3/RPA2/TYMS/PRIM1/MCM3/PSMD2/PSMA3/TK1/MCM2/POLA2/PSMD13/PSMD8/PSMB5/CCNE1/RB1/CCND2/MCM4/PSMC1/CDKN2D/MCM7/HDAC1/RPA3/PSMC4/LIN9…
WP_PRADERWILLI_AND_ANGELMAN_SYNDROME	WP_PRADERWILLI_AND_ANGELMAN_SYNDROME	65	0.46834	1.57034	0.00660862	0.060607	0.0513259	6105	tags=31%, list=16%, signal=26%	NGF/GABRA5/POMC/GHRH/GABRG2/FEZ1/TACR3/MAGEL2/GABRG1/CDK6/LHB/CCND1/MKRN3/NDN/CDC6/CDKN2C/PCSK1/TP53/SLC45A2/ATP10A
REACTOME_REGULATION_OF_COMMISSURAL_AXON_PATHFINDING_BY_SLIT_AND_ROBO	REACTOME_REGULATION_OF_COMMISSURAL_AXON_PATHFINDING_BY_SLIT_AND_ROBO	10	0.779005	1.7401	0.00673049	0.0612801	0.0518959	6479	tags=80%, list=17%, signal=66%	NELL2/SLIT3/SLIT2/SLIT1/NTN1/ROBO1/DCC/ROBO3
KEGG_GRAFT_VERSUS_HOST_DISEASE	KEGG_GRAFT_VERSUS_HOST_DISEASE	37	0.549331	1.6717	0.00673061	0.0612801	0.0518959	9672	tags=43%, list=26%, signal=32%	IL1A/IL6/HLA-DQA2/HLA-DOB/KIR3DL1/FAS/IL1B/IFNG/GZMB/KIR3DL2/CD80/HLA-DQA1/HLA-DPA1/KLRD1/KIR2DL3/CD86
KEGG_OLFACTORY_TRANSDUCTION	KEGG_OLFACTORY_TRANSDUCTION	381	0.325604	1.36464	0.00688397	0.062451	0.0528875	5883	tags=27%, list=16%, signal=23%	OR8D1/OR8D2/OR51A7/OR2J3/OR56A3/OR8B8/OR8A1/OR2A2/OR52N5/OR4K14/OR14J1/OR11H4/OR2H1/OR8G5/OR4Q3/OR8G1/CNGB1/OR52N1/OR1N2/OR8H1/OR5V1/OR51B2/OR51F2/OR8G2P/OR6C4/OR8H2/OR4K13/OR51V1/OR51D1/OR10S1/OR2M3/CAMK2B/OR12D3/OR6C65/OR51G2/OR10K2/OR9Q2/CAMK2A/OR11H6/OR51L1/OR11A1/OR8K3/OR9Q1/OR6N2/OR52E6/OR5AN1/OR51M1/OR11G2/OR2A42/OR2B3/CALML5/OR2L13/OR9K2/OR8J3/OR2D2/OR8B12/OR52A1/OR5J2/OR6S1/OR2D3/OR4K5/P…
REACTOME_DIGESTION	REACTOME_DIGESTION	23	-0.602842	-1.68964	0.00692989	0.0626422	0.0530494	2462	tags=35%, list=7%, signal=33%	TREH/AMY2A/GUCY2C/AMY1A/CHIT1/ALPI/LIPF/CHIA
REACTOME_NCAM1_INTERACTIONS	REACTOME_NCAM1_INTERACTIONS	42	0.54294	1.69134	0.00698269	0.0628941	0.0532627	5917	tags=50%, list=16%, signal=42%	GDNF/COL5A2/COL5A1/COL3A1/COL6A1/COL6A2/COL6A3/COL4A5/CNTN2/CACNA1H/CACNB4/CACNB2/GFRA1/COL5A3/PRNP/CACNA1G/ARTN/COL6A6/GFRA2/COL4A2/NCAN
KEGG_ADIPOCYTOKINE_SIGNALING_PATHWAY	KEGG_ADIPOCYTOKINE_SIGNALING_PATHWAY	66	0.460287	1.54378	0.00713126	0.0640037	0.0542024	5426	tags=26%, list=15%, signal=22%	IRS4/LEP/POMC/NPY/CD36/SLC2A4/SLC2A1/CPT1C/PCK1/CPT1B/SOCS3/PRKAG3/CPT1A/CAMKK1/IRS1/RXRG/G6PC2
WP_HYPOTHESIZED_PATHWAYS_IN_PATHOGENESIS_OF_CARDIOVASCULAR_DISEASE	WP_HYPOTHESIZED_PATHWAYS_IN_PATHOGENESIS_OF_CARDIOVASCULAR_DISEASE	25	0.608806	1.69335	0.0071875	0.0642797	0.0544361	7808	tags=52%, list=21%, signal=41%	SERPINE1/POSTN/FBN1/FLNA/CCN2/AGTR1/LTBP1/TGFBR3/SHC1/SMAD2/LTBP2/SMAD3/TGFBR2
PID_SYNDECAN_2_PATHWAY	PID_SYNDECAN_2_PATHWAY	33	0.545407	1.63048	0.00722752	0.0644092	0.0545458	3306	tags=21%, list=9%, signal=19%	FN1/CSF2/LAMA3/MMP2/ITGA5/TGFB1/KNG1
REACTOME_METABOLISM_OF_CARBOHYDRATES	REACTOME_METABOLISM_OF_CARBOHYDRATES	291	0.336119	1.37469	0.00726642	0.0645278	0.0546463	10072	tags=34%, list=27%, signal=25%	CHST1/HPSE2/PYGM/HAS1/KERA/HS3ST3A1/CSPG4/VCAN/DCN/BGN/LUM/OMD/HS3ST6/GCKR/CHSY3/PRELP/HAS3/DSEL/LALBA/GPC6/GPC1/GPC5/LYVE1/SLC2A1/HS6ST2/SLC37A2/CHST11/PCK1/FMOD/SDC1/HAS2/PC/CHST3/EPM2A/G6PD/BPGM/CSPG5/GCK/PYGL/PGK2/GAA/ARSB/CD44/G6PC2/DSE/EXT1/CHST15/XYLT1/B4GALT2/OGN/NCAN/HK1/HS3ST3B1/NUP210/ALDOA/GPI/HSPG2/TKT/SDC2/B3GAT2/PHKG1/PGP/CHST14/UST/RHD/PFKFB4/GNPDA2/PGAM1/UBC/GALNS/NUP188/PPP2CB/G…
REACTOME_REGULATION_OF_EXPRESSION_OF_SLITS_AND_ROBOS	REACTOME_REGULATION_OF_EXPRESSION_OF_SLITS_AND_ROBOS	172	0.354149	1.36811	0.00730854	0.0646741	0.0547702	15540	tags=59%, list=42%, signal=35%	LHX3/PSMB11/PSMA8/SLIT2/RPL3L/COL4A5/SLIT1/LHX9/PSMD3/ROBO1/LHX2/RPS4Y1/SEM1/RPS15A/ROBO3/PSMB1/RPL35/RPS2/RPL17/PSMB6/UBC/PSMD11/RPL19/PSMB9/PSMB2/PSMC2/RPS15/PSMD9/RBX1/ROBO2/MAGOH/RNPS1/RPL8/PSMD7/RPL35A/PSMB7/RPS25/PSMB3/RPS7/PSMA4/PSMA6/RPS4X/PSMC3/GSPT1/PSMD2/PSMA3/RPL39L/PSMD13/RPS18/PSMD8/PSMB5/RPL34/FAU/EIF4G1/RPL11/RPL30/CUL2/PSMC1/RPLP2/RPL23A/RPS24/PSMC4/RPL12/RPL10/RPL39/PSMF1/RPS23/…
REACTOME_REGULATION_OF_HSF1_MEDIATED_HEAT_SHOCK_RESPONSE	REACTOME_REGULATION_OF_HSF1_MEDIATED_HEAT_SHOCK_RESPONSE	82	0.432671	1.516	0.00737837	0.0650638	0.0551001	13222	tags=45%, list=35%, signal=29%	HSPA2/COL4A6/GML/HSPB1/HSPB2/NUP210/HSPH1/HSPA12B/HSF1/RPA1/NUP188/BAG2/TNFRSF21/BAG4/HSPA12A/NUP37/MAPK1/NUP153/SERPINH1/ATM/NUP160/MRPL18/NUP35/RPA2/AAAS/YWHAE/HSPA4L/NUP93/HSPA1A/NUP54/RPA3/BAG5/NUP214/NUP98/CRYBA4/NUP88/RAE1
WP_PHOTODYNAMIC_THERAPYINDUCED_NFKB_SURVIVAL_SIGNALING	WP_PHOTODYNAMIC_THERAPYINDUCED_NFKB_SURVIVAL_SIGNALING	35	0.555074	1.67467	0.00774829	0.0680878	0.057661	3579	tags=29%, list=10%, signal=26%	CSF2/MMP9/IL1A/MMP2/IL6/MMP1/MMP3/SELE/PTGS2/CCND1
PID_SYNDECAN_4_PATHWAY	PID_SYNDECAN_4_PATHWAY	32	0.57803	1.71032	0.00781041	0.0683472	0.0578807	4223	tags=34%, list=11%, signal=31%	TNC/FN1/LAMA3/MMP9/CXCL12/ADAM12/ITGA5/FGFR1/THBS1/CCL5/ACTN1
WP_DNA_REPAIR_PATHWAYS_FULL_NETWORK	WP_DNA_REPAIR_PATHWAYS_FULL_NETWORK	120	0.39648	1.46582	0.00783201	0.0683472	0.0578807	13813	tags=54%, list=37%, signal=34%	FANCE/PALB2/ERCC1/FAAP24/XRCC4/ERCC4/GTF2H5/DDB2/GTF2H2/GTF2H3/NEIL3/RFC2/CHEK1/RPA1/FANCG/MNAT1/RAD51/RBX1/RAD23B/PCNA/RFC4/ERCC6/POLB/XRCC6/UNG/APEX1/EXO1/ATM/CETN2/BRCA1/MLH1/POLI/POLD4/PMS2/RPA2/GTF2H4/MGMT/MPG/PARP2/RFC5/APEX2/FANCM/MRE11/POLD2/RAD23A/XRCC1/WRN/RPA3/NBN/TERF2/USP1/POLE2/PRKDC/FANCC/REV1/XPA/ERCC2/BRIP1/RAD51C/POLE3/TDG/FANCA/RAD50/PARP1/CCNH
WP_TRIACYLGLYCERIDE_SYNTHESIS	WP_TRIACYLGLYCERIDE_SYNTHESIS	24	-0.592001	-1.66782	0.00788063	0.0685343	0.0580392	870	tags=29%, list=2%, signal=29%	DGAT1/AGPAT2/GK/DGAT2/MOGAT1/MOGAT3/LIPF
REACTOME_OLFACTORY_SIGNALING_PATHWAY	REACTOME_OLFACTORY_SIGNALING_PATHWAY	404	0.309122	1.30304	0.00791517	0.0685981	0.0580933	5182	tags=24%, list=14%, signal=20%	OR8D1/OR8D2/OR51A7/OR2J3/OR56A3/OR8B8/OR8A1/OR8B3/OR2A2/OR52N5/OR4K14/OR14J1/OR11H4/OR2H1/OR8G5/OR4Q3/OR8G1/CNGB1/OR51J1/OR52N1/OR1N2/OR8H1/OR5V1/OR51B2/OR51F2/OR6C4/OR8H2/OR4K13/OR51V1/OR11H2/OR51D1/OR10S1/OR2M3/OR12D3/OR6C65/OR51G2/OR10K2/OR9Q2/OR11H6/OR51L1/OR11A1/OR8K3/OR9Q1/OR6N2/OR52E6/OR52E5/OR5AN1/OR51M1/OR11G2/OR2A42/OR2B3/OR2L13/OR9K2/OR8J3/OR2D2/OR8B12/OR52A1/OR5J2/OR6S1/OR2D3/OR4K5/OR…
REACTOME_NEUROTRANSMITTER_RECEPTORS_AND_POSTSYNAPTIC_SIGNAL_TRANSMISSION	REACTOME_NEUROTRANSMITTER_RECEPTORS_AND_POSTSYNAPTIC_SIGNAL_TRANSMISSION	205	0.349801	1.37995	0.00830438	0.0717248	0.0607411	4669	tags=20%, list=13%, signal=18%	GRIN3B/GABRA5/GNAT3/NEFL/GABRA2/GABRG2/ACTN2/CAMK2B/GRIK5/ADCY2/CHRNA4/CHRNA9/CAMK2A/GRIK3/HTR3E/CHRNA1/GNGT1/GABRA3/GNG8/KCNJ15/CHRNB4/GRIK2/NRG1/GNAI1/CHRNA3/GABRA1/GNB4/KCNJ12/GRIN2A/GABRA6/ADCY8/KIF17/GABRB1/TUBA1A/PRKAG3/CHRNA6/NCALD/LIN7A/TUBB6/CACNG2/MAPT/CAMKK1
KEGG_HEMATOPOIETIC_CELL_LINEAGE	KEGG_HEMATOPOIETIC_CELL_LINEAGE	84	0.436018	1.52703	0.00846763	0.0727372	0.0615985	5879	tags=29%, list=16%, signal=24%	CSF2/CSF3/MME/IL1A/EPO/CD36/IL11/CD38/IL6/ITGA5/ITGA6/ANPEP/IL5RA/ITGA3/IL7R/CD1B/ITGAM/IL11RA/CD1A/ITGA2B/CD44/IL6R/IL1B/ITGA1
WP_CELL_CYCLE	WP_CELL_CYCLE	120	0.39444	1.45827	0.00847927	0.0727372	0.0615985	13813	tags=59%, list=37%, signal=37%	CCNA1/SMC1B/SFN/CDK6/TGFB1/CCND1/CDKN1A/MYC/CDC6/CDKN2C/TGFB3/TP53/YWHAG/MCM5/ORC5/SMAD2/MAD1L1/CCNE2/ANAPC13/CDKN1C/CHEK1/CDC45/SMAD3/PLK1/CDC7/CCNA2/DBF4/CDC27/GADD45A/RBX1/PCNA/ATM/YWHAZ/TTK/ANAPC10/PKMYT1/RBL1/FZR1/ORC3/CCNB1/ABL1/MCM3/MCM2/ANAPC7/CCNE1/RB1/YWHAE/CCND2/MCM4/CHEK2/YWHAH/ANAPC5/CDKN2D/CDC20/MCM7/HDAC1/ORC6/YWHAQ/GADD45B/CDC25B/PRKDC/ORC1/CDC23/CDK2/CCNB2/PTTG1/ANAPC1/CCNB3/STAG…
WP_NRF2_PATHWAY	WP_NRF2_PATHWAY	141	0.382539	1.4444	0.00853048	0.0729284	0.0617604	7985	tags=38%, list=21%, signal=30%	CES5A/SLC6A2/GSTM1/SLC2A14/GSTA3/SLC6A11/SLC2A4/CES1/SOD3/GSTM2/CBR3/GSTM3/GCLC/CES4A/SLC39A12/SLC2A1/SLC39A6/NRG1/CBR1/SLC7A11/ALDH3A1/TGFB1/GSTM5/PTGR1/SLC5A7/SLC6A17/SLC6A4/GSTA4/SLC2A7/G6PD/SRXN1/GSTM4/FGF13/ABCC2/SLC6A16/SLC2A6/GSR/GSTT2/SLC6A14/EGR1/GSTP1/SLC6A13/ME1/PPARD/SLC39A13/SLC6A8/SLC6A5/SLC5A10/SLC39A2/GCLM/CYP2A6/TGFBR2/BLVRB/PRDX1
REACTOME_DEFECTS_IN_COBALAMIN_B12_METABOLISM	REACTOME_DEFECTS_IN_COBALAMIN_B12_METABOLISM	14	-0.664587	-1.6614	0.0086894	0.074036	0.0626984	12	tags=14%, list=0%, signal=14%	CD320/CBLIF
REACTOME_ACTIVATION_OF_KAINATE_RECEPTORS_UPON_GLUTAMATE_BINDING	REACTOME_ACTIVATION_OF_KAINATE_RECEPTORS_UPON_GLUTAMATE_BINDING	30	0.571579	1.66529	0.00889101	0.0754988	0.0639372	8589	tags=53%, list=23%, signal=41%	GRIK5/GRIK3/GNGT1/GNG8/GRIK2/GNB4/NCALD/GNB3/DLG4/GNG12/GRIK1/GNB5/GNG7/GNG4/PLCB1/GNG11
REACTOME_HOMOLOGOUS_DNA_PAIRING_AND_STRAND_EXCHANGE	REACTOME_HOMOLOGOUS_DNA_PAIRING_AND_STRAND_EXCHANGE	43	0.513149	1.60175	0.00896247	0.0758501	0.0642347	13518	tags=65%, list=36%, signal=42%	PALB2/RAD51B/RBBP8/SEM1/RMI2/RFC2/CHEK1/RHNO1/RPA1/RAD51/RFC4/EXO1/ATM/RMI1/BRCA1/RPA2/RFC5/MRE11/RAD51AP1/XRCC3/WRN/RPA3/NBN/RAD9A/ATRIP/BRIP1/RAD51C/RAD50
WP_CELL_MIGRATION_AND_INVASION_THROUGH_P75NTR	WP_CELL_MIGRATION_AND_INVASION_THROUGH_P75NTR	30	0.569786	1.66006	0.00902886	0.0761564	0.0644941	6964	tags=40%, list=19%, signal=33%	NGFR/MMP9/CDH11/MMP2/TWIST1/NTRK2/EFNB1/PAK1/EFNB3/ADAMTS13/JUN/AKT3
WP_RAS_AND_BRADYKININ_PATHWAYS_IN_COVID19	WP_RAS_AND_BRADYKININ_PATHWAYS_IN_COVID19	29	0.569496	1.63788	0.00918189	0.0771891	0.0653686	5733	tags=48%, list=15%, signal=41%	NOS1/SERPINE1/IL1A/CYP24A1/AGTR2/CPN1/PRKG1/AGTR1/SERPING1/KNG1/NPR1/AGT/BDKRB1/IL1B
SA_TRKA_RECEPTOR	SA_TRKA_RECEPTOR	17	0.666019	1.68255	0.00953407	0.0793561	0.0672038	7174	tags=53%, list=19%, signal=43%	NGF/NGFR/NTRK1/CDKN1A/HRAS/PIK3CD/SHC1/AKT3/PIK3CA
WP_TYPE_I_COLLAGEN_SYNTHESIS_IN_THE_CONTEXT_OF_OSTEOGENESIS_IMPERFECTA	WP_TYPE_I_COLLAGEN_SYNTHESIS_IN_THE_CONTEXT_OF_OSTEOGENESIS_IMPERFECTA	33	0.532626	1.59227	0.00952406	0.0793561	0.0672038	7005	tags=42%, list=19%, signal=34%	COL1A2/COL1A1/P3H2/ADAMTS2/SERPINF1/BMP1/FZD1/LOX/P4HA2/PLOD2/P3H1/ITPR1/FKBP10/COLGALT1
REACTOME_CLASS_A_1_RHODOPSIN_LIKE_RECEPTORS	REACTOME_CLASS_A_1_RHODOPSIN_LIKE_RECEPTORS	326	0.324083	1.34278	0.00948918	0.0793561	0.0672038	5771	tags=29%, list=15%, signal=25%	NPFFR2/MTNR1B/NPBWR1/TAAR5/NTS/POMC/CCL13/CHRM2/TACR2/GRP/NPY/KISS1R/MC4R/MC3R/CXCL12/TAC1/PTGDR/DRD3/PLPPR1/GRPR/TACR3/ADRA2A/ACKR1/PTGER3/HTR2A/AGTR2/EDN2/CYSLTR1/P2RY6/DRD5/ADRB2/CXCR1/CXCL5/CCL2/HTR2B/MCHR1/CXCL10/PLPPR4/CXCL11/NMB/SSTR4/NMUR2/CCKAR/CCL21/AGTR1/P2RY1/LPAR4/CCL1/ECE2/ACKR3/CCL5/KNG1/PLPPR5/RXFP3/LHB/PTGFR/PPBP/C5AR2/PYY/S1PR3/CCL17/RXFP2/ACKR4/OPRM1/NPW/TSHB/TAAR6/FFAR2/ADRA1A…
BIOCARTA_GABA_PATHWAY	BIOCARTA_GABA_PATHWAY	10	0.766306	1.71174	0.00960242	0.0796622	0.067463	3323	tags=50%, list=9%, signal=46%	GABRA5/GABRA2/GABRA3/GABRA1/GABRA6
REACTOME_FGFR2B_LIGAND_BINDING_AND_ACTIVATION	REACTOME_FGFR2B_LIGAND_BINDING_AND_ACTIVATION	10	0.765466	1.70986	0.0097426	0.0802969	0.0680005	4678	tags=60%, list=13%, signal=52%	FGF3/FGF1/FGFBP1/FGFBP2/FGF7/FGF10
KEGG_CELL_CYCLE	KEGG_CELL_CYCLE	125	0.39356	1.464	0.00973992	0.0802969	0.0680005	13813	tags=58%, list=37%, signal=37%	CCNA1/SMC1B/SFN/CDK6/TGFB1/CCND1/CDKN1A/MYC/CDC6/CDKN2C/TGFB3/TP53/YWHAG/MCM5/ORC5/SMAD2/MAD1L1/CCNE2/ANAPC13/CDKN1C/CHEK1/CDC45/SMAD3/PLK1/CDC7/CCNA2/DBF4/CDC27/GADD45A/RBX1/PCNA/ATM/YWHAZ/TTK/ANAPC10/PKMYT1/RBL1/FZR1/ORC3/CCNB1/ABL1/MCM3/MCM2/ANAPC7/CCNE1/RB1/YWHAE/CREBBP/CCND2/MCM4/CHEK2/YWHAH/ANAPC5/CDKN2D/CDC20/MCM7/HDAC1/BUB1B/ORC6/YWHAQ/GADD45B/CDC25B/PRKDC/ORC1/CDC23/CDK2/CCNB2/PTTG1/ANAP…
WP_NEURAL_CREST_CELL_MIGRATION_IN_CANCER	WP_NEURAL_CREST_CELL_MIGRATION_IN_CANCER	43	0.507879	1.5853	0.00992027	0.0811135	0.068692	8153	tags=40%, list=22%, signal=31%	NGFR/MMP9/CDH11/MMP2/TWIST1/NTRK2/EPHB6/BUB1B-PAK6/NGEF/PAK1/PIK3CD/JUN/EPHB2/AKT3/PIK3CA/FOS/PAK6
REACTOME_PKMTS_METHYLATE_HISTONE_LYSINES	REACTOME_PKMTS_METHYLATE_HISTONE_LYSINES	71	0.444794	1.51033	0.00993817	0.0811135	0.068692	8526	tags=31%, list=23%, signal=24%	H3C8/H3C2/H3C4/H3C13/H4C1/H3C10/H3C1/H3C11/H3C3/H3C7/H4C13/H4C5/H4C11/H4C15/H4C9/H3C6/H4C6/H4C2/H4-16/H3C12/SETD1A/SETD6
KEGG_OOCYTE_MEIOSIS	KEGG_OOCYTE_MEIOSIS	113	0.393634	1.43841	0.00988606	0.0811135	0.068692	13307	tags=48%, list=36%, signal=31%	SMC1B/CAMK2B/ADCY2/CAMK2A/IGF1/PPP3R2/CALML5/CHP2/PGR/MAPK12/ADCY8/CPEB1/FBXO43/CALML3/YWHAG/ITPR1/CCNE2/ANAPC13/PPP2CB/PLK1/ADCY1/CDC27/RBX1/MAPK1/ITPR2/IGF1R/MOS/YWHAZ/ANAPC10/PKMYT1/PPP3CA/ADCY9/CCNB1/PPP3CB/CAMK2D/ANAPC7/ADCY5/CCNE1/PPP1CA/YWHAE/YWHAH/ANAPC5/CDC20/CAMK2G/CALM1/YWHAQ/ITPR3/MAP2K1/CDC23/CDK2/CCNB2/PTTG1/ANAPC1/PPP2R5B
PID_FAK_PATHWAY	PID_FAK_PATHWAY	59	0.470399	1.53932	0.0100123	0.0814549	0.0689812	9200	tags=37%, list=25%, signal=28%	ITGA5/BMX/ITGAV/MMP14/CCND1/ACTN1/PAK1/VCL/ELMO1/TLN1/JUN/ASAP1/ACTA1/RRAS/PIK3CA/KLF8/ITGB1/ITGB5/SH3GL1/MAPK1/RAPGEF1/PLCG1
PID_LYSOPHOSPHOLIPID_PATHWAY	PID_LYSOPHOSPHOLIPID_PATHWAY	65	0.458215	1.53639	0.0100462	0.0814678	0.0689921	11099	tags=45%, list=30%, signal=31%	EGFR/MMP9/ADCY2/MMP2/IL6/GNAO1/GNAI1/LPAR4/ADCY8/LPAR3/ADRA1B/MAPT/HRAS/PRKD1/JUN/GNA12/FOS/TRIP6/GNA15/ADCY1/NFKBIA/TIAM1/PLCG1/GNG2/ADCY9/NFKB1/RELA/ADCY5/HBEGF
WP_PLURIPOTENT_STEM_CELL_DIFFERENTIATION_PATHWAY	WP_PLURIPOTENT_STEM_CELL_DIFFERENTIATION_PATHWAY	48	0.494558	1.56634	0.0100942	0.0815949	0.0690997	5599	tags=42%, list=15%, signal=35%	WNT2/FGF1/FST/LEFTY1/EPO/IL11/IL6/INHBA/IGF1/CXCR1/NOG/NTF4/TGFB1/WNT5A/CNTF/FGF10/NT5E/WNT2B/TGFB3/IL6R
WP_DNA_IRDAMAGE_AND_CELLULAR_RESPONSE_VIA_ATR	WP_DNA_IRDAMAGE_AND_CELLULAR_RESPONSE_VIA_ATR	81	0.420811	1.4731	0.0101445	0.0817395	0.0692222	14168	tags=58%, list=38%, signal=36%	PALB2/TP53/POLN/RBBP8/CEP164/RECQL/SEM1/IKBKG/CHEK1/CDC45/RPA1/PLK1/RAD51/PCNA/PML/POLB/EXO1/ATM/FOXM1/CLSPN/MCPH1/RMI1/BRCA1/MLH1/BCL6/RPA2/MCM2/MDC1/MRE11/CHEK2/TDP1/WRN/ABRAXAS1/NBN/USP1/PRKDC/RAD9A/ATRIP/XPA/BRIP1/CDK2/FANCA/RAD50/PARP1/SMC1A/SMARCAL1/RECQL4
REACTOME_CS_DS_DEGRADATION	REACTOME_CS_DS_DEGRADATION	14	0.672183	1.60625	0.0102745	0.0825106	0.0698752	5917	tags=50%, list=16%, signal=42%	CSPG4/VCAN/DCN/BGN/CSPG5/ARSB/NCAN
REACTOME_PROTEIN_PROTEIN_INTERACTIONS_AT_SYNAPSES	REACTOME_PROTEIN_PROTEIN_INTERACTIONS_AT_SYNAPSES	87	0.426568	1.49509	0.0103384	0.0825106	0.0698752	6719	tags=32%, list=18%, signal=26%	SLITRK6/GRM5/PTPRD/LRRTM1/SLITRK3/NRXN3/NRXN1/HOMER3/SLITRK5/NLGN2/SHANK1/DLGAP3/GRIN2A/SLITRK2/LIN7A/PPFIA2/DLG4/NLGN3/PPFIA1/GRIA4/LRFN2/SLITRK4/IL1RAP/HOMER1/PTPRS/LRFN3/APBA2/PPFIA4
REACTOME_REGULATION_OF_MRNA_STABILITY_BY_PROTEINS_THAT_BIND_AU_RICH_ELEMENTS	REACTOME_REGULATION_OF_MRNA_STABILITY_BY_PROTEINS_THAT_BIND_AU_RICH_ELEMENTS	87	0.426126	1.49354	0.0103384	0.0825106	0.0698752	12635	tags=52%, list=34%, signal=34%	PSMB11/PSMA8/MAPK11/HSPB1/PSMD3/ZFP36L1/PARN/SEM1/ZFP36/PSMB1/PSMB6/UBC/PSMD11/EXOSC4/PSMB9/EXOSC2/PSMB2/PSMC2/PSMD9/PRKCA/YWHAZ/EXOSC6/PSMD7/PSMB7/PSMB3/HNRNPD/PSMA4/PSMA6/PSMC3/EXOSC3/PSMD2/PSMA3/EXOSC5/PSMD13/PSMD8/PSMB5/KHSRP/EIF4G1/HSPA1A/SET/PSMC1/PSMC4/NUP214/PSMF1/PSMD10
WP_MICROTUBULE_CYTOSKELETON_REGULATION	WP_MICROTUBULE_CYTOSKELETON_REGULATION	46	0.510937	1.60438	0.0104073	0.0827986	0.0701191	11398	tags=52%, list=31%, signal=36%	PHLDB2/CFL2/PAK1/MAPT/RHO/LIMK1/EPHB2/STMN1/PIK3CA/MAP1B/CLASP1/MARK1/WNT3A/TIAM1/PRKCA/CAMK4/TRIO/ROCK1/ABL1/CLIP1/CDC42/APC/AURKB/KIF2C
SIG_REGULATION_OF_THE_ACTIN_CYTOSKELETON_BY_RHO_GTPASES	SIG_REGULATION_OF_THE_ACTIN_CYTOSKELETON_BY_RHO_GTPASES	35	0.546367	1.6484	0.0105297	0.0833693	0.0706024	10727	tags=54%, list=29%, signal=39%	ACTG2/FSCN1/ANGPTL2/FLNA/FLNC/MYH2/MYLK/CFL2/PAK1/RHO/LIMK1/PAK6/PFN1/ROCK1/GDI1/WASF1/RPS4X/CDC42/ACTR3
KEGG_PROTEASOME	KEGG_PROTEASOME	46	0.510217	1.60212	0.0105451	0.0833693	0.0706024	13454	tags=59%, list=36%, signal=38%	PSMB11/PSMA8/PSMD3/IFNG/SEM1/PSMB1/PSMB6/PSMD11/PSMB9/PSMB2/PSMC2/PSMD7/PSMB7/PSMB3/PSMA4/PSMA6/PSMC3/PSMD2/PSMA3/PSMD13/PSMD8/PSMB5/PSMC1/PSMC4/PSMF1/PSMD12/PSMD14
REACTOME_DNA_STRAND_ELONGATION	REACTOME_DNA_STRAND_ELONGATION	32	0.56866	1.68259	0.0106628	0.0835602	0.0707641	12535	tags=66%, list=34%, signal=44%	GINS3/GINS4/MCM5/RFC2/CDC45/RPA1/PCNA/PRIM2/RFC4/POLD4/RPA2/PRIM1/MCM3/MCM2/POLA2/RFC5/POLD2/MCM4/MCM7/RPA3/GINS2
REACTOME_FORMATION_OF_FIBRIN_CLOT_CLOTTING_CASCADE	REACTOME_FORMATION_OF_FIBRIN_CLOT_CLOTTING_CASCADE	38	-0.498375	-1.55226	0.0106687	0.0835602	0.0707641	2134	tags=21%, list=6%, signal=20%	PRTN3/SERPIND1/F11/CD177/F2/FGG/F5/FGA
REACTOME_CELL_CELL_JUNCTION_ORGANIZATION	REACTOME_CELL_CELL_JUNCTION_ORGANIZATION	63	0.463142	1.54009	0.0106048	0.0835602	0.0707641	4370	tags=25%, list=12%, signal=22%	CDH12/CDH9/CLDN8/CADM2/CDH2/CLDN20/CDH11/CADM3/CDH18/CDH4/CLDN19/SDK1/CLDN14/CDH15/CLDN17/PARD6G
WP_OVERVIEW_OF_NANOPARTICLE_EFFECTS	WP_OVERVIEW_OF_NANOPARTICLE_EFFECTS	19	0.644941	1.66953	0.0107276	0.0837614	0.0709345	6964	tags=47%, list=19%, signal=39%	FN1/LAMA3/IL6/PTGS1/PTGS2/ITGAD/CRP/PIK3CD/AKT3
REACTOME_COBALAMIN_CBL_VITAMIN_B12_TRANSPORT_AND_METABOLISM	REACTOME_COBALAMIN_CBL_VITAMIN_B12_TRANSPORT_AND_METABOLISM	22	-0.607077	-1.66293	0.0108257	0.0840071	0.0711426	74	tags=18%, list=0%, signal=18%	PRSS3/TCN1/LRP2/CBLIF
KEGG_TOLL_LIKE_RECEPTOR_SIGNALING_PATHWAY	KEGG_TOLL_LIKE_RECEPTOR_SIGNALING_PATHWAY	102	0.407523	1.46467	0.0107926	0.0840071	0.0711426	11096	tags=45%, list=30%, signal=32%	IL6/IFNA21/IFNA8/SPP1/CTSK/CXCL10/CXCL11/MAPK12/CCL5/LBP/MAPK11/CD40/FADD/CCL3/IFNA1/IFNB1/TLR2/IL1B/CCL4/PIK3CD/LY96/JUN/TICAM2/IKBKG/TLR1/AKT3/CXCL9/PIK3CA/CD80/TLR6/TLR4/IKBKB/FOS/IFNA17/NFKBIA/MAPK1/TAB1/CD14/CD86/IFNA6/IL12A/NFKB1/RELA/TLR9/PIK3CG/PIK3R2
PID_CONE_PATHWAY	PID_CONE_PATHWAY	23	0.589812	1.59563	0.010955	0.0847503	0.0717719	6777	tags=35%, list=18%, signal=28%	LRAT/RPE65/SLC24A2/CNGA3/GUCY2D/GNB3/CNGB3/RGS9
REACTOME_SIGNAL_REGULATORY_PROTEIN_FAMILY_INTERACTIONS	REACTOME_SIGNAL_REGULATORY_PROTEIN_FAMILY_INTERACTIONS	16	-0.645557	-1.66973	0.0110479	0.0847593	0.0717796	92	tags=19%, list=0%, signal=19%	SIRPB1/SFTPA1/SFTPA2
REACTOME_NF_KB_IS_ACTIVATED_AND_SIGNALS_SURVIVAL	REACTOME_NF_KB_IS_ACTIVATED_AND_SIGNALS_SURVIVAL	13	0.691625	1.61794	0.011057	0.0847593	0.0717796	193	tags=15%, list=1%, signal=15%	NGF/NGFR
REACTOME_BETA_CATENIN_INDEPENDENT_WNT_SIGNALING	REACTOME_BETA_CATENIN_INDEPENDENT_WNT_SIGNALING	146	0.359751	1.36227	0.011016	0.0847593	0.0717796	11033	tags=44%, list=30%, signal=31%	CAMK2A/ROR2/WNT11/PSMB11/PSMA8/GNGT1/GNAO1/GNG8/PRKG1/GNB4/WNT5A/FZD1/FZD6/WNT4/MYC/RAC3/GNB3/PSMD3/FZD8/GNG12/PRKG2/TCF7L1/SEM1/DAAM1/ITPR1/PRICKLE1/PSMB1/PSMB6/UBC/GNB5/PSMD11/GNG7/PSMB9/GNG4/PLCB1/PSMB2/GNG11/PSMC2/PSMD9/AP2M1/PFN1/ITPR2/DVL2/RAC2/GNG2/PRKCA/KRAS/PPP3CA/PSMD7/PSMB7/PSMB3/PSMA4/PSMA6/PPP3CB/VANGL2/PSMC3/TNRC6A/PSMD2/PSMA3/PSMD13/GNG10/PSMD8/AP2S1/PSMB5
WP_MAMMARY_GLAND_DEVELOPMENT_PATHWAY_INVOLUTION_STAGE_4_OF_4	WP_MAMMARY_GLAND_DEVELOPMENT_PATHWAY_INVOLUTION_STAGE_4_OF_4	10	0.754895	1.68625	0.0118453	0.0905267	0.0766638	5546	tags=50%, list=15%, signal=43%	MMP9/SOCS3/MYC/CHI3L1/TP53
WP_RESISTIN_AS_A_REGULATOR_OF_INFLAMMATION	WP_RESISTIN_AS_A_REGULATOR_OF_INFLAMMATION	33	0.524482	1.56792	0.0124961	0.0950806	0.0805203	10947	tags=58%, list=29%, signal=41%	PLCD4/IL6/RETN/PIK3CD/IKBKG/ITPR1/AKT3/PIK3CA/IKBKB/PLCB1/PLCD3/NFKBIA/MAPK1/PLCG1/PLCD1/IL12A/NFKB1/RELA/PIK3CG
WP_ZINC_HOMEOSTASIS	WP_ZINC_HOMEOSTASIS	37	-0.503509	-1.55702	0.0125166	0.0950806	0.0805203	3496	tags=24%, list=9%, signal=22%	MT1E/SLC39A5/MT1A/MT1F/MT1B/MT1M/MT1G/MT1H/SLC30A2
REACTOME_E3_UBIQUITIN_LIGASES_UBIQUITINATE_TARGET_PROTEINS	REACTOME_E3_UBIQUITIN_LIGASES_UBIQUITINATE_TARGET_PROTEINS	59	0.464792	1.52097	0.0126362	0.095701	0.0810456	9515	tags=34%, list=26%, signal=25%	H2BC14/H2BC7/H2BC13/H2BC10/H2BC9/H2BC17/H2BC3/H2BC8/RNF144A/H2BC4/RNF40/H2BC11/UBC/H2BC5/UBE2L3/PCNA/VCP/H2BC12/RRAGA/RNF152
PID_INTEGRIN_A4B1_PATHWAY	PID_INTEGRIN_A4B1_PATHWAY	33	0.523321	1.56445	0.0127662	0.0963966	0.0816348	9613	tags=36%, list=26%, signal=27%	FN1/THBS2/SPP1/THBS1/JAM2/MYH2/TLN1/ITGA4/ITGB1/CD81/YWHAZ/CD14
REACTOME_FORMATION_OF_SENESCENCE_ASSOCIATED_HETEROCHROMATIN_FOCI_SAHF	REACTOME_FORMATION_OF_SENESCENCE_ASSOCIATED_HETEROCHROMATIN_FOCI_SAHF	17	0.652416	1.64818	0.0132064	0.0994224	0.0841972	5546	tags=35%, list=15%, signal=30%	H1-3/HMGA2/H1-5/H1-4/CDKN1A/TP53
WP_NUCLEOTIDE_EXCISION_REPAIR_IN_XERODERMA_PIGMENTOSUM	WP_NUCLEOTIDE_EXCISION_REPAIR_IN_XERODERMA_PIGMENTOSUM	75	0.440522	1.50924	0.0134915	0.101267	0.085759	13818	tags=56%, list=37%, signal=35%	H4C1/ERCC1/H4C13/ERCC4/GTF2H5/H4C5/H4C11/H4C15/H4C9/DDB2/H4C6/GTF2H2/H4C2/GTF2H3/RFC2/H4-16/RPA1/SLX4/MNAT1/RBX1/RAD23B/PCNA/RFC4/ERCC6/CETN2/BRCA1/POLD4/RPA2/GTF2H4/RFC5/POLD2/RAD23A/XRCC1/RPA3/POLE2/USP7/XPA/ERCC2/POLE3/PARP1/CCNH/H4C3
REACTOME_APOPTOSIS	REACTOME_APOPTOSIS	179	0.354614	1.37928	0.0135453	0.101369	0.0858454	11033	tags=37%, list=30%, signal=26%	DSG1/H1-3/TP63/PSMB11/PSMA8/SFN/H1-5/PKP1/BMX/UNC5A/H1-4/FADD/DSP/VIM/GSDME/MAPT/PLEC/FAS/PSMD3/TP53/DCC/FNTA/YWHAG/DSG3/LY96/SEM1/TICAM2/GSN/AKT3/AVEN/DAPK3/PSMB1/GZMB/TLR4/PSMB6/UBC/OMA1/BAD/PSMD11/H1-2/PSMB9/PSMB2/PSMC2/PSMD9/MAPK1/UNC5B/TRADD/CLSPN/YWHAZ/CD14/PSMD7/PSMB7/PSMB3/ROCK1/PSMA4/DYNLL1/PSMA6/OPA1/PSMC3/LMNA/C1QBP/APC/PSMD2/PSMA3/PSMD13/PSMD8/PSMB5
WP_NRP1TRIGGERED_SIGNALING_PATHWAYS_IN_PANCREATIC_CANCER	WP_NRP1TRIGGERED_SIGNALING_PATHWAYS_IN_PANCREATIC_CANCER	54	0.477352	1.54652	0.0136761	0.101744	0.0861629	9312	tags=37%, list=25%, signal=28%	EGFR/COL1A2/COL1A1/MMP9/MMP2/CCN2/SEMA3A/SNAI2/TGFB3/TGFBR3/SMAD2/RELB/AKT3/CCNE2/SMAD3/TGFBR2/PLXNA2/PLXNA4/MAPK1/SLC39A4
PID_TRKR_PATHWAY	PID_TRKR_PATHWAY	61	0.452613	1.49814	0.0136761	0.101744	0.0861629	11540	tags=44%, list=31%, signal=31%	NGF/NGFR/NTRK2/RIT2/NTF4/MATK/SHC3/CCND1/NTRK1/HRAS/ELMO1/SHC1/RGS19/CRKL/PIK3CA/TIAM1/MAPK1/RAPGEF1/PLCG1/KRAS/ABL1/EHD4/CDC42/NTF3/DYNLT1/NRAS/NTRK3
KEGG_MAPK_SIGNALING_PATHWAY	KEGG_MAPK_SIGNALING_PATHWAY	267	0.326509	1.33476	0.0137584	0.102055	0.0864266	7022	tags=27%, list=19%, signal=22%	FGF3/NGF/PLA2G2A/FGF5/EGFR/CACNA2D1/HSPA2/FGF1/PLA2G5/IL1A/FGF16/PPP3R2/NTRK2/FGFR1/PLA2G4E/PLA2G3/CHP2/CACNG6/NTF4/FLNA/CACNA1H/MAPK12/CACNG7/TGFB1/CACNA1B/FGF7/FLNC/FGF21/FGF23/MAPK11/CACNA2D3/CACNB4/FGF14/CACNB2/PDGFRB/NTRK1/PLA2G4B/HSPB1/CACNG2/DUSP7/MYC/CACNA1G/FGF13/PAK1/MAPT/DUSP1/MAP3K20/DUSP6/RAC3/FGF10/FGF11/FAS/PLA2G2D/TGFB3/HRAS/TP53/MRAS/IL1B/GNG12/DUSP14/JUN/NFATC4/IKBKG/MAP3K6/RRAS…
BIOCARTA_ERK_PATHWAY	BIOCARTA_ERK_PATHWAY	27	0.578941	1.63625	0.0140172	0.10337	0.08754	9496	tags=44%, list=25%, signal=33%	NGF/NGFR/EGFR/KLK2/MYC/HRAS/SHC1/MKNK1/ITGB1/MAPK1/PDGFRA/IGF1R
REACTOME_TRANSCRIPTION_COUPLED_NUCLEOTIDE_EXCISION_REPAIR_TC_NER	REACTOME_TRANSCRIPTION_COUPLED_NUCLEOTIDE_EXCISION_REPAIR_TC_NER	78	0.414768	1.4347	0.0140176	0.10337	0.08754	16209	tags=74%, list=43%, signal=42%	ERCC1/ERCC4/GTF2H5/GTF2H2/GTF2H3/RFC2/POLR2I/UBC/RPA1/MNAT1/POLR2J/RBX1/PRPF19/PCNA/RFC4/ERCC6/COPS4/COPS7A/POLD4/COPS2/RPA2/POLR2E/GTF2H4/RFC5/ELL/POLD2/POLR2G/COPS5/POLR2B/COPS3/XRCC1/COPS6/RPA3/POLE2/POLR2A/USP7/POLR2F/POLR2L/XPA/ERCC2/UBA52/POLE3/COPS8/CCNH/POLR2H/CUL4B/GTF2H1/CDK7/EP300/POLR2K/LIG1/POLE/POLK/RFC1/POLE4/POLR2C/ZNF830/POLD1
REACTOME_SYNTHESIS_OF_PE	REACTOME_SYNTHESIS_OF_PE	13	-0.669051	-1.64476	0.0141383	0.103955	0.088036	4711	tags=46%, list=13%, signal=40%	LPIN1/ETNK1/CHKA/LPIN2/PHOSPHO1/ETNPPL
REACTOME_SIGNALLING_TO_RAS	REACTOME_SIGNALLING_TO_RAS	20	0.624628	1.64473	0.014446	0.104484	0.0884834	6300	tags=40%, list=17%, signal=33%	NGF/MAPK12/SHC3/MAPK11/NTRK1/RALB/HRAS/SHC1
REACTOME_SIGNALLING_TO_ERKS	REACTOME_SIGNALLING_TO_ERKS	34	0.530798	1.59205	0.0144739	0.104484	0.0884834	6855	tags=29%, list=18%, signal=24%	NGF/RIT2/MAPK12/SHC3/MAPK11/NTRK1/RALB/HRAS/SHC1/CRKL
REACTOME_HSF1_DEPENDENT_TRANSACTIVATION	REACTOME_HSF1_DEPENDENT_TRANSACTIVATION	38	0.520386	1.5911	0.0144118	0.104484	0.0884834	11908	tags=53%, list=32%, signal=36%	HSPA2/COL4A6/CAMK2B/CAMK2A/GML/HSPB1/HSPB2/HSPH1/MLST8/HSF1/TNFRSF21/HSPB8/RPTOR/SERPINH1/CRYAB/MRPL18/CAMK2D/CREBBP/HSPA1A/CAMK2G
PID_DELTA_NP63_PATHWAY	PID_DELTA_NP63_PATHWAY	47	0.494758	1.55819	0.0144916	0.104484	0.0884834	7011	tags=36%, list=19%, signal=29%	COL5A1/IL1A/KRT14/TP63/SFN/NRG1/RAB38/RRAD/KRT5/ITGA3/PERP/AXL/IGFBP3/TCF7L1/ADA/SEC14L2/TOP2A
REACTOME_SIGNAL_AMPLIFICATION	REACTOME_SIGNAL_AMPLIFICATION	33	0.51977	1.55384	0.0142549	0.104484	0.0884834	9460	tags=45%, list=25%, signal=34%	GNAT3/GNGT1/GNG8/GNAI1/GNB4/P2RY1/GNB3/GNG12/GNB5/GNG7/GNA15/GNG4/GNG11/PLA2G4A/GNG2
KEGG_VIBRIO_CHOLERAE_INFECTION	KEGG_VIBRIO_CHOLERAE_INFECTION	54	-0.451255	-1.52831	0.0143146	0.104484	0.0884834	4137	tags=13%, list=11%, signal=12%	SLC12A2/CFTR/ATP6V1C2/KCNQ1/PRKCG/ATP6V0A4/MUC2
WP_ONCOSTATIN_M_SIGNALING_PATHWAY	WP_ONCOSTATIN_M_SIGNALING_PATHWAY	65	0.446176	1.49603	0.0145001	0.104484	0.0884834	10767	tags=37%, list=29%, signal=26%	MMP13/SERPINE1/CCL2/MMP1/MMP3/SOCS3/CCN1/TIMP3/IRS1/HRAS/TP53/JUNB/EGR1/SHC1/OSMR/FOS/NFKBIA/MAPK1/JAK3/PRKCA/KRAS/HIF1A/NFKB1/RELA
WP_NOCGMPPKG_MEDIATED_NEUROPROTECTION	WP_NOCGMPPKG_MEDIATED_NEUROPROTECTION	47	0.494164	1.55632	0.0147676	0.106108	0.0898592	6656	tags=40%, list=18%, signal=33%	NOS1/NEFL/CNGB1/ACTN2/PDE3A/CAMK2B/CAMK2A/GUCY1A1/CNGA3/GRIN2A/GUCY1B1/NPR1/DLG4/IL1B/GUCY1A2/IFNG/PRKG2/PDE2A/CNGB3
WP_FATTY_ACID_TRANSPORTERS	WP_FATTY_ACID_TRANSPORTERS	18	0.643061	1.64709	0.0152218	0.108752	0.092098	2317	tags=28%, list=6%, signal=26%	FABP4/FABP6/CD36/FABP5/FABP7
REACTOME_DEFECTIVE_CFTR_CAUSES_CYSTIC_FIBROSIS	REACTOME_DEFECTIVE_CFTR_CAUSES_CYSTIC_FIBROSIS	61	0.448204	1.48355	0.0151797	0.108752	0.092098	13454	tags=54%, list=36%, signal=35%	PSMB11/PSMA8/ERLIN2/PSMD3/SEM1/PSMB1/PSMB6/UBC/PSMD11/PSMB9/PSMB2/PSMC2/PSMD9/VCP/PSMD7/PSMB7/PSMB3/PSMA4/PSMA6/PSMC3/PSMD2/PSMA3/PSMD13/PSMD8/PSMB5/PSMC1/PSMC4/PSMF1/PSMD10/RNF185/UBA52/PSMD12/PSMD14
REACTOME_RHO_GTPASES_ACTIVATE_CIT	REACTOME_RHO_GTPASES_ACTIVATE_CIT	19	0.629144	1.62863	0.0154009	0.109721	0.0929183	9580	tags=53%, list=26%, signal=39%	MYL9/MYH11/PPP1R12B/RHOB/DLG4/MYH10/MYH9/KIF14/PPP1R12A/CIT
WP_NEURAL_CREST_CELL_MIGRATION_DURING_DEVELOPMENT	WP_NEURAL_CREST_CELL_MIGRATION_DURING_DEVELOPMENT	40	0.521586	1.6134	0.0156245	0.110378	0.0934754	8153	tags=40%, list=22%, signal=31%	NGFR/MMP9/CDH11/MMP2/TWIST1/EPHB6/BUB1B-PAK6/NGEF/PAK1/PIK3CD/JUN/EPHB2/AKT3/PIK3CA/FOS/PAK6
PID_REG_GR_PATHWAY	PID_REG_GR_PATHWAY	82	0.41327	1.44802	0.015617	0.110378	0.0934754	6888	tags=27%, list=18%, signal=22%	AFP/POMC/CSF2/KRT14/KRT17/IL6/CSN2/SFN/MMP1/SELE/KRT5/MAPK11/CDKN1A/IL13/TP53/CDK5R1/IFNG/EGR1/JUN/PRL/IL5/NR3C1
WP_HIPPO_SIGNALING_REGULATION_PATHWAYS	WP_HIPPO_SIGNALING_REGULATION_PATHWAYS	97	0.403709	1.43635	0.0155454	0.110378	0.0934754	4017	tags=16%, list=11%, signal=15%	CDH12/NGFR/CDH9/EGFR/CDH2/CDH11/CDH16/CDH18/CDH4/NTRK2/FGFR1/CDH19/CDH15/PDGFRB/NTRK1/PRKAG3
PID_INTEGRIN5_PATHWAY	PID_INTEGRIN5_PATHWAY	17	0.644649	1.62856	0.0157557	0.110994	0.093997	3814	tags=41%, list=10%, signal=37%	FN1/FBN1/EDIL3/PLAU/ITGAV/SDC1/CCN1
REACTOME_NEGATIVE_REGULATION_OF_TCF_DEPENDENT_SIGNALING_BY_WNT_LIGAND_ANTAGONISTS	REACTOME_NEGATIVE_REGULATION_OF_TCF_DEPENDENT_SIGNALING_BY_WNT_LIGAND_ANTAGONISTS	15	0.677636	1.65273	0.0158158	0.111107	0.0940923	4146	tags=60%, list=11%, signal=53%	SOST/KREMEN2/SFRP2/WIF1/SFRP1/WNT9A/WNT5A/WNT4/KREMEN1
PID_SHP2_PATHWAY	PID_SHP2_PATHWAY	57	0.46033	1.51102	0.0162737	0.114006	0.0965475	7210	tags=32%, list=19%, signal=26%	NGF/EGFR/IL6/NTRK2/NTF4/GNAI1/PDGFRB/NTRK1/ANGPT1/IRS1/HRAS/IL6R/IFNG/SHC1/IFNGR1/SDC2/PIK3CA/IL2RG
REACTOME_NRIF_SIGNALS_CELL_DEATH_FROM_THE_NUCLEUS	REACTOME_NRIF_SIGNALS_CELL_DEATH_FROM_THE_NUCLEUS	16	0.656016	1.62666	0.0163235	0.114027	0.0965657	193	tags=12%, list=1%, signal=12%	NGF/NGFR
REACTOME_PROGRAMMED_CELL_DEATH	REACTOME_PROGRAMMED_CELL_DEATH	208	0.342623	1.35389	0.0163671	0.114027	0.0965657	12203	tags=39%, list=33%, signal=26%	DSG1/H1-3/IL1A/TP63/PSMB11/PSMA8/SFN/H1-5/PKP1/ELANE/BMX/UNC5A/H1-4/FADD/DSP/VIM/GSDME/MAPT/PLEC/FAS/PSMD3/TP53/IL1B/DCC/FNTA/YWHAG/DSG3/LY96/SEM1/TICAM2/GSN/AKT3/AVEN/DAPK3/PSMB1/GZMB/TLR4/PSMB6/UBC/STUB1/OMA1/BAD/PSMD11/H1-2/PSMB9/PSMB2/PSMC2/PSMD9/MAPK1/UNC5B/TRADD/CLSPN/YWHAZ/CD14/PSMD7/PSMB7/PSMB3/ROCK1/PSMA4/DYNLL1/PSMA6/OPA1/PSMC3/LMNA/C1QBP/APC/PSMD2/PSMA3/PSMD13/PSMD8/PSMB5/YWHAE/CASP1/Y…
REACTOME_CELLULAR_RESPONSE_TO_HYPOXIA	REACTOME_CELLULAR_RESPONSE_TO_HYPOXIA	75	0.435628	1.49248	0.0164302	0.114151	0.0966705	13454	tags=52%, list=36%, signal=33%	EPO/PSMB11/PSMA8/HIF3A/PSMD3/CA9/SEM1/PSMB1/PSMB6/UBC/PSMD11/PSMB9/PSMB2/PSMC2/PSMD9/RBX1/PSMD7/PSMB7/PSMB3/HIF1A/PSMA4/PSMA6/PSMC3/PSMD2/PSMA3/PSMD13/PSMD8/PSMB5/CREBBP/CUL2/PSMC1/PSMC4/EPAS1/PSMF1/PSMD10/UBA52/ELOB/PSMD12/PSMD14
REACTOME_TRIGLYCERIDE_CATABOLISM	REACTOME_TRIGLYCERIDE_CATABOLISM	24	0.585854	1.61608	0.0166706	0.115101	0.0974751	2317	tags=17%, list=6%, signal=16%	FABP4/FABP6/FABP5/FABP7
WP_OSTEOPONTIN_SIGNALING	WP_OSTEOPONTIN_SIGNALING	13	0.676206	1.58187	0.0167038	0.115101	0.0974751	10767	tags=69%, list=29%, signal=49%	MMP9/SPP1/PLAU/ITGAV/ITGB3/IKBKB/MAPK1/NFKB1/RELA
REACTOME_HDR_THROUGH_HOMOLOGOUS_RECOMBINATION_HRR	REACTOME_HDR_THROUGH_HOMOLOGOUS_RECOMBINATION_HRR	68	0.427807	1.44047	0.0166985	0.115101	0.0974751	13518	tags=57%, list=36%, signal=37%	SLX1A/PALB2/EME2/RAD51B/RBBP8/SEM1/RMI2/RFC2/CHEK1/RHNO1/UBC/RPA1/SLX4/RAD51/PCNA/RFC4/EXO1/ATM/RMI1/BRCA1/POLD4/RPA2/RFC5/EME1/MRE11/POLD2/RAD51AP1/XRCC3/WRN/RPA3/NBN/POLE2/RAD9A/ATRIP/BRIP1/UBA52/RAD51C/POLE3/RAD50
REACTOME_RECEPTOR_TYPE_TYROSINE_PROTEIN_PHOSPHATASES	REACTOME_RECEPTOR_TYPE_TYROSINE_PROTEIN_PHOSPHATASES	20	0.617929	1.62709	0.0170204	0.116833	0.0989418	6719	tags=55%, list=18%, signal=45%	SLITRK6/PTPRD/SLITRK3/SLITRK5/SLITRK2/PPFIA2/PPFIA1/SLITRK4/IL1RAP/PTPRS/PPFIA4
REACTOME_STABILIZATION_OF_P53	REACTOME_STABILIZATION_OF_P53	57	0.458193	1.504	0.0170942	0.116833	0.0989418	13454	tags=58%, list=36%, signal=37%	PSMB11/PSMA8/PSMD3/TP53/SEM1/PSMB1/PSMB6/UBC/PSMD11/PSMB9/PSMB2/PSMC2/PSMD9/ATM/PSMD7/PSMB7/PSMB3/PSMA4/PSMA6/PSMC3/PSMD2/PSMA3/PSMD13/PSMD8/PSMB5/CHEK2/PSMC1/PSMC4/PSMF1/PSMD10/UBA52/PSMD12/PSMD14
WP_REGULATION_OF_ACTIN_CYTOSKELETON	WP_REGULATION_OF_ACTIN_CYTOSKELETON	150	0.367004	1.39266	0.0170872	0.116833	0.0989418	9693	tags=43%, list=26%, signal=32%	FGF3/CHRM2/FGF5/EGFR/FN1/FGF1/FGF16/ARHGEF4/FGFR1/PIP5KL1/MAPK4/MSN/APC2/FGF7/MYL3/FGF21/MYLK/FGF23/BUB1B-PAK6/FGF14/PDGFRB/ACTN1/CFL2/FGF13/PAK1/RAC3/FGF10/FGF11/VCL/PIK3C2G/MAPK6/BDKRB1/MYH10/ENAH/MRAS/BAIAP2/GNG12/ITGA1/PIK3CD/LIMK1/GSN/RRAS/GNA12/PIK3CA/FGD1/PAK6/FGFR2/PIK3C3/WASF2/BDKRB2/PDGFA/SLC9A1/RDX/PPP1R12A/MAPK1/PDGFRA/RRAS2/PFN1/RAC2/PIP5K1C/MOS/SSH1/CD14/KRAS
REACTOME_ADP_SIGNALLING_THROUGH_P2Y_PURINOCEPTOR_12	REACTOME_ADP_SIGNALLING_THROUGH_P2Y_PURINOCEPTOR_12	22	0.603883	1.63868	0.0173275	0.117732	0.0997026	9460	tags=55%, list=25%, signal=41%	GNAT3/GNGT1/GNG8/GNAI1/GNB4/GNB3/GNG12/GNB5/GNG7/GNG4/GNG11/GNG2
REACTOME_P75NTR_SIGNALS_VIA_NF_KB	REACTOME_P75NTR_SIGNALS_VIA_NF_KB	16	0.653664	1.62083	0.017459	0.117732	0.0997026	193	tags=12%, list=1%, signal=12%	NGF/NGFR
REACTOME_NUCLEOTIDE_EXCISION_REPAIR	REACTOME_NUCLEOTIDE_EXCISION_REPAIR	110	0.385206	1.40015	0.0174543	0.117732	0.0997026	16070	tags=70%, list=43%, signal=40%	ERCC1/ERCC4/GTF2H5/DDB2/GTF2H2/GTF2H3/RFC2/POLR2I/ACTL6A/UBC/RPA1/MNAT1/POLR2J/RBX1/RAD23B/PRPF19/PCNA/INO80B/RFC4/ERCC6/COPS4/INO80C/COPS7A/CETN2/POLD4/COPS2/RPA2/POLR2E/GTF2H4/PARP2/RFC5/ELL/INO80E/SUMO3/POLD2/POLR2G/RAD23A/COPS5/POLR2B/COPS3/XRCC1/COPS6/RPA3/ACTB/UBE2I/POLE2/POLR2A/USP7/POLR2F/POLR2L/XPA/ERCC2/ACTR5/UBA52/UBE2V2/POLE3/PARP1/COPS8/CCNH/INO80/POLR2H/CUL4B/UBE2N/GTF2H1/CDK7/EP300…
WP_EBOLA_VIRUS_INFECTION_IN_HOST	WP_EBOLA_VIRUS_INFECTION_IN_HOST	129	0.370658	1.38472	0.0173514	0.117732	0.0997026	10767	tags=40%, list=29%, signal=28%	EGFR/ITGA5/HLA-DQA2/FLNA/ITGA6/FLNC/HLA-DOB/ITGAV/TPCN2/ITGA3/MFGE8/SOCS3/HLA-DQB2/TFAP2A/RHOB/ACTN1/AXL/CLTCL1/PAK1/CLEC6A/TIMD4/CD209/ITGA1/PIK3CD/ITGB3/GSN/RELB/PIK3CA/TLR4/EIF2S1/ITGA4/MBL2/CTSB/ITGB1/CAV3/HLA-DQA1/CLEC4M/HLA-DPA1/TIAM1/MAPK1/VAV2/DAB2IP/IGF1R/VPS16/CLEC10A/DDX58/C1QBP/CDC42/ITGA2/NFKB1/RELA
WP_BREAST_CANCER_PATHWAY	WP_BREAST_CANCER_PATHWAY	154	0.360533	1.37656	0.0174166	0.117732	0.0997026	6301	tags=25%, list=17%, signal=21%	FGF3/FGF5/EGFR/WNT2/FGF1/FGF16/IGF1/WNT11/SFRP4/FGFR1/WNT7A/PGR/CDK6/APC2/SHC3/FGF7/WNT5A/FGF21/FZD1/FZD6/CCND1/FGF23/WNT4/FZD9/CDKN1A/MYC/FGF10/SHC4/DLL3/NOTCH3/WNT2B/HRAS/FZD8/TP53/TCF7L1/PIK3CD/SHC1/JUN
WP_MIRNA_TARGETS_IN_ECM_AND_MEMBRANE_RECEPTORS	WP_MIRNA_TARGETS_IN_ECM_AND_MEMBRANE_RECEPTORS	38	0.513157	1.569	0.0177059	0.119078	0.100843	5879	tags=47%, list=16%, signal=40%	FN1/TNXB/THBS2/COL1A2/COL5A2/COL5A1/COL3A1/COL6A1/COL6A2/COL6A3/ITGA11/THBS1/MIR219A1/COL5A3/LAMA4/COL4A2/LAMC1/ITGA1
PID_ILK_PATHWAY	PID_ILK_PATHWAY	45	0.485359	1.51836	0.0177905	0.119329	0.101055	8993	tags=31%, list=24%, signal=24%	MYL9/PPP1R14C/PPP1R14A/TNS1/CCND1/ACTN1/LIMS2/JUN/ZEB1/PARVA/PARVB/ZYX/PPP1R12A/PPP1R14B
WP_MAPK_SIGNALING_PATHWAY	WP_MAPK_SIGNALING_PATHWAY	247	0.33003	1.33212	0.0178724	0.11956	0.101251	7022	tags=27%, list=19%, signal=22%	FGF3/NGF/FGF5/EGFR/CACNA2D1/HSPA2/FGF1/IL1A/FGF16/PPP3R2/NTRK2/FGFR1/PLA2G4E/CACNG6/NTF4/FLNA/CACNA1H/MAPK12/CACNG7/TGFB1/CACNA1B/FGF7/FLNC/PLA2G4D/FGF21/FGF23/MAPK11/CACNA2D3/CACNB4/FGF14/CACNB2/PDGFRB/NTRK1/PLA2G4B/HSPB1/CACNG2/DUSP7/MYC/CACNA1G/FGF13/PAK1/MAPT/DUSP1/MAP3K20/DUSP6/RAC3/FGF10/FGF11/FAS/TGFB3/PLA2G4C/HRAS/TP53/MRAS/IL1B/GNG12/JUN/IKBKG/MAP3K6/RRAS/STMN1/GNA12/CRKL/RELB/AKT3/RASGR…
WP_SMALL_CELL_LUNG_CANCER	WP_SMALL_CELL_LUNG_CANCER	96	0.392288	1.39641	0.0180108	0.120167	0.101765	8591	tags=34%, list=23%, signal=27%	FN1/LAMA3/LAMC2/COL4A6/COL4A5/CDK6/ITGA6/LAMB3/ITGAV/PTGS2/ITGA3/CCND1/CDKN1A/MYC/LAMA4/ITGA2B/RXRG/COL4A2/TP53/LAMC1/PIK3CD/IKBKG/DDB2/AKT3/PIK3CA/CCNE2/CDKN1C/IKBKB/TRAF1/LAMA2/ITGB1/GADD45A/NFKBIA
WP_BILE_ACIDS_SYNTHESIS_AND_ENTEROHEPATIC_CIRCULATION	WP_BILE_ACIDS_SYNTHESIS_AND_ENTEROHEPATIC_CIRCULATION	12	-0.690086	-1.67609	0.0185452	0.122714	0.103922	4239	tags=42%, list=11%, signal=37%	SLC10A2/ABCG5/SLC10A1/FGFR4/FGF19
REACTOME_RHO_GTPASES_ACTIVATE_PAKS	REACTOME_RHO_GTPASES_ACTIVATE_PAKS	21	0.612704	1.635	0.0184545	0.122714	0.103922	7842	tags=48%, list=21%, signal=38%	MYL9/MYH11/FLNA/PPP1R12B/MYLK/PAK1/MYH10/LIMK1/CTTN/MYH9
SIG_CHEMOTAXIS	SIG_CHEMOTAXIS	45	0.48343	1.51233	0.0186309	0.122714	0.103922	10947	tags=49%, list=29%, signal=35%	ANGPTL2/MYLK/CFL2/PAK1/RHO/ARHGAP1/PIK3CD/LIMK1/PITX2/ITPR1/AKT3/PIK3CA/PAK6/ITPR2/RACGAP1/ROCK1/GDI1/WASF1/RPS4X/CDC42/ACTR3/PIK3CG
KEGG_NEUROTROPHIN_SIGNALING_PATHWAY	KEGG_NEUROTROPHIN_SIGNALING_PATHWAY	126	0.386681	1.43839	0.0186358	0.122714	0.103922	12987	tags=45%, list=35%, signal=30%	IRS4/NGF/NGFR/CAMK2B/CAMK2A/NTRK2/CALML5/NTF4/MAPK12/SHC3/MAPK11/NTRK1/BEX3/SHC4/IRS1/CALML3/HRAS/TP53/YWHAG/PIK3CD/SHC1/JUN/CRKL/AKT3/PIK3CA/IKBKB/RPS6KA4/BAD/NFKBIA/MAPK1/RAPGEF1/PLCG1/YWHAZ/CAMK4/KRAS/ABL1/CAMK2D/CDC42/NFKB1/NTF3/RELA/PIK3CG/PIK3R2/YWHAE/NRAS/NTRK3/YWHAH/CAMK2G/BAX/CALM1/SH2B1/YWHAQ/PLCG2/MAP2K1/SH2B3/MAP2K2/CRK
REACTOME_L1CAM_INTERACTIONS	REACTOME_L1CAM_INTERACTIONS	121	0.38064	1.40935	0.0185711	0.122714	0.103922	6434	tags=30%, list=17%, signal=25%	EGFR/SCN9A/L1CAM/NFASC/ITGA5/SCN4B/ANK2/NRP2/FGFR1/CNTN2/MSN/SCN7A/SCN11A/ITGAV/SCN2B/TUBA1A/ITGA9/TUBB6/SH3GL2/SCN1B/GAP43/CNTN1/PAK1/ITGA2B/SCN3B/CNTNAP1/DLG4/CHL1/TUBA4A/LAMC1/ITGA1/NCAN/DCX/ITGB3/EPHB2/TUBA4B
REACTOME_INTERLEUKIN_1_SIGNALING	REACTOME_INTERLEUKIN_1_SIGNALING	114	0.390887	1.43386	0.0187333	0.122715	0.103923	13173	tags=52%, list=35%, signal=34%	IL1A/S100A12/PSMB11/PSMA8/NOD2/APP/PSMD3/TP53/IL1B/SEM1/IL1RAP/IKBKG/IKBIP/PSMB1/S100B/ALPK1/IKBKB/PSMB6/UBC/PSMD11/NLRX1/PSMB9/LRRC14/USP18/PSMB2/PELI3/NFKBIA/PSMC2/PSMD9/RBX1/TAB1/PSMD7/PSMB7/USP14/PSMB3/PSMA4/PSMA6/PSMC3/NFKB1/PSMD2/PSMA3/RELA/PSMD13/PSMD8/PSMB5/N4BP1/UBE2V1/NLRC5/TAB2/PSMC1/NKIRAS2/PSMC4/MAP3K7/PSMF1/PSMD10/MAP2K1/MAP2K4/UBA52/PSMD12
KEGG_JAK_STAT_SIGNALING_PATHWAY	KEGG_JAK_STAT_SIGNALING_PATHWAY	155	0.355336	1.35608	0.0187009	0.122715	0.103923	7216	tags=27%, list=19%, signal=22%	LEP/IL20/CSF2/CSF3/EPO/IL24/IL11/IL6/IL12RB2/IFNA21/IFNA8/IFNL1/IL13RA2/IL20RB/IFNL3/IL5RA/CCND1/IL7R/SOCS3/SOCS1/CSH1/MYC/IL11RA/TSLP/CNTF/IFNA1/IL13/IFNB1/CTF1/IL6R/IFNG/PIK3CD/IFNL2/PRL/IFNE/IFNGR1/OSMR/IL5/AKT3/PIK3CA/IL2RG/CLCF1
REACTOME_HDR_THROUGH_SINGLE_STRAND_ANNEALING_SSA	REACTOME_HDR_THROUGH_SINGLE_STRAND_ANNEALING_SSA	37	0.510052	1.55217	0.0188024	0.122849	0.104036	13518	tags=65%, list=36%, signal=41%	ERCC1/ERCC4/RBBP8/RMI2/RFC2/RHNO1/RPA1/RAD51/RFC4/EXO1/ATM/RMI1/BRCA1/ABL1/RPA2/RFC5/MRE11/WRN/RPA3/NBN/RAD9A/ATRIP/BRIP1/RAD50
BIOCARTA_NGF_PATHWAY	BIOCARTA_NGF_PATHWAY	20	0.611325	1.6097	0.0190228	0.123648	0.104713	7714	tags=40%, list=21%, signal=32%	NGF/NGFR/KLK2/HRAS/SHC1/JUN/PIK3CA/FOS
BIOCARTA_INFLAM_PATHWAY	BIOCARTA_INFLAM_PATHWAY	27	0.564432	1.59524	0.0190132	0.123648	0.104713	5788	tags=41%, list=16%, signal=34%	CSF2/CSF3/IL1A/IL11/IL6/TGFB1/IFNA1/IL13/IFNB1/TGFB3/IFNG
WP_CALCIUM_REGULATION_IN_CARDIAC_CELLS	WP_CALCIUM_REGULATION_IN_CARDIAC_CELLS	152	0.363042	1.38192	0.0191447	0.124121	0.105113	6777	tags=29%, list=18%, signal=24%	PLN/CHRM2/GJA1/CASQ2/GJA3/KCNB1/CAMK2B/ADCY2/RYR1/CAMK2A/GJB6/RGS20/GJD2/SFN/GNGT1/GNAO1/GNG8/ADRB2/RYR3/CASQ1/GNAI1/RGS4/GNB4/CACNA1B/GJB4/RYR2/ADCY8/ADRA1A/ADRA1B/GJB2/GJB3/GNB3/GJB5/FXYD2/GRK4/GNG12/GJA5/YWHAG/PRKD1/ATP1B2/PKIG/RGS19/ITPR1/RGS9
PID_FOXM1_PATHWAY	PID_FOXM1_PATHWAY	40	0.514672	1.59202	0.0192195	0.124286	0.105253	13215	tags=68%, list=35%, signal=44%	ONECUT1/MMP2/CCND1/MYC/LAMA4/GAS1/FOS/PLK1/CCNA2/TGFA/CKS1B/NFATC3/FOXM1/ESR1/CENPB/CCNB1/AURKB/CCNE1/RB1/CREBBP/CHEK2/XRCC1/CDC25B/CENPF/MAP2K1/CDK2/CCNB2
REACTOME_CARGO_CONCENTRATION_IN_THE_ER	REACTOME_CARGO_CONCENTRATION_IN_THE_ER	33	-0.493921	-1.50239	0.019406	0.124852	0.105732	346	tags=9%, list=1%, signal=9%	SERPINA1/F5/FOLR1
REACTOME_RRNA_PROCESSING	REACTOME_RRNA_PROCESSING	202	0.336115	1.32153	0.0193798	0.124852	0.105732	15498	tags=57%, list=42%, signal=34%	RPL3L/RPP40/RPS4Y1/TRMT112/RPS15A/TBL3/TFB1M/TSR3/FCF1/RPL35/RPS2/RPL17/UTP20/RPP25/EXOSC4/RPL19/UTP4/EXOSC2/NOL6/NOP10/RIOK1/HEATR1/RPS15/BOP1/TSR1/WDR3/NIP7/NOB1/THUMPD1/TEX10/EXOSC6/RPL8/NOL9/RPL35A/LTV1/RPS25/RPS7/IMP3/DCAF13/DDX49/RPS4X/PES1/EXOSC3/RRP1/DHX37/EXOSC5/RPL39L/RPS18/RPL34/FAU/UTP25/WDR75/RPL11/RPL30/NOP14/SENP3/EBNA1BP2/RPP30/WDR46/PRORP/RPLP2/WDR18/RPL23A/RPS24/RPL12/RPL10/RPL3…
REACTOME_GABA_RECEPTOR_ACTIVATION	REACTOME_GABA_RECEPTOR_ACTIVATION	60	0.454916	1.49923	0.0197361	0.126402	0.107045	3886	tags=27%, list=10%, signal=24%	GABRA5/GNAT3/GABRA2/GABRG2/ADCY2/GNGT1/GABRA3/GNG8/KCNJ15/GNAI1/GABRA1/GNB4/KCNJ12/GABRA6/ADCY8/GABRB1
WP_TOLLLIKE_RECEPTOR_SIGNALING_PATHWAY	WP_TOLLLIKE_RECEPTOR_SIGNALING_PATHWAY	103	0.393044	1.41909	0.0197471	0.126402	0.107045	11096	tags=44%, list=30%, signal=31%	IL6/IFNA21/IFNA8/SPP1/CXCL10/CXCL11/MAPK12/CCL5/LBP/MAPK11/CD40/FADD/CCL3/IFNA1/IFNB1/TLR2/IL1B/CCL4/PIK3CD/LY96/JUN/TICAM2/IKBKG/TLR1/AKT3/CXCL9/PIK3CA/CD80/TLR6/TLR4/IKBKB/FOS/IFNA17/NFKBIA/MAPK1/TAB1/CD14/CD86/IFNA6/IL12A/NFKB1/RELA/TLR9/PIK3CG/PIK3R2
WP_FATTY_ACID_BETAOXIDATION	WP_FATTY_ACID_BETAOXIDATION	34	-0.49769	-1.51724	0.0198256	0.126583	0.107198	389	tags=21%, list=1%, signal=20%	ACSS2/ACSL5/ACADS/ACSL3/GK/ACADL/LIPF
REACTOME_INTERACTION_WITH_CUMULUS_CELLS_AND_THE_ZONA_PELLUCIDA	REACTOME_INTERACTION_WITH_CUMULUS_CELLS_AND_THE_ZONA_PELLUCIDA	11	0.705225	1.60471	0.0199957	0.127346	0.107845	5324	tags=55%, list=14%, signal=47%	ZP4/ADAM2/ZP2/ADAM21/ZP3/SPAM1
PID_S1P_S1P1_PATHWAY	PID_S1P_S1P1_PATHWAY	21	0.607821	1.62197	0.0204267	0.128429	0.108762	9200	tags=52%, list=25%, signal=39%	SPHK1/GNAO1/GNAI1/ITGAV/PTGS2/PDGFRB/ABCC1/ITGB3/S1PR1/MAPK1/PLCG1
KEGG_RENIN_ANGIOTENSIN_SYSTEM	KEGG_RENIN_ANGIOTENSIN_SYSTEM	17	0.632063	1.59677	0.0202978	0.128429	0.108762	4609	tags=41%, list=12%, signal=36%	CTSG/CMA1/MME/AGTR2/AGTR1/ANPEP/AGT
WP_PROSTAGLANDIN_AND_LEUKOTRIENE_METABOLISM_IN_SENESCENCE	WP_PROSTAGLANDIN_AND_LEUKOTRIENE_METABOLISM_IN_SENESCENCE	31	0.542641	1.59502	0.0203256	0.128429	0.108762	4112	tags=32%, list=11%, signal=29%	ALOX15/ALOX12/PTGER3/CYSLTR1/PTGS1/GNAI1/PTGIS/PTGS2/MAPK11/CDKN1A
REACTOME_GLOBAL_GENOME_NUCLEOTIDE_EXCISION_REPAIR_GG_NER	REACTOME_GLOBAL_GENOME_NUCLEOTIDE_EXCISION_REPAIR_GG_NER	84	0.409654	1.4347	0.020449	0.128429	0.108762	16010	tags=71%, list=43%, signal=41%	ERCC1/ERCC4/GTF2H5/DDB2/GTF2H2/GTF2H3/RFC2/ACTL6A/UBC/RPA1/MNAT1/RBX1/RAD23B/PCNA/INO80B/RFC4/COPS4/INO80C/COPS7A/CETN2/POLD4/COPS2/RPA2/GTF2H4/PARP2/RFC5/INO80E/SUMO3/POLD2/RAD23A/COPS5/COPS3/XRCC1/COPS6/RPA3/ACTB/UBE2I/POLE2/XPA/ERCC2/ACTR5/UBA52/UBE2V2/POLE3/PARP1/COPS8/CCNH/INO80/CUL4B/UBE2N/GTF2H1/CDK7/YY1/LIG1/POLE/PIAS3/POLK/RUVBL1/RFC1/POLE4
REACTOME_REGULATION_OF_INSULIN_LIKE_GROWTH_FACTOR_IGF_TRANSPORT_AND_UPTAKE_BY_INSULIN_LIKE_GROWTH_FACTOR_BINDING_PROTEINS_IGFBPS	REACTOME_REGULATION_OF_INSULIN_LIKE_GROWTH_FACTOR_IGF_TRANSPORT_AND_UPTAKE_BY_INSULIN_LIKE_GROWTH_FACTOR_BINDING_PROTEINS_IGFBPS	124	0.366103	1.36179	0.0204712	0.128429	0.108762	5929	tags=35%, list=16%, signal=30%	AFP/AMTN/TNC/BPIFB2/FN1/IGFBP1/IGFBP6/CTSG/CDH2/MEPE/VCAN/FBN1/CHRDL1/MMP2/MXRA8/IL6/KLK2/IGF1/C4A/LGALS1/FSTL3/SPP1/AHSG/MMP1/IGFBP2/KNG1/LTBP1/MFGE8/FGF23/FSTL1/CCN1/FAM20C/TMEM132A/PAPPA/SERPINA10/SPP2/KLK3/APP/IGFBP7/PAPPA2/MATN3/IGFBP3/LAMC1/PRSS23
REACTOME_PEPTIDE_LIGAND_BINDING_RECEPTORS	REACTOME_PEPTIDE_LIGAND_BINDING_RECEPTORS	193	0.338864	1.32466	0.020267	0.128429	0.108762	5876	tags=32%, list=16%, signal=27%	NPFFR2/NPBWR1/NTS/POMC/CCL13/TACR2/GRP/NPY/KISS1R/MC4R/MC3R/CXCL12/TAC1/GRPR/TACR3/ACKR1/AGTR2/EDN2/CXCR1/CXCL5/CCL2/MCHR1/CXCL10/CXCL11/NMB/SSTR4/NMUR2/CCKAR/CCL21/AGTR1/CCL1/ECE2/ACKR3/CCL5/KNG1/RXFP3/PPBP/C5AR2/PYY/CCL17/RXFP2/ACKR4/OPRM1/NPW/PROKR2/UTS2/CCL3/PPY/AGT/TACR1/AVPR1B/XCL1/APP/RXFP1/ECE1/CCL23/BDKRB1/FPR3/NTSR1/CCL3L3/FPR2
REACTOME_CYCLIN_A_CDK2_ASSOCIATED_EVENTS_AT_S_PHASE_ENTRY	REACTOME_CYCLIN_A_CDK2_ASSOCIATED_EVENTS_AT_S_PHASE_ENTRY	85	0.411684	1.44407	0.0206764	0.129394	0.109579	13173	tags=52%, list=35%, signal=34%	CCNA1/CCND1/CDKN1A/MYC/PSMD3/SEM1/AKT3/PSMB1/CCNE2/PSMB6/UBC/PSMD11/PSMB9/CCNA2/LIN37/PSMB2/MNAT1/PSMC2/PSMD9/LIN52/CKS1B/PSMD7/PSMB7/FZR1/PSMB3/PSMA4/PSMA6/PSMC3/PSMD2/PSMA3/PSMD13/PSMD8/PSMB5/CCNE1/RB1/PSMC1/PSMC4/LIN9/CDC25B/PSMF1/PSMD10/CDK2/UBA52/PSMD12
BIOCARTA_AHSP_PATHWAY	BIOCARTA_AHSP_PATHWAY	13	-0.649359	-1.59635	0.0210434	0.131365	0.111248	993	tags=31%, list=3%, signal=30%	ALAS2/HBA2/HBB/HBA1
REACTOME_TRIGLYCERIDE_BIOSYNTHESIS	REACTOME_TRIGLYCERIDE_BIOSYNTHESIS	14	-0.62434	-1.56079	0.0211738	0.131853	0.111661	4711	tags=57%, list=13%, signal=50%	LPIN1/GK/GK3P/DGAT2/LPIN2/GPAT2/MOGAT1/MOGAT3
PID_IL4_2PATHWAY	PID_IL4_2PATHWAY	64	0.432842	1.44996	0.0214303	0.133121	0.112735	7235	tags=36%, list=19%, signal=29%	ALOX15/COL1A2/COL1A1/ARG1/IGHE/AICDA/EGR2/IGHG1/THY1/IL13RA2/SOCS3/CCL17/SOCS1/OPRM1/SELP/CCL26/IRS1/SHC1/ITGB3/IL5/PIK3CA/IL2RG/CCL11
KEGG_MELANOMA	KEGG_MELANOMA	71	0.418652	1.42156	0.0215831	0.133413	0.112983	5546	tags=30%, list=15%, signal=25%	FGF3/FGF5/EGFR/FGF1/FGF16/IGF1/FGFR1/CDK6/FGF7/PDGFC/FGF21/CCND1/FGF23/FGF14/PDGFRB/CDKN1A/FGF13/FGF10/FGF11/HRAS/TP53
PID_P53_DOWNSTREAM_PATHWAY	PID_P53_DOWNSTREAM_PATHWAY	137	0.357746	1.34987	0.0215707	0.133413	0.112983	9233	tags=29%, list=25%, signal=22%	AFP/EGFR/SERPINE1/VCAN/MMP2/TP63/S100A2/EDN2/SFN/SPP1/NDRG1/POU4F1/COL18A1/SNAI2/PYCARD/PERP/CDKN1A/DUSP1/SCN3B/FAS/BTG2/TP53/IGFBP3/TYRP1/DDIT4/ZNF385A/JUN/DDB2/PPM1J/BNIP3L/SERPINB5/STEAP3/GADD45A/BDKRB2/PCNA/RRM2B/PML/TGFA/ARID3A/CSE1L
PID_A6B1_A6B4_INTEGRIN_PATHWAY	PID_A6B1_A6B4_INTEGRIN_PATHWAY	46	0.480703	1.50944	0.0217485	0.13378	0.113293	9576	tags=43%, list=26%, signal=32%	EGFR/LAMA3/LAMC2/IL1A/SFN/COL17A1/ITGA6/LAMB3/LAMA4/RXRG/HRAS/LAMC1/YWHAG/SHC1/PIK3CA/LAMA2/ITGB1/CD9/PRKCA/YWHAZ
WP_PROTEASOME_DEGRADATION	WP_PROTEASOME_DEGRADATION	62	0.440879	1.46515	0.021704	0.13378	0.113293	13493	tags=45%, list=36%, signal=29%	UCHL1/H2AC4/PSMD3/IFNG/PSMB1/PSMB6/UBC/PSMD11/PSMB9/PSMB2/PSMC2/PSMD9/PSMD7/PSMB7/PSMB3/PSMA4/PSMA6/PSMC3/PSMD2/PSMA3/PSMD13/PSMD8/PSMB5/PSMC1/PSMC4/PSMD10/PSMD12/H2AZ1
REACTOME_RHO_GTPASES_ACTIVATE_ROCKS	REACTOME_RHO_GTPASES_ACTIVATE_ROCKS	19	0.614618	1.59103	0.0227345	0.139504	0.118141	8933	tags=47%, list=24%, signal=36%	MYL9/MYH11/PPP1R12B/RHOB/PAK1/MYH10/LIMK1/MYH9/PPP1R12A
WP_LNCRNA_IN_CANONICAL_WNT_SIGNALING_AND_COLORECTAL_CANCER	WP_LNCRNA_IN_CANONICAL_WNT_SIGNALING_AND_COLORECTAL_CANCER	97	0.389371	1.38534	0.0229858	0.140705	0.119158	5049	tags=26%, list=14%, signal=22%	SOST/WNT2/SFRP2/H19/WIF1/ROR2/SFRP1/WNT11/SERPINF1/SFRP4/PLAU/WNT7A/CDK6/APC2/WNT5A/FZD1/FZD6/CCND1/TFAP2A/WNT4/FZD9/KREMEN1/MYC/FOSL1/WNT2B
WP_RETINOL_METABOLISM	WP_RETINOL_METABOLISM	17	0.626745	1.58333	0.0231366	0.141285	0.119649	4826	tags=29%, list=13%, signal=26%	LRAT/RPE65/AWAT2/DHRS4/AOX1
REACTOME_IL_6_TYPE_CYTOKINE_RECEPTOR_LIGAND_INTERACTIONS	REACTOME_IL_6_TYPE_CYTOKINE_RECEPTOR_LIGAND_INTERACTIONS	17	0.626188	1.58192	0.0234205	0.141507	0.119837	7216	tags=47%, list=19%, signal=38%	CRLF1/IL31RA/IL11/IL11RA/CNTF/CTF1/OSMR/CLCF1
BIOCARTA_STEM_PATHWAY	BIOCARTA_STEM_PATHWAY	15	0.646085	1.57578	0.0235097	0.141507	0.119837	1568	tags=33%, list=4%, signal=32%	CSF2/CSF3/EPO/IL11/IL6
BIOCARTA_GRANULOCYTES_PATHWAY	BIOCARTA_GRANULOCYTES_PATHWAY	15	0.645498	1.57435	0.0235097	0.141507	0.119837	5788	tags=33%, list=16%, signal=28%	CSF3/IL1A/ITGAM/SELP/IFNG
REACTOME_NEGATIVE_REGULATION_OF_NOTCH4_SIGNALING	REACTOME_NEGATIVE_REGULATION_OF_NOTCH4_SIGNALING	54	0.463759	1.50248	0.0233847	0.141507	0.119837	13454	tags=56%, list=36%, signal=36%	PSMD3/SEM1/PSMB1/PSMB6/UBC/PSMD11/PSMB9/PSMB2/PSMC2/PSMD9/RBX1/YWHAZ/PSMD7/PSMB7/PSMB3/PSMA4/PSMA6/PSMC3/PSMD2/PSMA3/PSMD13/PSMD8/PSMB5/PSMC1/PSMC4/PSMF1/PSMD10/UBA52/PSMD12/PSMD14
KEGG_ARACHIDONIC_ACID_METABOLISM	KEGG_ARACHIDONIC_ACID_METABOLISM	58	0.448356	1.47433	0.0232571	0.141507	0.119837	4255	tags=26%, list=11%, signal=23%	ALOX15/PLA2G2A/PLA2G5/CYP4F2/ALOX12/ALOX12B/CBR3/PLA2G4E/PLA2G3/CBR1/PTGS1/PTGIS/PTGS2/PLA2G4B/GGT5
WP_NCRNAS_INVOLVED_IN_WNT_SIGNALING_IN_HEPATOCELLULAR_CARCINOMA	WP_NCRNAS_INVOLVED_IN_WNT_SIGNALING_IN_HEPATOCELLULAR_CARCINOMA	86	0.396614	1.39259	0.0233927	0.141507	0.119837	6508	tags=30%, list=17%, signal=25%	SOST/WNT2/SFRP2/WIF1/ROR2/SFRP1/WNT11/SERPINF1/SFRP4/PLAU/WNT7A/WNT5A/FZD1/FZD6/CCND1/WNT4/FZD9/KREMEN1/MYC/SOX7/FOSL1/WNT2B/FZD8/TCF7L1/JUN/DKK2
REACTOME_REGULATION_OF_RAS_BY_GAPS	REACTOME_REGULATION_OF_RAS_BY_GAPS	68	0.418467	1.40902	0.023758	0.142661	0.120814	13454	tags=54%, list=36%, signal=35%	PSMB11/PSMA8/PSMD3/HRAS/SEM1/PSMB1/PSMB6/UBC/PSMD11/PSMB9/SPRED3/PSMB2/PSMC2/PSMD9/RBX1/DAB2IP/KRAS/PSMD7/PSMB7/PSMB3/PSMA4/PSMA6/PSMC3/SYNGAP1/PSMD2/PSMA3/PSMD13/PSMD8/PSMB5/NRAS/PSMC1/PSMC4/PSMF1/PSMD10/UBA52/PSMD12/PSMD14
WP_NEUROINFLAMMATION_AND_GLUTAMATERGIC_SIGNALING	WP_NEUROINFLAMMATION_AND_GLUTAMATERGIC_SIGNALING	140	0.36319	1.37016	0.024085	0.144281	0.122186	6677	tags=28%, list=18%, signal=23%	NGF/GRIN3B/NOS1/GRM5/ARC/IL1A/CAMK2B/GRIK5/CAMK2A/IL6/IGF1/GRIK3/GRIK2/SLC2A1/TGFB1/LRRC8A/GRIN2A/ADCY8/LRRC8C/SOCS3/DISC1/CNTF/CAMKK1/SRR/IL13/SLC17A7/TGFB3/IRS1/IL6R/IL1B/TGFBR3/IFNG/PSPH/GRIA4/GRM4/SLC1A4/LRRC8D/IFNGR1/SMAD2
WP_RENINANGIOTENSINALDOSTERONE_SYSTEM_RAAS	WP_RENINANGIOTENSINALDOSTERONE_SYSTEM_RAAS	44	0.480882	1.5033	0.0246137	0.147099	0.124573	5352	tags=30%, list=14%, signal=25%	CYP21A2/CTSG/CMA1/CAMK2B/CAMK2A/AGTR2/CALML5/CAMK1G/AGTR1/CYP11B2/AGT/CREB5/CALML3
REACTOME_REGULATION_OF_TLR_BY_ENDOGENOUS_LIGAND	REACTOME_REGULATION_OF_TLR_BY_ENDOGENOUS_LIGAND	21	-0.578737	-1.58113	0.0249346	0.148664	0.125898	134	tags=19%, list=0%, signal=19%	FGG/SFTPA1/FGA/SFTPA2
WP_MONOAMINE_TRANSPORT	WP_MONOAMINE_TRANSPORT	32	0.531656	1.5731	0.025253	0.150208	0.127206	6324	tags=41%, list=17%, signal=34%	SLC6A2/NOS1/TH/AMPH/TGFB1I1/SLC5A7/SLC6A4/TDO2/AGT/SYN1/IL1B/FBXO32/ITGB3
PID_ARF6_TRAFFICKING_PATHWAY	PID_ARF6_TRAFFICKING_PATHWAY	49	0.46426	1.47712	0.0259301	0.153872	0.130309	5879	tags=27%, list=16%, signal=22%	SLC2A4/ITGA5/ITGA11/ADRB2/ITGA6/AGTR1/ITGAV/CPE/ITGA3/ITGA7/ITGA9/ITGA8/ITGA1
KEGG_P53_SIGNALING_PATHWAY	KEGG_P53_SIGNALING_PATHWAY	68	0.414554	1.39585	0.0267446	0.158333	0.134087	7995	tags=31%, list=21%, signal=24%	ADGRB1/SERPINE1/TP53AIP1/IGF1/SFN/THBS1/CDK6/CCND1/PERP/CDKN1A/FAS/TP53/IGFBP3/ZMAT3/SIAH1/SESN3/DDB2/CCNE2/SERPINB5/CHEK1/STEAP3
KEGG_LEISHMANIA_INFECTION	KEGG_LEISHMANIA_INFECTION	70	0.423798	1.43213	0.0269672	0.159277	0.134886	10767	tags=46%, list=29%, signal=33%	IL1A/HLA-DQA2/MAPK12/TGFB1/HLA-DOB/PTGS2/MAPK11/ITGAM/FCGR3B/FCGR2C/TGFB3/TLR2/IL1B/IFNG/JUN/NCF2/IFNGR1/FCGR2A/TLR4/FOS/ITGA4/ITGB1/HLA-DQA1/NFKBIA/HLA-DPA1/MAPK1/TAB1/FCGR3A/IL12A/FCGR1A/NFKB1/RELA
WP_AIRWAY_SMOOTH_MUSCLE_CELL_CONTRACTION	WP_AIRWAY_SMOOTH_MUSCLE_CELL_CONTRACTION	16	0.631933	1.56694	0.027111	0.15938	0.134973	5042	tags=38%, list=14%, signal=32%	CD38/RYR1/ADRB2/PPP1R14A/MYLK/IL13
PID_WNT_SIGNALING_PATHWAY	PID_WNT_SIGNALING_PATHWAY	28	0.541927	1.53956	0.0270865	0.15938	0.134973	4146	tags=39%, list=11%, signal=35%	KREMEN2/WNT2/WIF1/ROR2/CTHRC1/WNT7A/WNT5A/FZD1/FZD6/FZD9/KREMEN1
REACTOME_TRANSMISSION_ACROSS_CHEMICAL_SYNAPSES	REACTOME_TRANSMISSION_ACROSS_CHEMICAL_SYNAPSES	269	0.31366	1.28186	0.0275251	0.161438	0.136716	5793	tags=23%, list=16%, signal=20%	BCHE/GRIN3B/GABRA5/GNAT3/NEFL/GABRA2/GABRG2/ACTN2/SLC6A11/CAMK2B/GRIK5/ADCY2/CHRNA4/CHRNA9/CAMK2A/SNAP25/GRIK3/HTR3E/CHRNA1/GNGT1/GABRA3/GNG8/KCNJ15/CHRNB4/GRIK2/NRG1/GNAI1/CHRNA3/GABRA1/GNB4/CACNA1B/KCNJ12/GRIN2A/GABRA6/ADCY8/SLC5A7/CACNA2D3/KIF17/CACNB4/SLC6A4/CACNB2/GABRB1/TUBA1A/PRKAG3/CHRNA6/NCALD/LIN7A/TUBB6/SLC22A1/PPFIA2/CACNG2/MAPT/CAMKK1/GNB3/CHAT/SYN1/SLC17A7/RIMS1/DLG4/HRAS/TUBA4A/GNG…
REACTOME_DEGRADATION_OF_GLI1_BY_THE_PROTEASOME	REACTOME_DEGRADATION_OF_GLI1_BY_THE_PROTEASOME	60	0.443218	1.46067	0.0277408	0.162325	0.137468	13454	tags=52%, list=36%, signal=33%	PSMB11/PSMA8/PSMD3/SEM1/PSMB1/PSMB6/UBC/PSMD11/PSMB9/PSMB2/PSMC2/PSMD9/RBX1/PSMD7/PSMB7/PSMB3/PSMA4/PSMA6/PSMC3/PSMD2/PSMA3/PSMD13/PSMD8/PSMB5/PSMC1/PSMC4/PSMF1/PSMD10/UBA52/PSMD12/PSMD14
REACTOME_CGMP_EFFECTS	REACTOME_CGMP_EFFECTS	16	0.629598	1.56116	0.0279626	0.162736	0.137816	7121	tags=62%, list=19%, signal=51%	KCNMB1/KCNMA1/IRAG1/PDE5A/PRKG1/KCNMB2/PRKG2/PDE2A/ITPR1/PDE1B
REACTOME_G_PROTEIN_ACTIVATION	REACTOME_G_PROTEIN_ACTIVATION	24	0.564852	1.55815	0.0280691	0.162736	0.137816	9460	tags=58%, list=25%, signal=44%	POMC/GNGT1/GNG8/GNB4/OPRM1/GNB3/GNG12/PDYN/GNB5/GNG7/GNA15/GNG4/GNG11/GNG2
WP_NUCLEOTIDE_EXCISION_REPAIR	WP_NUCLEOTIDE_EXCISION_REPAIR	44	0.476426	1.48937	0.0279138	0.162736	0.137816	13280	tags=59%, list=36%, signal=38%	ERCC1/ERCC4/GTF2H5/DDB2/GTF2H2/GTF2H3/RFC2/RPA1/MNAT1/RBX1/RAD23B/PCNA/RFC4/ERCC6/CETN2/POLD4/RPA2/GTF2H4/RFC5/POLD2/RAD23A/RPA3/POLE2/XPA/ERCC2/POLE3
REACTOME_MAPK6_MAPK4_SIGNALING	REACTOME_MAPK6_MAPK4_SIGNALING	92	0.396426	1.40414	0.0280264	0.162736	0.137816	11033	tags=40%, list=30%, signal=28%	MMP10/MMP2/PSMB11/PSMA8/MAPK4/HSPB1/MYC/PAK1/PSMD3/MAPK6/RAG1/SEM1/JUN/RAG2/PSMB1/PSMB6/UBC/PSMD11/PSMB9/PSMB2/PSMC2/PSMD9/IGF2BP1/PSMD7/PSMB7/PSMB3/PSMA4/PSMA6/PSMC3/TNRC6A/CDC42/CDC42EP3/PSMD2/PSMA3/PSMD13/PSMD8/PSMB5
REACTOME_ADORA2B_MEDIATED_ANTI_INFLAMMATORY_CYTOKINES_PRODUCTION	REACTOME_ADORA2B_MEDIATED_ANTI_INFLAMMATORY_CYTOKINES_PRODUCTION	133	0.356403	1.33727	0.0283337	0.163894	0.138795	5043	tags=25%, list=14%, signal=22%	TAAR5/POMC/GNAT3/MC4R/VIP/MC3R/GHRH/GPR176/ADCY2/PTHLH/PTGDR/IL6/CALCR/GNGT1/DRD5/VIPR2/SCT/GNG8/ADRB2/PTH1R/GNAI1/GNB4/LHB/ADCY8/ADM/RXFP2/PTH2R/TSHB/TAAR6/CRHR1/GLP2R/GNB3/RXFP1
BIOCARTA_RAC1_PATHWAY	BIOCARTA_RAC1_PATHWAY	21	0.588916	1.57152	0.0291635	0.167923	0.142208	10947	tags=62%, list=29%, signal=44%	PPP1R12B/MYL2/CHN1/PAK1/CDK5R1/LIMK1/NCF2/PIK3CA/PDGFRA/PLD1/TRIO/WASF1/PIK3CG
KEGG_GLIOMA	KEGG_GLIOMA	65	0.419084	1.40519	0.0291434	0.167923	0.142208	9693	tags=40%, list=26%, signal=30%	EGFR/CAMK2B/CAMK2A/IGF1/CALML5/CDK6/SHC3/CCND1/PDGFRB/CDKN1A/SHC4/CALML3/HRAS/TP53/PIK3CD/SHC1/AKT3/PIK3CA/PDGFA/MAPK1/PDGFRA/TGFA/PLCG1/IGF1R/PRKCA/KRAS
WP_RETINOBLASTOMA_GENE_IN_CANCER	WP_RETINOBLASTOMA_GENE_IN_CANCER	87	0.393385	1.37879	0.0293689	0.168337	0.142559	14178	tags=61%, list=38%, signal=38%	CDK6/CCND1/CDKN1A/MYC/RRM1/TP53/STMN1/RBP1/TOP2A/CCNE2/CHEK1/CDC45/RPA1/FANCG/CDC7/CCNA2/SMC2/PCNA/RFC4/PLK4/TTK/CCNB1/ABL1/RPA2/FAF1/TYMS/PRIM1/MCM3/RFC5/CCNE1/RB1/MCM4/MCM7/HDAC1/RPA3/DNMT1/NPAT/CDC25B/SMARCA2/POLE2/PRKDC/ORC1/KIF4A/DCK/CDK2/CCNB2/H2AZ1/SMC1A/MAPK13/DHFR/RRM2/CDK4/WEE1
WP_SUDDEN_INFANT_DEATH_SYNDROME_SIDS_SUSCEPTIBILITY_PATHWAYS	WP_SUDDEN_INFANT_DEATH_SYNDROME_SIDS_SUSCEPTIBILITY_PATHWAYS	158	0.346611	1.33019	0.0293177	0.168337	0.142559	6017	tags=26%, list=16%, signal=22%	NGF/CHRM2/EN1/PLP1/GJA1/NKX2-2/TH/IL1A/DLX2/PHOX2A/TAC1/CHRNA4/IL6/C4A/SNAP25/SCN4B/HTR2A/NTRK2/VIPR2/C4B/CHRNB4/GABRA1/RYR2/HDAC9/POU3F2/MAP2/SLC6A4/CPT1A/GCK/TACR1/NKX3-1/SCN3B/GNB3/IL13/CHAT/ECE1/THRB/IL6R/IL1B/EGR1/YWHAG
REACTOME_METALLOTHIONEINS_BIND_METALS	REACTOME_METALLOTHIONEINS_BIND_METALS	11	-0.678281	-1.62336	0.0302628	0.172676	0.146233	3496	tags=64%, list=9%, signal=58%	MT1E/MT1A/MT1F/MT1B/MT1M/MT1G/MT1H
REACTOME_G_ALPHA_Z_SIGNALLING_EVENTS	REACTOME_G_ALPHA_Z_SIGNALLING_EVENTS	48	0.454362	1.43903	0.0302359	0.172676	0.146233	9786	tags=50%, list=26%, signal=37%	GNAT3/ADCY2/ADRA2A/RGS20/GNGT1/GNG8/GNAI1/RGS4/GNB4/ADCY8/ADRA2C/GNB3/GNG12/RGS19/RGS16/GNB5/GNG7/RGS17/ADCY1/GNG4/GNG11/GNG2/PRKCA/ADCY9
WP_WNT_SIGNALING	WP_WNT_SIGNALING	114	0.378153	1.38714	0.0309003	0.175916	0.148977	6787	tags=29%, list=18%, signal=24%	SOST/WNT2/SFRP2/CAMK2B/WIF1/CAMK2A/ROR2/DAAM2/SFRP1/WNT11/PPP3R2/SERPINF1/SFRP4/PLAU/WNT7A/WNT5A/FZD1/FZD6/PRICKLE2/CCND1/WNT4/FZD9/KREMEN1/MYC/FOSL1/WNT2B/FZD8/TCF7L1/JUN/NFATC4/DKK2/DAAM1/PRICKLE1
WP_GPCRS_OTHER	WP_GPCRS_OTHER	93	0.383108	1.36016	0.0310613	0.176434	0.149415	5711	tags=29%, list=15%, signal=25%	TAAR5/CHRM2/OR2H1/OR8G1/GPR176/DRD3/GRPR/ACKR1/HTR2A/ADRB2/CXCR1/GPR135/RXFP3/OR2A5/GPR88/CELSR2/PTGFR/OR1F1/C5AR2/OR2B6/CELSR1/OR2A20P/PROKR2/GPR143/RXFP1/ADGRL3/NTSR1
BIOCARTA_CARDIACEGF_PATHWAY	BIOCARTA_CARDIACEGF_PATHWAY	18	0.603176	1.54493	0.0311767	0.176691	0.149633	10767	tags=72%, list=29%, signal=51%	EGFR/ADAM12/AGTR2/MYC/AGT/HRAS/JUN/EDN1/FOS/PLCG1/PRKCA/NFKB1/RELA
WP_HEPATITIS_C_AND_HEPATOCELLULAR_CARCINOMA	WP_HEPATITIS_C_AND_HEPATOCELLULAR_CARCINOMA	50	0.447955	1.43228	0.0313223	0.176722	0.14966	7713	tags=32%, list=21%, signal=25%	UCHL1/IL6/CXCR1/MMP1/TGFB1/PTGS2/CCND1/CDKN1A/MYC/CD44/COL4A2/TP53/IL6R/JUN/CTTN/SMAD3
KEGG_LONG_TERM_DEPRESSION	KEGG_LONG_TERM_DEPRESSION	70	0.415811	1.40514	0.0313223	0.176722	0.14966	9693	tags=46%, list=26%, signal=34%	NOS1/PLA2G2A/GRM5/PLA2G5/RYR1/IGF1/PLA2G4E/PLA2G3/GRID2/GNAO1/GNAI1/GUCY1A1/PRKG1/GUCY1B1/PLA2G4B/CRHR1/PLA2G2D/HRAS/GUCY1A2/PRKG2/GNA12/ITPR1/PLA2G2E/GRIA3/PPP2CB/PLCB1/PLA2G4A/MAPK1/ITPR2/IGF1R/PRKCA/KRAS
WP_INTERACTIONS_BETWEEN_LOXL4_AND_OXIDATIVE_STRESS_PATHWAY	WP_INTERACTIONS_BETWEEN_LOXL4_AND_OXIDATIVE_STRESS_PATHWAY	18	0.601615	1.54093	0.0317594	0.178781	0.151403	7247	tags=39%, list=19%, signal=31%	FN1/LOXL4/TGFB1/FGF7/IGFBP7/PKD1/ANXA5
REACTOME_NUCLEAR_EVENTS_MEDIATED_BY_NFE2L2	REACTOME_NUCLEAR_EVENTS_MEDIATED_BY_NFE2L2	79	0.402664	1.40155	0.031829	0.178781	0.151403	11764	tags=48%, list=32%, signal=33%	GSTA3/GCLC/SLC7A11/G6PD/SRXN1/MYC/PSMD3/GSR/SEM1/ME1/TKT/PSMB1/GCLM/PSMB6/UBC/PSMD11/PRDX1/PSMB9/PSMB2/PSMC2/PSMD9/RBX1/NFE2L2/PSMD7/PSMB7/PSMB3/PSMA4/PSMA6/PSMC3/PSMD2/PSMA3/PSMD13/PSMD8/PSMB5/BACH1/CREBBP/TALDO1/PSMC1
REACTOME_CELL_EXTRACELLULAR_MATRIX_INTERACTIONS	REACTOME_CELL_EXTRACELLULAR_MATRIX_INTERACTIONS	18	0.599074	1.53443	0.0329249	0.184116	0.155921	9760	tags=61%, list=26%, signal=45%	FLNA/FLNC/FERMT2/ACTN1/LIMS2/PARVA/TESK1/PARVB/ITGB1/RSU1/LIMS1
BIOCARTA_INTRINSIC_PATHWAY	BIOCARTA_INTRINSIC_PATHWAY	23	-0.530818	-1.48777	0.0328981	0.184116	0.155921	2278	tags=26%, list=6%, signal=25%	COL4A3/F11/F2/FGG/F5/FGA
WP_GABA_RECEPTOR_SIGNALING	WP_GABA_RECEPTOR_SIGNALING	31	0.517056	1.51982	0.0330708	0.184523	0.156266	3886	tags=29%, list=10%, signal=26%	GABRA5/GABRA2/GABRG2/SLC6A11/GABRA3/GABRG1/GABRA1/GABRA6/GABRB1
REACTOME_BLOOD_GROUP_SYSTEMS_BIOSYNTHESIS	REACTOME_BLOOD_GROUP_SYSTEMS_BIOSYNTHESIS	21	-0.55956	-1.52874	0.0341554	0.190154	0.161035	9813	tags=57%, list=26%, signal=42%	FUT2/B3GALT1/B3GALT2/FUT9/FUT4/ST6GALNAC6/ST3GAL3/ST3GAL6/FUT1/FUT3/RHCE/FUT6
REACTOME_PHASE_0_RAPID_DEPOLARISATION	REACTOME_PHASE_0_RAPID_DEPOLARISATION	32	0.514023	1.52093	0.0342944	0.190508	0.161334	4942	tags=47%, list=13%, signal=41%	SCN9A/CAMK2B/CAMK2A/SCN4B/CACNG6/SCN7A/CACNG7/SCN11A/SCN2B/FGF14/CACNB2/SCN1B/FGF13/FGF11/SCN3B
WP_DEREGULATION_OF_RAB_AND_RAB_EFFECTOR_GENES_IN_BLADDER_CANCER	WP_DEREGULATION_OF_RAB_AND_RAB_EFFECTOR_GENES_IN_BLADDER_CANCER	16	-0.592495	-1.53248	0.0345008	0.191233	0.161948	8467	tags=56%, list=23%, signal=43%	GCC2/MADD/EXPH5/RPH3AL/RPH3A/SYTL4/MLPH/UNC13D/SYTL5
REACTOME_DISEASES_OF_DNA_REPAIR	REACTOME_DISEASES_OF_DNA_REPAIR	51	0.442267	1.41966	0.0345907	0.191311	0.162014	13518	tags=57%, list=36%, signal=36%	PALB2/RAD51B/RBBP8/SEM1/RMI2/NEIL3/RFC2/RHNO1/RPA1/RAD51/RFC4/EXO1/ATM/RMI1/BRCA1/MLH1/PMS2/RPA2/RFC5/MRE11/RAD51AP1/WRN/RPA3/NBN/RAD9A/ATRIP/BRIP1/RAD51C/RAD50
REACTOME_PRESYNAPTIC_FUNCTION_OF_KAINATE_RECEPTORS	REACTOME_PRESYNAPTIC_FUNCTION_OF_KAINATE_RECEPTORS	21	0.58209	1.5533	0.0348261	0.191997	0.162595	9460	tags=57%, list=25%, signal=43%	GRIK3/GNGT1/GNG8/GNB4/GNB3/GNG12/GNB5/GNG7/GNG4/PLCB1/GNG11/GNG2
REACTOME_METABOLISM_OF_POLYAMINES	REACTOME_METABOLISM_OF_POLYAMINES	59	0.429936	1.40691	0.0348671	0.191997	0.162595	13454	tags=56%, list=36%, signal=36%	PSMB11/PSMA8/PSMD3/ODC1/SEM1/PSMB1/AZIN2/PSMB6/PSMD11/PSMB9/PSMB2/PSMC2/PSMD9/OAZ1/PSMD7/PSMB7/PSMB3/PSMA4/PSMA6/PSMC3/PSMD2/PSMA3/PSMD13/PSMD8/PSMB5/SMOX/PSMC1/PSMC4/PSMF1/PSMD10/PAOX/PSMD12/PSMD14
REACTOME_TAK1_DEPENDENT_IKK_AND_NF_KAPPA_B_ACTIVATION	REACTOME_TAK1_DEPENDENT_IKK_AND_NF_KAPPA_B_ACTIVATION	44	0.462681	1.4464	0.0362048	0.198929	0.168466	12492	tags=55%, list=34%, signal=36%	S100A12/NOD2/APP/TP53/IKBKG/IKBIP/S100B/ALPK1/IKBKB/UBC/NLRX1/LRRC14/USP18/NFKBIA/TAB1/USP14/NFKB1/RELA/N4BP1/UBE2V1/NLRC5/TAB2/NKIRAS2/MAP3K7
