# Supplementary material for: A novel immune-related prognostic signature based on Chemoradiotherapy sensitivity predicts long-term survival in patients with esophageal squamous cell carcinoma
Source: PeerJ. 2023 Aug 18;11:e15839. doi: 10.7717/peerj.15839 (PMC10441524; doi:10.7717/peerj.15839)
Supplement: Table S12 [file peerj-11-15839-s017.xlsx]

## Sheet: Supplement Table S12
Genes	Gene1	Gene2	cor	p.value	pstar
cor.result.rho	MMP1	T cell	-0.303044	9.08e-05	**
cor.result.rho1	MMP1	T cell CD8+	-0.21666	0.00547095	**
cor.result.rho2	MMP1	cytotoxicity score	0.0206245	0.793641
cor.result.rho3	MMP1	NK cell	-0.0811678	0.302668
cor.result.rho4	MMP1	B cell	-0.127579	0.104567
cor.result.rho5	MMP1	Monocyte	0.124523	0.113197
cor.result.rho6	MMP1	Macrophage/Monocyte	0.124523	0.113197
cor.result.rho7	MMP1	Myeloid dendritic cell	-0.0943743	0.230541
cor.result.rho8	MMP1	Neutrophil	-0.0426427	0.5885
cor.result.rho9	MMP1	Endothelial cell	0.123132	0.117305
cor.result.rho10	MMP9	T cell	0.125592	0.110116
cor.result.rho11	MMP9	T cell CD8+	0.134888	0.0860282
cor.result.rho21	MMP9	cytotoxicity score	0.313138	5.13e-05	**
cor.result.rho31	MMP9	NK cell	0.254169	0.0010964	**
cor.result.rho41	MMP9	B cell	0.116758	0.137627
cor.result.rho51	MMP9	Monocyte	0.433735	1.04e-08	**
cor.result.rho61	MMP9	Macrophage/Monocyte	0.433735	1.04e-08	**
cor.result.rho71	MMP9	Myeloid dendritic cell	0.402927	1.26e-07	**
cor.result.rho81	MMP9	Neutrophil	0.108448	0.168043
cor.result.rho91	MMP9	Endothelial cell	0.300583	0.000103988	**
cor.result.rho12	MMP13	T cell	-0.078685	0.317735
cor.result.rho13	MMP13	T cell CD8+	-0.0854684	0.278021
cor.result.rho22	MMP13	cytotoxicity score	0.310112	6.1e-05	**
cor.result.rho32	MMP13	NK cell	0.0337728	0.668346
cor.result.rho42	MMP13	B cell	-0.235545	0.0025294	**
cor.result.rho52	MMP13	Monocyte	0.263574	0.000702302	**
cor.result.rho62	MMP13	Macrophage/Monocyte	0.263574	0.000702302	**
cor.result.rho72	MMP13	Myeloid dendritic cell	0.203903	0.00913576	**
cor.result.rho82	MMP13	Neutrophil	0.285694	0.000231223	**
cor.result.rho92	MMP13	Endothelial cell	-0.0686512	0.383497
